# Supplementary material for: NRAC controls CD36-mediated fatty acid uptake in adipocytes and lipid clearance in vivo
Source: EMBO J. 2025 Aug 1;44(18):5037–65. doi: 10.1038/s44318-025-00520-2 (PMC12436663; doi:10.1038/s44318-025-00520-2)
Supplement: Supplementary file 3 — Source data Fig. 1 [file 44318_2025_520_MOESM3_ESM.zip]

Archive with 60 entries (42 files):
- Figure 1/
- Figure 1/.DS_Store
- __MACOSX/Figure 1/._.DS_Store
- Figure 1/1H/
- Figure 1/1O/
- Figure 1/1F/
- Figure 1/1A/
- Figure 1/1R/
- Figure 1/1G/
- Figure 1/1I/
- Figure 1/1L/
- Figure 1/1K/
- Figure 1/1B/
- Figure 1/1E/
- Figure 1/1P/
- Figure 1/1D/
- Figure 1/1C/
- Figure 1/1J/
- Figure 1/1M/
- Figure 1/1Q/
- Figure 1/1H/PGF.xlsx
- Figure 1/1H/SCF.xlsx
- __MACOSX/Figure 1/1H/._SCF.xlsx
- Figure 1/1O/BC_AUC.xlsx
- Figure 1/1O/LTT_females.xlsx
- Figure 1/1F/Lean_mass.xlsx
- Figure 1/1A/Relative mRNA expression.xlsx
- Figure 1/1R/Thumbs.db
- __MACOSX/Figure 1/1R/._Thumbs.db
- Figure 1/1R/SC ko 10x Day 0.tif
- __MACOSX/Figure 1/1R/._SC ko 10x Day 0.tif
- Figure 1/1R/SC wt 10x Day 8.tif
- __MACOSX/Figure 1/1R/._SC wt 10x Day 8.tif
- Figure 1/1R/SC wt 10x Day 0.tif
- __MACOSX/Figure 1/1R/._SC wt 10x Day 0.tif
- Figure 1/1R/SC ko 10x Day 8.tif
- __MACOSX/Figure 1/1R/._SC ko 10x Day 8.tif
- Figure 1/1G/SCF KO 10X.tif
- __MACOSX/Figure 1/1G/._SCF KO 10X.tif
- Figure 1/1G/SCF WT 10X.tif
- __MACOSX/Figure 1/1G/._SCF WT 10X.tif
- Figure 1/1G/Thumbs.db
- __MACOSX/Figure 1/1G/._Thumbs.db
- Figure 1/1G/PGF KO 10x.tif
- __MACOSX/Figure 1/1G/._PGF KO 10x.tif
- Figure 1/1G/PGF WT 10x.tif
- __MACOSX/Figure 1/1G/._PGF WT 10x.tif
- Figure 1/1I/FAU_SCA_males.xlsx
- Figure 1/1L/Serum_TG.xlsx
- Figure 1/1K/FAU_Nrac_overexpression.xlsx
- Figure 1/1B/Body_weight.xlsx
- Figure 1/1E/SCF_weight.xlsx
- Figure 1/1P/SCF FA Uptake_females.xlsx
- Figure 1/1D/PGF weight.xlsx
- Figure 1/1C/Fat_Mass.xlsx
- Figure 1/1J/FAU_PGA_males.xlsx
- Figure 1/1M/LTT_males.xlsx
- Figure 1/1M/LTT_AUC.xlsx
- Figure 1/1Q/PGF FA Uptake_females.xlsx
- __MACOSX/Figure 1/1Q/._PGF FA Uptake_females.xlsx
