# Supplementary material for: NRAC controls CD36-mediated fatty acid uptake in adipocytes and lipid clearance in vivo
Source: EMBO J. 2025 Aug 1;44(18):5037–65. doi: 10.1038/s44318-025-00520-2 (PMC12436663; doi:10.1038/s44318-025-00520-2)
Supplement: Supplementary file 3 — Source data Fig. 1 [file 44318_2025_520_MOESM3_ESM.zip › Figure 1/1H/PGF.xlsx]

## Sheet: Tabelle1
	WT	Nrac KO
	1379.59	369.89
	536.03	2090.65
	1347.04	2859.37
	3948.6	590.81
	1823.12	522.21
	3368.73	2784.29
	514.16	904.35
	2496.81	1095
	479.81	1830.44
	492.9	1983.61
	1431.01	1180.89
	1059.32	2968.45
	1694.34	2076.59
	838.52	2181.83
	2241.05	1905.17
	893.54	4773.19
	408.45	5139.35
	4142.74	449.29
	809.33	1047.19
	665.17	2108.79
	2397.11	3877.85
	823.38	436.32
	347.78	485.93
	1973.04	1147.38
	623.24	3508.44
	1517.98	3148.29
	1893.39	443.65
	476.32	3324.4
	1534.68	3982.48
	2227.72	940.15
	435	2042.6
	1625.14	3379.66
	727.04	1146.66
	408.69	1471.13
	1080.58	2295.11
	681.03	3292.45
	1313.76	2194.44
	641.86	4813.19
	560.29	2277.45
	2505.22	1917.18
	1030.61	882.61
	787.34	855.46
	1343.91	1954.78
	830.35	1502.49
	2082.96	1001.42
	629.85	1939.64
	498.19	1206.12
	1296.94	416.62
	1093.08	750.82
	1711.03	1609.64
	1182.21	337.45
	676.94	1850.87
	3056.75	1718.36
	630.57	524.85
	2167.53	911.68
	1330.58	1178.01
	640.3	1350.88
	2028.54	382.74
	475.12	1097.04
	1900	367.72
	1902.52	955.53
	2964.13	3775.86
	1073.14	1531.68
	1026.88	444.13
	1587.42	747.58
	510.32	1639.92
	1463.92	1019.8
	693.16	674.3
	2702	3090.99
	1067.49	890.29
	388.15	2191.56
	1190.14	2768.31
	889.57	1283.01
	873.84	338.77
	795.51	1141.61
	367.84	1034.69
	587.68	1944.09
	804.88	1540.57
	1867.81	1622.26
	618.32	1519.66
	730.28	1597.15
	1028.33	1828.76
	1552.22	1170.32
	1226.9	3801.56
	359.55	1690.97
	1508.49	1610.6
	1539.01	2694.19
	368.56	2482.04
	1536.96	666.97
	861.94	945.92
	1904.69	537.11
	592.01	1613.61
	883.93	861.22
	1807.98	1655.17
	766.2	2057.01
	863.27	1356.29
	929.22	478.36
	580.6	2728.91
	1368.3	2431.7
	3009.42	1343.19
	1336.7	1206.84
	7090.4	2862.98
	506.71	1727.61
	3963.14	1550.78
	560.89	975.59
	2525.53	2177.5
	1224.5	1304.03
	1905.17	1567.6
	353.07	790.35
	692.32	2282.26
	1944.93	351.99
	454.58	620.48
	1126.35	2299.92
	756.59	349.34
	2230.24	562.94
	834.07	565.82
	2044.52	1124.55
	1988.18	456.14
	1234.83	1989.86
	652.07	705.65
	1405.42	709.62
	1281.56	1746.23
	553.93	1407.7
	1106.41	2383.65
	932.94	3301.7
	359.91	2056.29
	432.83	1046.47
	903.99	735.93
	1357.73	856.9
	2606.37	987.48
	333.85	600.18
	692.08	364.24
	1805.22	1498.52
	2123.69	1170.2
	1315.92	1439.9
	483.29	1420.44
	1151.82	2218.71
	437.52	633.21
	591.17	2401.07
	2904.78	2517.72
	1778.43	314.62
	2838.95	1228.95
	1541.65	726.44
	1977.97	1141.85
	377.45	543.84
	635.86	1984.69
	1305.23	2706.08
	2037.79	367.6
	1170.68	2284.9
	837.92	963.46
	2072.99	3543.28
	351.02	2789.82
	4121.11	570.5
	976.19	3836.4
	634.66	3129.07
	579.51	656.28
	3302.9	1005.5
	1053.19	3828.35
	544.56	1741.07
	377.81	380.46
	1095.72	2729.15
	1078.78	3780.54
	1741.79	844.89
	2844.72	2814.2
	2292.59	3389.15
	737.73	318.11
	404.12	381.66
	2277.57	3800.36
	1391.12	2420.53
	1121.55	3100.48
	1874.17	642.82
	2131.13	2166.09
	426.95	370.37
	392.83	3001.97
	2619.11	2383.29
	2165.97	3280.19
	2981.55	2491.53
	388.63	2864.42
	3002.81	1946.85
	636.94	2244.06
	709.38	540.95
	1799.33	2778.28
	479.93	637.18
	407.25	1632.83
	1844.5	3078.97
	326.88	884.89
	1388.84	1348.24
	2003.43	325.92
	1425.6	3394.92
	515.6	620.72
	1045.63	2735.52
	2341.96	1745.39
	1970.28	1613.61
	1712.36	667.81
	357.39	390.55
	2498.26	2716.05
	2290.79	3748.83
	1687.85	6706.82
	1783.59	333.73
	1557.03	617.96
	881.04	4258.9
	1835.37	1472.21
	1984.45	1304.51
	727.64	387.06
	632.37	657.36
	817.26	1807.98
	1316.76	536.39
	2188.56	342.5
	877.56	4769.58
	1351.96	1999.83
	1042.02	2599.65
	1264.75	783.14
	507.68	5696.64
	601.5	394.03
	315.83	2016.77
	543.6	3883.97
	890.9	3229.14
	943.39	1860.72
	1495.28	1843.3
	663.85	489.66
	1039.02	2621.27
	2861.41	319.31
	1924.63	720.31
	1048.27	3437.56
	1866	3444.65
	527.62	1095
	1807.26	1802.33
	839.12	3200.06
	4326.78	1114.22
	556.57	2115.64
	1393.41	4123.64
	1683.28	4210.61
	1725.69	4796.73
	371.33	587.44
	729.8	1029.77
	1301.99	3346.26
	859.18	1377.67
	797.07	2788.37
	1064.25	3252.68
	1743.71	876.12
	434.64	963.33
	672.38	3084.98
	581.32	6234.23
	618.44	1591.74
	1871.29	1769.9
	820.86	525.82
	955.17	815.93
	2385.93	907.11
	1423.32	1427.76
	433.31	900.27
	444.73	397.28
	1163.59	1345.23
	1521.23	799.84
	450.37	395.23
	895.58	1964.03
	1878.26	2860.69
	1633.43	3410.53
	603.42	739.77
	337.33	1784.43
	942.07	2330.79
	883.57	2785.13
	2642.65	337.57
	1519.06	1404.7
	628.41	506.47
	906.39	1309.79
	2224.84	1163.47
	982.2	1247.93
	445.09	1662.62
	2009.68	2256.19
	513.8	371.81
	944.35	379.14
	1504.89	1549.22
	2178.95	2012.2
	831.91	3903.31
	527.14	1051.63
	1311.96	1027.24
	519.69	2558.56
	2688.66	1416.83
	1376.35	2896.73
	1202.88	2492.73
	599.34	3928.9
	2583.91	684.51
	1122.75	830.71
	1034.93	1153.74
	1533	2582.35
	2667.52	904.47
	719.35	1010.79
	462.15	920.45
	1374.43	489.78
	1487.47	1793.32
	459.74	506.35
	2094.13	533.26
	2146.87	1660.58
	432.83	1104.61
	3298.33	779.05
	3882.05	428.75
	677.9	4834.33
	1249.13	1807.14
	343.22	2226.04
	1612.17	317.75
	1002.62	1605.56
	340.57	394.27
	2649.74	2943.22
	1451.31	1185.94
	1444.7	2196
	579.27	781.1
	519.33	3728.16
	1953.58	1858.07
	951.56	727.28
	6716.2	3512.53
	1489.39	561.98
	2322.98	1133.2
	375.89	3505.44
	3037.41	2052.57
	620.48	932.94
	888.73	2881.96
	444.97	3262.77
	403.16	950.84
	3634.46	878.64
	2207.18	3160.3
	349.82	1668.51
	440.88	1734.58
	840.8	3797.12
	1722.81	4321.25
	2249.58	3684.68
	426.35	2234.81
	1004.3	3666.66
	1991.3	2314.21
	317.99	1970.16
	1730.01	580
	2191.8	1823.6
	1265.23	3480.57
	1043.82	3408.37
	643.66	3233.94
	1581.77	3149.85
	1737.7	3003.17
	1584.05	1932.92
	4278.49	2915.59
	3953.89	2117.68
	2329.71	431.39
	1136.56	441.24
	574.11	4640.44
	315.11	1077.22
	531.46	2900.82
	1195.79	416.5
	949.76	440.4
	1132	1514.14
	3369.09	538.43
	579.63	3282.72
	1307.87	1604.6
	1329.86	2097.14
	785.66	1492.03
	709.74	2011.24
	2004.03	3504.6
	1374.55	1459.72
	464.07	2526.49
	1101.37	775.21
	654.72	978.47
	1711.99	1073.26
	2004.88	380.94
	680.55	1579.49
	891.5	1329.26
	891.74	1815.43
	779.41	1550.9
	701.57	2721.82
		361.48
		759.11
		1288.29
		1947.45
		2995.36
		2486.48
		803.44
		1493.6
		924.41
		2245.26
		356.07
		1044.06
		1735.18
		1228.71
		3489.58
		1084.91
		2949.35
		422.38
		1157.59
		2562.41
		516.81
		3350.71
		1818.91
		980.39
		1132.72
		607.99
		2619.35
		1189.18
		2730.35
		691.36
		2725.3
		902.67
		598.5
		585.28
		2379.09
		429.71
		1718.6
		2915.83
		528.58
		2287.3
		400.88
		441.96
		2877.87
		1503.81
		2711.01
		2224.24
		1608.92
		846.93
		474.76
		4320.77
		959.61
		2117.32
		1188.82
		926.21
		1900.96
		970.3
		879.6
		2167.29
		582.16
		5504.55
		3301.82
		3678.67
		1625.02
		4843.46
		3409.33
		1105.81
		2684.58
		882.97
		6401.21
		3138.8
		2160.69
		3250.16
		342.13
		1829.84
		2932.05
		321.11
		1864.92
		356.19
		3082.94
		3223.25
		3448.5
		2680.26
		787.82
		2374.76
		3142.52
		3684.92
		2007.16
		1219.82
		1258.62
		1160.35
		1003.7
		2168.01
		4242.57
		2185.43
		2828.98
		4074.98
		4440.78
		4211.09
		2193.6
		5158.69
		434.88
		3382.9
		2710.41
		998.77
		7619.34
		779.65
		4004.95
		742.53
		1116.02
		1741.31
		447.73
