# Supplementary material for: NRAC controls CD36-mediated fatty acid uptake in adipocytes and lipid clearance in vivo
Source: EMBO J. 2025 Aug 1;44(18):5037–65. doi: 10.1038/s44318-025-00520-2 (PMC12436663; doi:10.1038/s44318-025-00520-2)
Supplement: Supplementary file 3 — Source data Fig. 1 [file 44318_2025_520_MOESM3_ESM.zip › Figure 1/1H/SCF.xlsx]

## Sheet: Tabelle1
	WT	Nrac KO
	182	201
	2645	643
	224	23106
	665	1418
	3928	372
	209	4071
	1186	1555
	931	11127
	381	3140
	288	1273
	600	568
	471	2793
	13895	9278
	338	1485
	190	207
	363	1864
	240	4661
	204	8068
	1344	2789
	745	32051
	613	590
	286	810
	201	11112
	348	216
	1418	5478
	2282	257
	757	9433
	204	24327
	212	257
	1149	15957
	285	698
	190	484
	280	1192
	1060	2351
	295	282
	620	223
	260	11985
	400	5787
	209	3092
	210	13776
	3357	4301
	358	1767
	487	1569
	928	3736
	613	12718
	239	5624
	1437	4120
	479	8871
	1531	222
	2659	2374
	212	2346
	1001	10558
	418	529
	702	237
	1635	289
	399	10221
	204	22943
	389	380
	359	7844
	737	307
	1099	184
	270	5036
	321	708
	1242	8537
	179	4185
	425	739
	1880	3759
	3282	4281
	206	11705
	1587	8060
	2616	1740
	490	418
	5395	5282
	248	198
	1750	215
	198	235
	242	2586
	215	11246
	1413	241
	235	1506
	9293	249
	292	5042
	8172	7307
	209	12215
	183	3387
	418	3727
	491	714
	230	17652
	398	2963
	854	7287
	207	9273
	651	4727
	1683	1559
	953	467
	407	727
	8002	1659
	6614	322
	366	193
	7485	3932
	412	15501
	279	12476
	1887	198
	206	522
	15281	327
	355	376
	2268	1402
	719	277
	249	2859
	205	18795
	4429	28643
	966	5905
	519	554
	211	267
	335	5646
	430	11064
	405	509
	838	1376
	792	276
	228	12298
	618	6156
	183	9795
	413	2687
	1858	16332
	2886	7948
	1250	374
	534	16017
	232	12188
	279	8019
	204	14069
	386	278
	7036	11445
	409	13156
	1101	1095
	7281	185
	848	20198
	484	11497
	473	234
	278	13722
	867	14975
	1634	6390
	226	3677
	4956	14966
	346	1644
	194	5391
	1241	255
	7776	3748
	935	9533
	193	3604
	3190	11388
	702	1771
	402	9768
	211	334
	693	381
	1355	9504
	636	20813
	706	219
	2327	260
	1209	250
	1184	4857
	334	203
	535	8284
	288	267
	641	296
	243	638
	860	924
	502	6742
	8470	11584
	381	423
	6374	1175
	1280	26236
	6486	1295
	538	7763
	2772	7689
	401	8661
	1371	211
	710	707
	1784	8969
	2643	243
	2682	5299
	5079	190
	493	7266
	6300	212
	1669	649
	1940	1239
	347	406
	5727	208
	229	470
	2865	13029
	1351	320
	1348	10455
	564	511
	178	242
	500	232
	6597	192
	584	308
	635	1495
	421	256
	247	1814
	1714	353
	725	248
	718	398
	3854	4994
	1511	404
	215	18568
	409	1221
	6679	241
	283	10731
	724	6692
	1306	620
	360	4823
	374	4302
	1080	220
	184	549
	760	2236
	306	1051
	2319	324
	852	180
	238	239
	635	5061
	2201	440
	395	1448
	1972	479
	466	342
	824	352
	7631	308
	417	306
	1067	8666
	2127	362
	184	221
	4046	15648
	1368	293
	338	13792
	222	447
	426	514
	2830	2740
	731	5634
	531	725
	209	10230
	516	23739
	2346	3186
	266	13718
	220	1732
	706	3847
	927	3510
	469	3072
	959	550
	1697	1787
	350	4348
	178	768
	337	189
	962	480
	420	552
	1268	987
	715	273
	402	12014
	553	3611
	1558	1967
	1029	6301
	262	10974
	267	2701
	1401	7525
	5500	4476
	238	297
	12490	2292
	219	11439
	2318	1428
	212	11619
	410	6343
	230	649
	359	6982
	344	6011
	177	206
	1724	973
	777	9362
	1076	2330
	858	8865
	1821	7097
	12096	15803
	222	3054
	443	6331
	1237	1922
	556	7734
	457	205
	738	11834
	1997	5236
	503	434
	4506	6241
	1948	856
	3985	2602
	188	1090
	203	290
	1220	19776
	986	321
	3900	1355
	4814	2941
	279	300
	287	3038
	222	3183
	635	3457
	240	9247
	386	242
	2732	301
	228	12349
	276	336
	555	3641
	397	5863
	369	352
	4110	188
	194	411
	243	15691
	5060	10402
	205	7587
	1120	471
	1086	527
	690	670
	2049	195
	325	12651
	185	20557
	776	268
	707	364
	327	21779
	1046	6722
	272	236
	1398	244
	223	448
	522	6433
	6946	18776
	213	180
	255	5270
	263	8241
	2101	326
	1868	227
	1257	513
	241	533
	11568	202
	339	7646
	835	219
	401	4860
	482	412
	877	1927
	645	4199
	7178	19663
	1121	697
	5274	890
	2582	3169
	187	31225
	434	189
	908	699
	206	7261
	637	29958
	877	189
	211	248
	7587	247
	231	8934
	332	243
	263	257
	178	26142
	192	193
	260	533
	2529	9034
	252	9248
	1779	6871
	323	409
	270	5525
	263	7394
	680	844
	307	11392
	6221	8930
	223	1234
	1727	4182
	416	6902
	4597	209
	339	8422
	892	6816
	733	249
	2282	709
	1692	288
	9386	12113
	733	628
	422	467
	1091	248
	403	19706
	2225	11327
	7322	15233
	8037	5125
	430	1739
	220	2260
	634	540
	2358	14039
	565	394
	398	8615
	490	29317
	2007	257
	3624	398
	248	196
	2532	7745
	6562	20396
	304	294
	192	11607
	2888	207
	635	8982
	2067	2580
	216	355
	1725	2364
	1120	11048
	549	23933
	484	7641
	850	281
	653	802
	309	8071
	4657	711
	5854	374
	1069	584
	2335	2227
	467	5598
	4181	3379
	346	5623
	248	404
	255	5020
	9246	21045
	984	197
	258	321
	7418	252
	377	233
	418	10577
	2549	1161
	254	6745
	2176	1080
	1895	8299
	591	11738
	6097	12310
	385	581
	356	3015
	298	834
	440	7036
	3692	232
	311	28081
	297	813
	1698	4239
	262	911
	662	390
	271	525
	2052	10848
	2116	11674
	276	201
	714	23409
	1395	455
	1795	2156
	2419	6189
	505	12602
	386	2314
	995	10837
	662	1891
	303	328
	240	2097
	619	4286
	2689	7232
	2204	25549
	905	345
	280	4107
	406	6870
	559	222
	873	2947
	299	18283
	1724	8582
	5697	1676
	1771	19877
	290	9186
	177	684
	442	11419
	4091	187
	408	2869
	208	7447
	247	520
	365	5451
	193	8115
	868	8722
	203	5523
	7326	679
	727	7499
	3089	479
	608	526
	984	360
	570	282
	182	196
	532	269
	223	9825
	360	10542
	2115	2398
	530	223
	456	432
	178	2268
	248	16969
	543	704
	861	21037
	739	9307
	185	181
	305	2031
	2243	14994
	234	20245
	842	13481
	219	3688
	2855	23129
	380	2535
	276	5521
	5666	198
	219	584
	571	11123
	393	786
	675	10693
	3112	271
	4521	281
	1043	396
	2817	3339
	4757	2917
	547	15643
	851	537
	247	11354
	1513	5049
	191	1772
	697	3534
	1189	5259
	275	10348
	322	7496
	220	3253
	930	322
	6658	489
	2133	18365
	302	12326
	217	204
	1288	5148
	272	359
	1555	326
	681	15462
	328	2660
	801	2017
	690	7192
	222	470
	207	1603
	219	202
	337	2909
	6074	527
	4250	5078
	9919	225
	270	180
	233	1331
	2477	236
	195	3248
	210	4175
	201	5223
	382	3085
	1086	5861
	1866	4765
	268	679
	281	3509
	571	672
	2016	975
	1219	3377
	942	831
	210	1860
	2863	2056
	506	934
	7897	428
	327	579
	183	476
	302	191
	4878	475
	1032	531
	269	380
	3230	261
	1041	848
	182	8367
	3331	1280
	400	426
	2399	286
	919	3676
	198	1750
	227	2734
	178	326
	517	234
	257	826
	212	9622
	5568	206
	2908	464
	3157	5864
	7250	209
	1115	329
	647	321
	8496	2742
	309	6663
	360	6200
	2259	16545
	400	1325
	197	3797
	474	10880
	235	2448
	4393	1710
	3746	568
	1872	280
	2539	11815
	1797	10437
	239	427
	860	1337
	923	203
	1334	204
	258	9712
	2459	13831
	223	308
	762	644
	4504	9520
	178	10770
	196	12192
	458	1891
	4195	3789
	1293	12228
	178	4587
	359	6002
	492	4378
	2900	190
	4329	324
	652	12646
	316	506
	399	185
	658	271
	2951	9009
	263	3420
	607	10506
	494	5256
	1274	17432
	2804	729
	409	13133
	3959	278
	564	1387
	1067	1551
	1233	7455
	311	4503
	819	8465
	3087	3171
	1453	2619
	373	212
	753	3495
	296	494
	793	9871
	876	661
	210	188
	186	6387
	182	23039
	1400	27257
	309	11204
	1790	2036
	232	191
	3639	7924
	410	221
	1317	184
	1381	4427
	461	5348
	1086	9593
	225	24044
	247	1112
	462	609
	2844	1144
	399	16587
	743	328
	2100	23451
	582	7502
	461	5772
	189	376
	3315	310
	6255	2626
	1112	773
	224	205
	1560	258
	3494	431
	1983	13891
	431	350
	210	8778
	909	18415
	246	207
	258	13021
	198	7872
	287	15380
	239	13358
	2321	364
	436	6172
	1435	382
	614	200
	5748	695
	1941	16799
	333	769
	1054	310
	212	195
	195	8933
	1843	3951
	311	10046
	183	6387
	910	8692
	280	24080
	418	594
	11468	11333
	189	309
	677	17715
	1133	392
	272	8874
	828	3074
	717	257
	749	7060
	1956	14147
	484	8180
	1494	228
	339	10907
	216	458
	1464	18551
	1490	14832
	1225	265
	363	2142
	188	11018
	255	3133
	202	186
	186	9991
	542	8513
	302	17750
	5413	200
	193	16069
	456	271
	1240	13486
	197	184
	632	12443
	344	353
	8458	284
	2518	873
	4196	900
	267	5428
	379	6410
	735	7944
	281	15411
	2159	11560
	725	12851
	667	8074
	362	10267
	299	9675
	5411	13522
	1022	3617
	273	229
	419	197
	3088	20561
	194	7812
	1195	181
	1149	3954
	208	29005
	8390	9517
	5279	4143
	12496	863
	226	6336
	210	7761
	187	423
	1502	200
	2573	15270
	1080	249
	180	7219
	1350	8742
	249	23962
	789	20937
	5060	15795
	666	25910
	449	27211
	343	14345
	192	2279
	3427	16681
	365	6868
	659	2275
	1572	227
	294	7252
	297	260
	6608	2311
	1874	3769
	853	11149
	3373	10071
	608	2285
	286	724
	3011	859
	6490	15593
	1143	1482
	402	680
	807	239
	473	24153
	1189	669
	187	17860
	2864	10025
	2137	15501
	870	2128
	485	11451
	2429	25129
	1745	8353
	757	10301
	6081	223
	347	36219
	193	220
	270	261
	266	5390
	226	8274
	191	178
	287	30325
	1933	26461
	4048	301
	1011	2407
	8274	24942
	1483	12920
	1414	194
	3550	15519
	705	26275
	1768	210
	286	449
	626	20651
	207	442
	343	286
	218	25968
	1037	280
	1189	8685
	592	10054
	244	16210
	407	2409
	3086	299
	819	3877
	7004	3098
	1132	13912
	213	25759
	233	403
	690	559
	793	25727
	1880	1905
	183	20492
	582	1451
	3973	26098
	1168	12516
	1949	4348
	2583	15483
	485	14150
	358	334
	232	24659
	1038	606
	682	2427
	816	548
	454	329
	264	8525
	232	368
	490	11155
	199	1695
	181	24608
	21634	430
	9901	12840
	3167	1103
	13731	226
	11554	600
	11128	187
	200	2584
	2243	204
	9483	13733
	3191	9874
	1036	1681
	9154	11791
	697	14279
	13678	421
	10166	7164
	909	7203
	384	338
	309	9978
	15806	249
	2555	198
	5959	10820
	223	7592
	9494	180
	21533	208
	1155	804
	1293	28611
	2369	719
	39641	391
	2680	17531
	9089	7398
	635	349
	533	20309
	5940	1970
	13189	6316
	9620	1458
	15998	4348
	915	187
	218	400
	401	47808
	6126	338
	1065	334
	248	1176
	310	17960
	274	650
	16177	11736
	500	305
	543	549
	2641	4339
	1673	6455
	6519	401
	217	9098
	11332	2788
	11248	324
	13603	2488
	16155	1444
	23740	14798
	10636	19879
	8793	700
	2519	4850
	3978	217
	7259	2714
	191	2930
	1140	189
	182	7440
	4409	9420
	3212	652
	1014	177
	406	20316
	7160	461
	7789	10527
	1609	4925
	18754	9913
	3740	19838
	542	443
	4723	6930
	13546	4455
	8829	2408
	877	262
	3996	192
	739	224
	945	906
	10626	251
	343	7409
	369	20674
	10744	986
	19606	7409
	3721	8222
	750	9455
	236	500
	6250	13113
	11875	263
	1454	10606
	1369	1321
	681	211
	682	256
	537	3442
	2667	476
	11313	9049
	454	4454
	21612	196
	13240	225
	4164	362
	3530	194
	1288	2334
	326	227
	1287	36674
	3999	835
	224	32709
	281	2809
	1213	20774
	27895	220
	1778	257
	181	299
	3368	7252
	2048	4861
	4597	2473
	2889	329
	11099	346
	12109	531
	219	2220
	1242	353
	9868	249
	10003	184
	21189	265
	607	13427
	1646	43177
	5214	207
	11582	1753
	184	416
	277	7714
	953	2655
	8753	7570
	1530	238
	283	289
	226	5743
	11864	625
	6665	492
	10097	1568
	1082	440
	2402	190
	568	858
	10621	8722
	4204	1277
	231	357
	25184	16465
	6943	291
	763	3699
	10052	1728
	8668	2731
	4629	347
	237	789
	6163	9620
	13095	205
	6112	472
	202	5875
	3775	204
	13760	312
	3783	2823
	5170	6581
	2210	6203
	435	16471
	1198	3855
	1441	10849
	8232	2452
	798	1720
	269	557
	9667	1208
	4761	271
	6685	3151
	26576	11818
	1037	10428
	515	434
	292	1357
	1746	391
	8459	9696
	4184	13763
	5769	244
	5603	8829
	1984	303
	1176	10781
	21552	12412
	17014	12239
	10159	4579
	1029	6000
	526	4431
	903	12649
	260	530
	14272	303
	318	186
	1211	9034
	208	1482
	5876	2688
	2352	10507
	2116	5266
	8802	17170
	7733	719
	1009	13173
	630	1739
	3000	1677
	11917	7457
	632	4700
	6218	8490
	237	3088
	190	2583
	201	4244
	6212	3502
	4490	540
	2225	9854
	5642	657
	16228	6381
	940	23076
	20002	200
	13117	27301
	13280	11203
	3554	247
	1618	2073
	452	7824
	13279	4386
	2114	5312
	1034	9618
	497	2318
	419	24109
	17962	199
	6977	1114
	2035	1192
	607	16556
	1628	361
	1783	23427
	422	7496
	236	5725
	8975	2642
	512	186
	391	317
	6164	4115
	458	13911
	4555	228
	828	349
	304	8776
	2801	18429
	187	291
	3093	7914
	1664	12991
	325	15378
	3161	13383
	6501	267
	283	6202
	560	392
	875	201
	8743	682
	191	16876
	628	811
	9020	326
	2627	204
	4207	8956
	370	3953
	213	10032
	404	6369
	7313	8670
	1064	24110
	7485	409
	8979	601
	2265	11368
	4831	17728
	195	6700
	266	303
	14216	394
	8010	8945
	1850	10803
	228	3105
	4795	549
	357	7160
	17344	14136
	9390	8209
	794	1664
	210	1609
	2926	217
	1655	10914
	264	347
	6720	18537
	180	14819
	1008	268
	4245	2176
	1856	10977
	2274	343
	15857	10108
	253	8510
	1041	17763
	511	227
	4412	16045
	482	13630
	3994	12307
	4391	12098
	3880	640
	8491	5618
	713	915
	3159	6615
	8059	7906
	3281	15403
	3316	11686
	1807	12825
	16240	8144
	249	10327
	13110	9557
	12676	13525
	7216	20473
	5039	7964
	1090	3530
	862	177
	13573	255
	9889	29011
	1721	16468
	414	4282
	303	6408
	2405	7707
	2567	597
	224	350
	262	237
	13276	15277
	14968	265
	9837	6784
	910	3209
	4826	8730
	10043	23937
	594	20709
	183	15767
	3113	25911
	5025	27137
	7297	14391
	737	2258
	368	188
	14944	16684
	568	2177
	2460	2162
	8697	4651
	631	2974
	180	7247
	3917	3785
	8608	2297
	3186	11216
	285	10076
	20521	2278
	10291	727
	2586	855
	1544	1684
	14457	1523
	14140	15682
	473	241
	4710	24230
	179	964
	220	659
	3180	10026
	8572	15530
	276	2117
	12079	11445
	6044	25145
	346	8331
	398	10335
	2060	252
	23390	36204
	10772	331
	3520	4807
	4392	8164
	5214	199
	208	30325
	3032	26480
	18929	362
	389	2386
	3425	208
	11062	24894
	550	12902
	2602	15515
	3155	26219
	13923	434
	5227	253
	2063	263
	188	416
	3983	20639
	3158	493
	5117	455
	5336	232
	8358	25940
	201	289
	3299	8651
	12427	10059
	209	16215
	9508	2440
	7347	3877
	9324	13953
	20965	178
	9458	25793
	1005	410
	568	588
	183	25721
	8252	225
	5849	722
	5040	1924
	37053	20675
	2325	25917
	8269	12559
	517	4347
	475	15265
	1607	14509
	3007	24656
	501	618
	3487	352
	1358	335
	10329	8507
	3007	389
	428	11177
	212	1653
	10828	185
	4836	24641
	386	420
	202	12868
	2950	1123
	1802	238
	343	643
	215	189
	969	2592
	487	13707
	410	9844
	19172	11800
	11362	14321
	2442	258
	6483	457
	11270	7073
	5005	239
	1553	7316
	908	11723
	30117	330
	1767	9656
	25097	186
	1129	7638
	201	180
	977	190
	10318	192
	5930	212
	360	370
	1219	455
	5700	28617
	505	745
	1544	384
	5864	17519
	5525	7193
	937	20323
	463	195
	676	1975
	11207	6330
	12208	4377
	7649	1170
	2605	203
	264	179
	203	575
	5353	47770
	3433	344
	6013	225
	20383	349
	5548	17993
	285	609
	485	11680
	2723	4276
	6371	6341
	214	473
	12474	9216
	5184	2669
	371	2452
	419	1481
	338	14813
	27363	178
	604	1860
	238	19873
	773	787
	294	235
	434	4919
	717	2722
	1190	2916
	3833	7581
	9475	9782
	4065	492
	4017	240
	4584	240
	1113	454
	1472	20309
	959	10535
	264	4936
	3451	10173
	223	19980
	9022	5657
	16678	6902
	587	432
	9222	4371
	328	207
	3395	196
	325	939
	21200	249
	361	7392
	872	20710
	415	984
	246	7331
	9866	8279
	3916	9523
	4170	658
	6316	13096
	7343	259
	10604	10597
	13447	1249
	4713	374
	7087	1973
	231	3420
	6585	489
	242	1188
	805	9079
	220	4194
	478	731
	2132	205
	1817	216
	4968	2310
	184	36671
	344	703
	1105	199
	2082	325
	2666	32963
	734	3041
	639	21449
	6741	352
	1171	293
	1761	293
	5757	750
	5741	1759
	4452	6906
	721	4875
	8348	2473
	291	328
	2167	182
	3047	2705
	180	268
	1365	217
	243	42791
	383	1673
	383	7823
	419	2714
	624	260
	179	7531
	3854	5670
	1666	241
	756	1616
	1035	490
	293	452
	586	206
	237	571
	232	3161
	196	27657
	201	12603
	218	8997
	7949	2283
	184	9176
	371	18667
	230	4478
	372	4624
	344	7636
	1248	3886
	276	6267
	9965	2733
	430	9811
	3118	5172
	8629	729
	9667	17562
	2077	3872
	4956	3082
	199	18640
	8000	14248
	2966	348
	10289	17898
	480	24352
	550	8164
	1430	14447
	232	16739
	5828	15892
	192	12483
	6256	21108
	2760	10644
	8309	6697
	5940	9268
	1558	10563
	261	5149
	221	7204
	6741	10434
	710	359
	10259	16026
	487	727
	4025	8153
	12826	15959
	8066	4317
	192	15622
	8257	27110
	3687	7214
	568	4109
	2630	13000
	204	6112
	183	19034
	323	25957
	795	13773
	300	1668
	838	326
	521	7101
	12005	12178
	4264	13106
	1893	3256
	268	6193
	13031	13427
	611	2871
	6969	8594
	7550	16400
	187	660
	690	14333
	274	13841
	1172	11928
	15393	3736
	7944	1415
	1606	10462
	227	15812
	1384	718
	1599	6152
	595	6108
	7264	9641
	1152	229
	3340	32094
	8988	789
	11570	719
	2654	1616
	12210	5274
	339	1884
	538	18573
	4218	8898
	15673	19517
	4924	885
	3696	19164
	620	20179
	554	11067
	347	21552
	373	23141
	179	2878
	2945	17783
	3343	999
	6413	7292
	11161	1251
	219	12490
	9202	6814
	22672	9011
	19361	4225
	3359	11892
	12685	7240
	1473	11405
	221	368
	4736	4969
	194	10059
	805	8356
	289	21719
	5069	26645
	7370	9208
	10390	12224
	273	18186
	5523	1792
	5790	11634
	4910	28080
	10160	928
	899	7072
	201	7920
	1424	4575
	215	4821
	8079	2801
	220	6679
	14244	25827
	212	22152
	14250	14872
	585	11807
	880	4989
	2092	24357
	8815	394
	14997	226
	7009	17185
	401	14755
	506	31369
	24967	8680
	8965	15796
	7234	16889
	3690	2966
	8071	23410
	7718	11414
	200	11999
	2770	16289
	407	3614
	183	11925
	11234	14799
	181	431
	15700	9610
	1003	7795
	14654	17184
	8372	204
	3908	19584
	224	323
	566	11941
	504	26859
	2793	1764
	2529	18735
	275	12741
	1579	12732
	7296	18484
	6248	188
	7120	15959
	4649	32752
	9443	6619
	600	17017
	210	1875
	13438	13083
	630	198
	363	18317
	1546	349
	750	10112
	5520	421
	179	5086
	690	21351
	3242	188
	11413	13613
	789	11865
	6431	349
	8113	1152
	714	21327
	11436	15325
	4742	3423
	10254	12145
	13508	10655
	5855	19915
	13192	3644
	18161	12461
	9724	26122
	3049	1130
	9054	8743
	3832	10628
	8508	7324
	191	18480
	13919	7098
	6045	26294
	2696	8388
	1377	7087
	7447	298
	11554	4636
	2190	4531
	431	17015
	10710	350
	16926	261
	13309	197
	1830	2357
	14407	9862
	4653	5841
	6402	1710
	11112	6150
	9533	21915
	320	395
	1243	22606
	293	12760
	439	16283
	229	4006
	362	1149
	2222	21820
	222	21371
	2153	250
	6335	241
	6835	10071
	10507	20392
	306	3505
	3998	29439
	2017	12441
	194	10971
	13174	1681
	471	253
	4907	18033
	3035	11934
	4097	249
	315	4517
	9752	793
	531	2861
	5585	1336
	5497	5597
	340	17462
	190	295
	1554	15628
	228	1827
	10445	34381
	10516	288
	4368	9470
	657	2578
	12654	15966
	9012	4001
	11313	2643
	283	196
	6028	394
	199	10737
	373	231
	3870	261
	215	22035
	13150	1735
	6615	11121
	4188	8169
	193	20962
	23948	24225
	324	5736
	6591	189
	7302	245
	221	1013
	14656	2800
	7257	12427
	13014	235
	455	567
	309	15915
	387	21636
	526	549
	1969	3982
	7505	4669
	4193	10728
	8021	8769
	3920	1226
	1569	3978
	3057	5940
	256	2716
	7707	14932
	1686	13698
	16654	11812
	10852	855
	1128	742
	1266	11462
	10169	6205
	9645	11991
	14048	21664
	248	3812
	1231	29967
	12708	1621
	4775	7174
	470	11703
	943	17016
	4076	11771
	178	5738
	798	826
	2596	1078
	542	6460
	21546	249
	402	1304
	15417	240
	419	16914
	2055	7034
	180	6771
	225	10731
	205	19752
	3659	361
	3391	2441
	9102	836
	1189	4444
	13770	668
	7240	1420
	935	13412
	1223	24161
	15186	1127
	196	772
	358	2507
	597	775
	375	9347
	6567	8053
	5383	10046
	398	9300
	12281	2259
	2378	11402
	5828	257
	5732	17381
	10004	26162
	11834	9349
	8669	10469
	3093	1951
	6592	300
	16419	704
	4884	5602
	9593	11900
	9745	1333
	5045	383
	10028	13657
	6546	9400
	1355	851
	3041	14678
	5907	13123
	10417	892
	185	2988
	9858	13969
	2010	510
	5315	308
	1676	19058
	2112	1171
	23299	5771
	627	863
	4406	6576
	5272	213
	273	21344
	7753	12339
	3101	9998
	4111	12507
	2325	7413
	436	23502
	296	13224
	205	7777
	1894	11889
	2897	22738
	6785	28001
	316	1406
	4142	19906
	29327	13242
	13855	17964
	186	253
	554	17536
	2680	19003
	6401	794
	4419	1292
	7520	1596
	10110	608
	305	348
	366	13381
	254	12103
	3163	6627
	314	10548
	668	8226
	475	14394
	6401	181
	22548	3389
	9746	8577
	230	1441
	220	9544
	9658	2880
	530	10244
	423	2494
	298	5519
	353	12466
	229	12515
	313	5156
	2110	214
	5051	1499
	15150	227
	1385	5663
	7957	278
	5669	9214
	215	390
	7598	675
	696	3750
	4256	745
	4864	4708
	5065	1446
	2571	255
	4000	3637
	12703	2712
	724	834
	8395	816
	217	2642
	1324	1466
	11146	549
	12624	365
	944	1714
	7055	730
	10797	591
	534	322
	6818	472
	665	7934
	1850	2507
	2589	4023
	10321	6094
	247	2526
	5538	1139
	645	3997
	8682	349
	6116	3494
	189	231
	367	1653
	13583	224
	300	813
	638	251
	9334	5279
	347	21974
	368	809
	8886	1632
	190	197
	47019	218
	799	14470
	5739	634
	12703	2169
	3298	192
	1674	615
	5929	180
	3530	5047
	6213	8435
	9852	596
	198	194
	215	7367
	192	305
	7381	472
	249	2630
	4116	192
	1344	224
	6154	373
	8741	539
	3544	471
	459	732
	285	17674
	5821	286
	12944	203
	525	543
	5381	4261
	10008	587
	183	432
	17317	1973
	743	557
	11846	458
	3040	894
	8018	2854
	10734	7172
	7360	351
	3521	5294
	813	4070
	550	19829
	23587	3141
	223	1930
	708	192
	216	14315
	6869	739
	10539	634
	3354	4833
	12343	971
	8299	792
	5830	4809
	203	3356
	1083	496
	9409	1056
	846	1742
	30265	1182
	16251	10376
	189	5410
	6627	2258
	1580	4334
	6638	1569
	3817	10334
	274	456
	6937	640
	250	6690
	2218	10053
	302	201
	6646	3009
	564	191
	6082	403
	196	4767
	623	2257
	6090	6386
	10619	1476
	202	1514
	7340	570
	21487	368
	1511	10708
	13651	526
	1930	3284
	224	3489
	7320	1360
	9713	3869
	189	379
	715	11112
	1783	255
	355	200
	6419	257
	2199	6426
	335	4225
	3062	5811
	1104	9064
	1655	1887
	1154	3024
	273	259
	1167	303
	784	767
	468	874
	546	847
	193	1672
	316	1534
	2759	209
	2631	1148
	13291	8527
	1950	4903
	200	8909
	11533	393
	368	396
	405	7395
	36163	216
	2877	645
	1835	798
	2384	191
	2477	1994
	671	23525
	4350	5806
	3274	568
	875	19679
	241	1351
	805	11443
	2987	5927
	2349	6528
	997	3192
	215	6869
	796	3681
	511	186
	327	8820
	2089	672
	4027	2223
	1094	216
	1125	216
	202	217
	969	16863
	7333	189
	1772	1000
	950	18833
	345	371
	879	620
	1935	226
	2867	1491
	1768	1027
	5800	4667
	305	2766
	200	7687
	819	11169
	446	7733
	384	11151
	275	10404
	245	623
	273	208
	1473	10318
	7605	258
	458	284
	217	245
	204	4120
	18208	14327
	2561	9335
	403	3751
	434	591
	316	1548
	272	189
	2995	2708
	447	8782
	273	6265
	293	1720
	5609	846
	279	1446
	3485	2027
	5361	15700
[truncated: 3,587 more rows]
