# Supplementary material for: NRAC controls CD36-mediated fatty acid uptake in adipocytes and lipid clearance in vivo
Source: EMBO J. 2025 Aug 1;44(18):5037–65. doi: 10.1038/s44318-025-00520-2 (PMC12436663; doi:10.1038/s44318-025-00520-2)
Supplement: Supplementary file 3 — Source data Fig. 1 [file 44318_2025_520_MOESM3_ESM.zip › Figure 1/1O/LTT_females.xlsx]

## Sheet: Tabelle1
		Time (h)	WT				Nrac KO
		0	0.719251	0.753528	1.06932	0.899625	0.858606	1.11933	0.953195	0.82901
		1	2.83018	2.76275	4.46685	4.08062	3.19467	1.52316	3.3196	2.36678
		2	4.45167	4.59084	4.64516	4.65883	3.52414	3.18287	3.12912	2.34618
		3	3.93677	4.39867	4.57773	4.65752	3.22689	1.9697	3.07611	1.99217
		4	1.42651	2.21282	4.0883	4.74818	1.88991	1.05359	1.47709	1.61382
