# Supplementary material for: NRAC controls CD36-mediated fatty acid uptake in adipocytes and lipid clearance in vivo
Source: EMBO J. 2025 Aug 1;44(18):5037–65. doi: 10.1038/s44318-025-00520-2 (PMC12436663; doi:10.1038/s44318-025-00520-2)
Supplement: Supplementary file 3 — Source data Fig. 1 [file 44318_2025_520_MOESM3_ESM.zip › Figure 1/1F/Lean_mass.xlsx]

## Sheet: Tabelle1
		WT	Nrac KO
		27.98	26.6
		28.23	28.6
		29.35	29.32
		27.84	29.99
		28.72	29.33
		27.03
		28.41
		26.19
		26.44
		28.24
