# Supplementary material for: NRAC controls CD36-mediated fatty acid uptake in adipocytes and lipid clearance in vivo
Source: EMBO J. 2025 Aug 1;44(18):5037–65. doi: 10.1038/s44318-025-00520-2 (PMC12436663; doi:10.1038/s44318-025-00520-2)
Supplement: Supplementary file 3 — Source data Fig. 1 [file 44318_2025_520_MOESM3_ESM.zip › Figure 1/1A/Relative mRNA expression.xlsx]

## Sheet: Tabelle1
	BAT		PGF		SCF
	WT	Nrac KO	WT	Nrac KO	WT	Nrac KO
	9.31787	0.00544822	4.59479	0.00143972	7.3615	0.00149
	7.72749	0.00340059	8.9383	0.000776891	8.45614	0.003308
	8.87656	0.00326206	8.81524	0.000502009	7.06162	0.003826
	9.57983	0.00477594	9.64646	0.000838443	7.3615	0.003086
	11.9588	0.00285954	9.31787	0.000553166	8.1681
	10.4107		6.40856		10.7034
	8.75435		6.45313		5.06303
					4.89056
