# Supplementary material for: NRAC controls CD36-mediated fatty acid uptake in adipocytes and lipid clearance in vivo
Source: EMBO J. 2025 Aug 1;44(18):5037–65. doi: 10.1038/s44318-025-00520-2 (PMC12436663; doi:10.1038/s44318-025-00520-2)
Supplement: Supplementary file 3 — Source data Fig. 1 [file 44318_2025_520_MOESM3_ESM.zip › Figure 1/1I/FAU_SCA_males.xlsx]

## Sheet: Tabelle1
		WT	Nrac KO
		1409	1785.67
		1351.17	1853
		1134	1971.67
		1185	1483
		1153	1357.5
			1260.5
