# Supplementary material for: NRAC controls CD36-mediated fatty acid uptake in adipocytes and lipid clearance in vivo
Source: EMBO J. 2025 Aug 1;44(18):5037–65. doi: 10.1038/s44318-025-00520-2 (PMC12436663; doi:10.1038/s44318-025-00520-2)
Supplement: Supplementary file 3 — Source data Fig. 1 [file 44318_2025_520_MOESM3_ESM.zip › Figure 1/1L/Serum_TG.xlsx]

## Sheet: Tabelle1
		WT	Nrac KO
		4.94917	2.66583
		3.6075	4.3075
		3.84917	3.3075
		4.76583	3.8075
		3.34083	3.5075
		4.2325	3.86583
		4.28583	2.4825
		5.21583
