# Supplementary material for: NRAC controls CD36-mediated fatty acid uptake in adipocytes and lipid clearance in vivo
Source: EMBO J. 2025 Aug 1;44(18):5037–65. doi: 10.1038/s44318-025-00520-2 (PMC12436663; doi:10.1038/s44318-025-00520-2)
Supplement: Supplementary file 3 — Source data Fig. 1 [file 44318_2025_520_MOESM3_ESM.zip › Figure 1/1K/FAU_Nrac_overexpression.xlsx]

## Sheet: Tabelle1
		WT(scr)	WT(Nrac)	Nrac KO (scr)	Nrac KO (Nrac)
		6311	5214	8161	6201
		7279	6531	8921	6992
		7263	6602	7891	6229
		7614	6061	8922	7200
		6391	6021	8922	7891
		7292	5891	9366	3332*
