# Supplementary material for: NRAC controls CD36-mediated fatty acid uptake in adipocytes and lipid clearance in vivo
Source: EMBO J. 2025 Aug 1;44(18):5037–65. doi: 10.1038/s44318-025-00520-2 (PMC12436663; doi:10.1038/s44318-025-00520-2)
Supplement: Supplementary file 3 — Source data Fig. 1 [file 44318_2025_520_MOESM3_ESM.zip › Figure 1/1B/Body_weight.xlsx]

## Sheet: Tabelle1
	Age (weeks)					WT								Nrac KO
	8	27.5	26	25.2	25.9	25.4	25	24.6	21.8	21.6	20.9	24.5	23.3	26.8	26.7	25.7
	9	26.7	26.3	26.4	27.7	26.4	25.7	24.6	23	23.3	22.6	24.9	27.3	26.6	24.4	26.5
	10	27.9	27	25.8	26.8	26.7	25.4	25.3	23.9	23.4	23.3	25.5	28.2	28	26.1	27.3
	11	28.3	26.9	29.4	27.7	27.8	27.1	25	25.3	24.6	26.3	25.7	29.2	28.6	28.7	27
	12	28.1	27.3	29.4	27.5	27.8	27.1	26.2	25.6	25.1	24.2	26.3	28.7	28.8	27.8	28.5
	13	29.2	30.9	27.9	28.4	28.7	28.4	28	26.7	27.2	25.5	27.3	28.8	28.8	28.6	29.5
	14	29.9	31.8	28.9	28.9	29.7	27.4	28.6	27.8	28.2	26.5	27	29	28.4	29.6	29.9
	15	30.9	29.5	31.9	29.3	29.7	28.9	29.3	28.9	30.5	26.6	28.1	30.1	30.2	30.3	30.6
	16	30.9	29.5	31.9	29.3	29.7	29.3	28.9	28.9	30.5	26.6	28.1	30.1	30.2	30.3	30.6
	17	31.6	31.4	29.1	29.1	29.9	29.7	29.2	29.2	29.6	27	32.8	31.9	31.3	31.7	29.2
	18	30.2	29.7	30.3	32.7	32	29.4	30.2	29.3	30	27.8	29.5	30.9	33	31.8	32.1
	19	31.1	28.7	30.6	32.7	33.1	28.4	30.9	29.9	30	28.8	30.5	31.2	33.4	31.5	32
	20	32.1	28.7	31.6	32.7	30.1	28.9	29.3	28.9	30.5	26.6	29.5	31.2	33.4	31.9	32
	21	32.1	28.7	31.6	32.7	30.1	28.6	30.9	30.9	30	27.8	29.5	31.2	33.4	31.9	32
	22	30.2	29.7	30.3	32.7	32	29.4	30.2	29.3	30	27.8	29.5	30.9	33	31.8	32.1
	23	34	33.5	31	32.2	31.2	31.5	31.1	30.8	29.2	31.2	30.7	34	32.2	32.6	34.4
