# Supplementary material for: NRAC controls CD36-mediated fatty acid uptake in adipocytes and lipid clearance in vivo
Source: EMBO J. 2025 Aug 1;44(18):5037–65. doi: 10.1038/s44318-025-00520-2 (PMC12436663; doi:10.1038/s44318-025-00520-2)
Supplement: Supplementary file 3 — Source data Fig. 1 [file 44318_2025_520_MOESM3_ESM.zip › Figure 1/1E/SCF_weight.xlsx]

## Sheet: Tabelle1
			WT	Nrac KO
			0.25429	0.3628
			0.2804	0.5459
			0.3665	0.351
			0.3329	0.3036
			0.2501	0.4613
				0.3984
				0.3253
				0.3616
				0.4009
