# Supplementary material for: NRAC controls CD36-mediated fatty acid uptake in adipocytes and lipid clearance in vivo
Source: EMBO J. 2025 Aug 1;44(18):5037–65. doi: 10.1038/s44318-025-00520-2 (PMC12436663; doi:10.1038/s44318-025-00520-2)
Supplement: Supplementary file 3 — Source data Fig. 1 [file 44318_2025_520_MOESM3_ESM.zip › Figure 1/1D/PGF weight.xlsx]

## Sheet: Tabelle1
		WT	Nrac KO
		0.28729	0.3958
		0.3134	0.5789
		0.3995	0.284
		0.3659	0.3366
		0.2931	0.4943
			0.4214
			0.3583
			0.3946
			0.4339
