# Supplementary material for: NRAC controls CD36-mediated fatty acid uptake in adipocytes and lipid clearance in vivo
Source: EMBO J. 2025 Aug 1;44(18):5037–65. doi: 10.1038/s44318-025-00520-2 (PMC12436663; doi:10.1038/s44318-025-00520-2)
Supplement: Supplementary file 3 — Source data Fig. 1 [file 44318_2025_520_MOESM3_ESM.zip › Figure 1/1J/FAU_PGA_males.xlsx]

## Sheet: Tabelle1
		WT	Nrac KO
		1608.67	2091.33
		1740	2073.33
		1746.67	2177.33
		1601.5	2034.5
		1214	2299
			2061
