# Supplementary material for: NRAC controls CD36-mediated fatty acid uptake in adipocytes and lipid clearance in vivo
Source: EMBO J. 2025 Aug 1;44(18):5037–65. doi: 10.1038/s44318-025-00520-2 (PMC12436663; doi:10.1038/s44318-025-00520-2)
Supplement: Supplementary file 3 — Source data Fig. 1 [file 44318_2025_520_MOESM3_ESM.zip › Figure 1/1M/LTT_males.xlsx]

## Sheet: Tabelle1
		Time (h)	WT									Nrac KO
		0	6.32922	1.92593	1.69136	1.06173	2.85597	3.65432	1.39095	0.691358	2.74897	-0.25514*	1.09053	1.5144	0.403292	1.96708	2.13992	7.39918
		1	9.04527	11.0617	7.31687	9.12757	6.65844	4.80658	0.855967	7.85185	5.1358	6.20576	7.23457	5.75309	4.55967	4.93004	4.93004	4.60082
		2	5.17696	7.48148	5.0535	7.19342	7.8107	7.11111	15.0946	7.27161	7.35802	7.31687	4.80658	6.12346	5.09465	4.31276	8.13992	6.61728
		3	7.06996	5.9177	8.51029	8.79424	6.61728	6.90535	3.84362	6.98765	6.04115	8.88066	4.13992	5.1358	5.95885	6.78189	6.44033	4.72428
		4	7.27572	5.09465	6.12346	5.0535	6.0823	4.84774	4.97119	4.76543	3.44856	6.37037	3	1.88889	3.2428	3.65432	4.1893	6.04115
