# Supplementary material for: NRAC controls CD36-mediated fatty acid uptake in adipocytes and lipid clearance in vivo
Source: EMBO J. 2025 Aug 1;44(18):5037–65. doi: 10.1038/s44318-025-00520-2 (PMC12436663; doi:10.1038/s44318-025-00520-2)
Supplement: Supplementary file 3 — Source data Fig. 1 [file 44318_2025_520_MOESM3_ESM.zip › Figure 1/1M/LTT_AUC.xlsx]

## Sheet: Tabelle1
		WT	Nrac KO
		28.09	22.49
		27.97	18.23
		24.79	18.71
		28.17	17.44
		25.56	18.84
		23.07	22.67
		22.98	22.66
		24.84
		21.63
