# Supplementary material for: NRAC controls CD36-mediated fatty acid uptake in adipocytes and lipid clearance in vivo
Source: EMBO J. 2025 Aug 1;44(18):5037–65. doi: 10.1038/s44318-025-00520-2 (PMC12436663; doi:10.1038/s44318-025-00520-2)
Supplement: Supplementary file 4 — Source data Fig. 2 [file 44318_2025_520_MOESM4_ESM.zip]

Archive with 42 entries (27 files):
- Figure 2/
- Figure 2/.DS_Store
- __MACOSX/Figure 2/._.DS_Store
- Figure 2/2G/
- Figure 2/2I/
- Figure 2/2N/
- Figure 2/2H/
- Figure 2/2A/
- Figure 2/2F/
- Figure 2/2C/
- Figure 2/2D/
- Figure 2/2M/
- Figure 2/2J/
- Figure 2/2K/
- Figure 2/2L/
- Figure 2/2E/
- Figure 2/2B/
- Figure 2/2G/OCR_ISOPROTERENOL.xlsx
- Figure 2/2I/Max_respiration.xlsx
- Figure 2/2N/OCR.xlsx
- Figure 2/2H/Proton_leak.xlsx
- Figure 2/2A/BA FAU.xlsx
- Figure 2/2F/OCR_XY.xlsx
- Figure 2/2C/Relative_mRNA_expression.xlsx
- Figure 2/2D/Thumbs.db
- __MACOSX/Figure 2/2D/._Thumbs.db
- Figure 2/2D/Quantification.xlsx
- __MACOSX/Figure 2/2D/._Quantification.xlsx
- Figure 2/2D/UCP1.tif
- __MACOSX/Figure 2/2D/._UCP1.tif
- Figure 2/2D/A- Tubulin.tif
- Figure 2/2M/OCR.xlsx
- Figure 2/2J/Spare_capacity.xlsx
- Figure 2/2K/ATP_linked.xlsx
- Figure 2/2L/OCR_FA.xlsx
- Figure 2/2E/Thumbs.db
- __MACOSX/Figure 2/2E/._Thumbs.db
- Figure 2/2E/BAT KO 10x.tif
- __MACOSX/Figure 2/2E/._BAT KO 10x.tif
- Figure 2/2E/BAT WT 10x.tif
- __MACOSX/Figure 2/2E/._BAT WT 10x.tif
- Figure 2/2B/FA Uptake.xlsx
