# Supplementary material for: NRAC controls CD36-mediated fatty acid uptake in adipocytes and lipid clearance in vivo
Source: EMBO J. 2025 Aug 1;44(18):5037–65. doi: 10.1038/s44318-025-00520-2 (PMC12436663; doi:10.1038/s44318-025-00520-2)
Supplement: Supplementary file 4 — Source data Fig. 2 [file 44318_2025_520_MOESM4_ESM.zip › Figure 2/2G/OCR_ISOPROTERENOL.xlsx]

## Sheet: Tabelle1
		WT	Nrac KO
		119.004	175.003
		99.4607	378.714
		58.8558	125.27
		90.1752	149.907
		166.527	184.528
			179.001
