# Supplementary material for: NRAC controls CD36-mediated fatty acid uptake in adipocytes and lipid clearance in vivo
Source: EMBO J. 2025 Aug 1;44(18):5037–65. doi: 10.1038/s44318-025-00520-2 (PMC12436663; doi:10.1038/s44318-025-00520-2)
Supplement: Supplementary file 4 — Source data Fig. 2 [file 44318_2025_520_MOESM4_ESM.zip › Figure 2/2I/Max_respiration.xlsx]

## Sheet: Tabelle1
					WT	Nrac KO
					269.116	315.591
					313.929	570.949
					279.406	296.21
					230.39	211.924
					257.207	266.316
						239.11
