# Supplementary material for: NRAC controls CD36-mediated fatty acid uptake in adipocytes and lipid clearance in vivo
Source: EMBO J. 2025 Aug 1;44(18):5037–65. doi: 10.1038/s44318-025-00520-2 (PMC12436663; doi:10.1038/s44318-025-00520-2)
Supplement: Supplementary file 4 — Source data Fig. 2 [file 44318_2025_520_MOESM4_ESM.zip › Figure 2/2N/OCR.xlsx]

## Sheet: Tabelle1
	WT BSA	Nrac KO BSA	WT Oleate	Nrac KO Oleate	WT Palmitate	Nrac KO Palmitate
	93.011	58.3611	122.19	168.205	82.8733	142.957
	56.3148	61.7345	135.206	176.31	68.2999	138.314
	40.5259	65.0145	100.205	199.085	36.5641	151.269
	32.3776	53.1177	109.768	177.813	49.6641	157.569
	35.4467	99.8496	92.2209	165.808	41.1985	167.787
	68.615	22.9076	118.145	168.119	112.671	167.133
	49.5791	25.093	134.397	152.119	89.5921	184.639
	8.25254	38.379	89.831	169.712	71.9483	195.756
	28.6213	38.1781	97.7273	161.377	61.8853	193.085
	5.55579	89.6484	93.261	213.677	61.2662	171.137
