# Supplementary material for: NRAC controls CD36-mediated fatty acid uptake in adipocytes and lipid clearance in vivo
Source: EMBO J. 2025 Aug 1;44(18):5037–65. doi: 10.1038/s44318-025-00520-2 (PMC12436663; doi:10.1038/s44318-025-00520-2)
Supplement: Supplementary file 4 — Source data Fig. 2 [file 44318_2025_520_MOESM4_ESM.zip › Figure 2/2H/Proton_leak.xlsx]

## Sheet: Tabelle1
		WT	Nrac KO
		127.394	194.729
		140.599	361.038
		135.462	151.733
		146.533	168.088
		174.097	217.799
			199.717
