# Supplementary material for: NRAC controls CD36-mediated fatty acid uptake in adipocytes and lipid clearance in vivo
Source: EMBO J. 2025 Aug 1;44(18):5037–65. doi: 10.1038/s44318-025-00520-2 (PMC12436663; doi:10.1038/s44318-025-00520-2)
Supplement: Supplementary file 4 — Source data Fig. 2 [file 44318_2025_520_MOESM4_ESM.zip › Figure 2/2F/OCR_XY.xlsx]

## Sheet: Tabelle1
	Time	WT						Nrac KO
	0.782361	166.172	211.853	181.767	136.794	148.473		180.654	227.686	186.213	146.369	171.921	140.52
	7.17153	169.722	207.696	182.569	135.285	146.416		186.194	222.065	187.098	146.286	170.439	140.057
	13.5764	171.71	205.059	182.327	132.813	144.599		188.22	218.323	185.877	145.539	168.532	138.991
	20.0109	172.353	201.431	181.235	130.606	143.526		186.658	215.774	184.498	144.744	167.589	137.734
	26.5136	242.667	276.639	242.882	233.947	270.434		299.769	405.686	259.567	255.972	308.307	271.162
	32.8997	281.887	310.908	273.344	270.725	314.091		343.21	522.44	297.453	294.778	352.914	314.35
	39.315	290.341	319.466	272.752	274.597	316.095		346.475	564.62	303.927	298.321	356.26	319.016
	45.7394	291.358	321.175	270.091	269.781	310.053		345.661	562.488	309.768	294.65	352.118	316.735
	52.2531	244.43	246.564	249.811	217.632	249.584		313.534	483.83	262.754	249.899	303.356	272.503
	58.6927	226.903	221.587	233.542	196.031	221.86		294.834	418.411	251.979	239.287	294.062	256.746
	65.1093	218.95	207.867	221.976	181.286	201.721		285.774	370.969	241.913	226.533	278.24	242.613
	71.5393	215.87	199.867	215.952	175.264	193.444		277.131	349.259	233.839	218.771	266.898	233.487
	78.0717	386.152	419.894	393.755	301.489	332.694		434.396	693.742	407.231	293.735	351.873	311.896
	84.5466	367.465	405.559	375.691	285.499	319.545		410.671	560.844	414.943	290.92	349.897	309.938
	90.9647	345.211	386.166	350.493	273.557	309.137		393.166	487.814	402.659	288.173	348.112	307.657
	97.3635	341.955	383.351	342.731	267.308	299.655		392.611	465.359	399.656	287.155	348.376	308.11
	103.898	117.036	105.965	114.349	71.0994	75.4869		118.805	122.793	111.021	81.8108	85.5573	72.786
	110.371	128.869	114.519	124.519	73.9359	79.1008		129.778	132.094	120.747	84.4114	89.746	77.5597
	116.833	130.236	114.916	125.01	73.4689	78.9712		130.075	130.9	122.329	83.7659	89.2881	76.8191
	123.276	125.29	109.167	119.502	71.3748	75.3112		125.018	123.594	116.933	81.0965	85.4748	74.1209
