# Supplementary material for: NRAC controls CD36-mediated fatty acid uptake in adipocytes and lipid clearance in vivo
Source: EMBO J. 2025 Aug 1;44(18):5037–65. doi: 10.1038/s44318-025-00520-2 (PMC12436663; doi:10.1038/s44318-025-00520-2)
Supplement: Supplementary file 4 — Source data Fig. 2 [file 44318_2025_520_MOESM4_ESM.zip › Figure 2/2C/Relative_mRNA_expression.xlsx]

## Sheet: Tabelle1
	WT	Nrac KO
	298.172	274.374
	168.897	306.555
	179.769	312.996
	238.856	326.288
	194.012	274.374
	250.732
