# Supplementary material for: NRAC controls CD36-mediated fatty acid uptake in adipocytes and lipid clearance in vivo
Source: EMBO J. 2025 Aug 1;44(18):5037–65. doi: 10.1038/s44318-025-00520-2 (PMC12436663; doi:10.1038/s44318-025-00520-2)
Supplement: Supplementary file 4 — Source data Fig. 2 [file 44318_2025_520_MOESM4_ESM.zip › Figure 2/2D/Quantification.xlsx]

## Sheet: Tabelle1
			beta actin	UCP1	UCP1/beta actin
	WT	1	4922	795.284	0.161577
	WT	2	3567.88	174.142	0.0488082
	WT	3	4800.95	574.456	0.119655
	WT	4	5709.9	143.314	0.0250992
	KO	5	1224.01	1076.75	0.879688
	KO	6	2805.86	3006.36	1.07146
	KO	7	2493.4	891.698	0.357624
