# Supplementary material for: NRAC controls CD36-mediated fatty acid uptake in adipocytes and lipid clearance in vivo
Source: EMBO J. 2025 Aug 1;44(18):5037–65. doi: 10.1038/s44318-025-00520-2 (PMC12436663; doi:10.1038/s44318-025-00520-2)
Supplement: Supplementary file 4 — Source data Fig. 2 [file 44318_2025_520_MOESM4_ESM.zip › Figure 2/2M/OCR.xlsx]

## Sheet: Tabelle1
	WT BSA	Nrac KO BSA	WT Oleate	Nrac KO Oleate	WT Palmitate	Nrac KO Palmitate
	-13.2063	-11.1212	81.4069	125.491	48.8519	115.838
	-10.859	-12.5468	79.6682	134.459	43.2407	119.121
	-14.2273	-11.9667	80.2197	151.814	43.3077	134.414
	-8.50888	-14.1083	81.6344	140.867	43.0647	137.504
	-11.9069	-5.20265	79.1456	154.222	39.2397	193.693
	-18.0952	-15.293	78.1321	125.14	42.3536	133.799
	-14.1289	-17.7279	91.1828	128.001	39.5465	145.834
	-19.0211	-11.0873	75.3548	132.06	36.3826	157.806
	-13.8052	-14.1783	77.1504	126.906	39.5148	156.659
	-9.60594	-11.8253	78.2397	182.35	38.5839	195.972
