# Supplementary material for: NRAC controls CD36-mediated fatty acid uptake in adipocytes and lipid clearance in vivo
Source: EMBO J. 2025 Aug 1;44(18):5037–65. doi: 10.1038/s44318-025-00520-2 (PMC12436663; doi:10.1038/s44318-025-00520-2)
Supplement: Supplementary file 4 — Source data Fig. 2 [file 44318_2025_520_MOESM4_ESM.zip › Figure 2/2K/ATP_linked.xlsx]

## Sheet: Tabelle1
		WT	Nrac KO
		75.4871	84.5297
		101.024	245.229
		24.1386	75.9291
		45.5172	75.8798
		116.609	85.2198
			83.2484
