# Supplementary material for: NRAC controls CD36-mediated fatty acid uptake in adipocytes and lipid clearance in vivo
Source: EMBO J. 2025 Aug 1;44(18):5037–65. doi: 10.1038/s44318-025-00520-2 (PMC12436663; doi:10.1038/s44318-025-00520-2)
Supplement: Supplementary file 4 — Source data Fig. 2 [file 44318_2025_520_MOESM4_ESM.zip › Figure 2/2L/OCR_FA.xlsx]

## Sheet: Tabelle1
	Time (minutes)	WT BSA										KO BSA										WT Oleate										KO Oleate										WT Palmitate
	0.803141	415.182	372.611	417.02	362.689	351.54	418.613	405.321	399.109	370.775	352.318	361.928	386.486	391.122	377.754	392.259	375.064	396.646	419.275	413.844	446.789	467.056	385.489	457.519	394.099	372.752	394.595	406.289	455.97	385.675	383.074	416.272	393.036	395.916	417.371	433.064	397.551	405.31	386.794	409.022	438.675	420.417	442.557	444.297	383.171	378.24	408.437	385.666	382.85
	7.34917	389.008	366.696	395.502	344.333	336.205	417.024	419.838	402.802	370.58	339.983	343.198	382.684	370.303	359.495	366.354	373.325	405.515	412.658	394.207	447.038	441.849	400.579	427.589	415.997	356.248	407.854	424.777	433.066	367.733	357.838	389.019	392.216	384.272	398.892	453.794	375.01	392.983	375.471	386.421	433.638	434.512	449.586	419.645	390.483	359.449	391.533	385.509	372.489
	13.9256	376.722	354.047	378.889	328.112	323.981	407.651	413.133	394.334	364.523	329.869	329.334	368.727	356.36	347.246	352.869	366.296	395.052	399.073	379.407	435.159	423.504	395.7	405.946	414.574	344.361	406.336	411.907	420.998	357.231	341.846	372.152	381.96	372.496	383.573	448.597	361.099	376.934	363.277	371.868	425.1	434.423	416.031	405.277	386.814	347.436	378.988	380.518	364.146
	20.5021	369.876	348.012	369.9	318.487	318.746	401.387	404.947	387.737	360.286	320.99	320.495	361.576	347.568	339.501	344.551	361.223	386.014	382.49	370.549	428.765	416.709	390.859	395.144	413.19	338.27	404.771	410.941	413.004	350.966	334.727	362.94	374.871	367.186	375.3	447.393	351.932	368.763	355.455	363.842	417.07	430.745	409.322	395.742	384.993	342.082	372.091	371.857	352.469
	27.1903	356.67	337.153	355.673	309.978	306.839	383.292	390.818	368.715	346.481	311.384	309.374	349.029	335.602	325.392	339.349	345.93	368.287	371.403	356.37	416.94	498.116	470.527	475.364	494.824	417.415	482.903	502.123	488.359	428.117	412.967	488.431	509.331	519	516.167	601.614	477.072	496.764	487.515	490.748	599.42	479.597	452.562	439.05	428.058	381.322	414.445	411.403	388.852
	33.7748	354.85	336.573	355.335	306.914	304.075	385.324	391.77	370.26	348.39	307.663	307.715	348.277	335.991	325.2	334.708	347.043	370.015	366.269	358.07	416.947	495.595	471.397	474.028	498.761	416.108	485.446	502.226	486.121	427.037	410.814	510.059	534.717	543.349	545.661	593.351	501.816	515.06	510.978	515.756	602.784	475.116	454.051	431.374	430.081	380.181	416.962	414.119	390.406
	40.3144	348.265	332.368	350.695	302.655	299.817	383.524	389.464	368.561	346.715	305.612	304.261	344.603	331.524	320.169	328.598	344.457	366.244	357.847	354.335	409.065	489.698	468.972	470.122	496.014	410.82	479.652	500.471	480.957	425.401	408.368	510.94	531.606	542.186	544.203	561.694	504.857	514.403	511.768	514.623	566.717	469.481	454.404	425.734	426.388	377.034	412.712	411.162	388.887
	46.8526	345.238	328.756	349.39	302.635	297.765	380.916	386.484	365.444	348.495	304.588	303.352	341.781	327.541	315.997	328.265	343.231	365.117	361.323	353.716	406.067	486.541	467.491	469.34	495.432	408.933	475.989	496.324	477.302	423.619	407.373	512.607	528.059	538.157	535.899	547.4	504.703	510.694	510.51	511.134	538.316	465.964	452.148	422.993	425.008	376.651	415.125	408.7	387.994
	53.5559	462.887	404.327	410.426	350.864	354.193	470.002	454.526	395.989	388.907	326.545	378.856	423.31	412.583	392.618	444.401	384.13	411.108	420.869	408.727	518.413	538.899	526.065	495.349	522.958	430.491	522.916	545.338	502.835	448.693	427.988	531.145	551.181	566.271	553.113	613.201	520.05	520.882	525.167	525.219	630.747	513.618	477.622	432.306	434.658	383.281	484.762	461.449	424.417
	60.1459	482.176	415.624	415.11	355.127	356.497	483.789	468.849	404.337	394.89	331.884	380.702	428.637	426.38	401.726	464.964	389.636	412.51	423.218	418.174	538.971	540.763	535.014	498.141	525.636	429.758	526.916	551.766	505.214	451.688	432.42	533.371	548.898	563.475	560.044	576.091	521.614	524.983	527.828	533.08	611.634	521.204	480.595	433.308	436.989	381.981	510.866	469.547	429.126
	66.7031	488.596	416.171	417.022	357.587	355.455	484.998	470.554	402.003	392.087	331.824	379.596	425.947	427.647	401.198	469.952	386.894	409.745	421.838	414.782	536.303	538.473	536.853	495.771	523.996	428.444	527.147	553.964	504.699	452.561	431.076	530.297	543.806	556.716	550.772	573.818	517.91	520.845	520.899	520.372	591.774	520.803	477.019	432.474	436.027	381.741	515.233	479.401	432.998
	73.2434	489.462	419.795	421.089	359.792	355.438	484.662	467.429	398.411	386.218	329.646	381.115	424.356	428.355	401.329	468.464	384.295	406.166	420.44	412.747	531.547	534.343	534.485	493.093	522.848	427.575	524.028	550.082	502.12	451.152	429.948	526.302	539.319	550.433	541.981	598.41	513.596	513.661	516.064	509.754	579.741	517.265	479.031	431.081	434.63	380.386	512.497	476.363	429.61
	79.9366	371.713	355.421	453.859	577.832	635.005	443.424	428.814	570.676	617.951	631.83	590.868	619.898	656.609	625.038	571.506	575.058	587.696	606.72	575.408	512.52	456.997	590.722	614.747	379.781	607.445	589.57	549.16	589.689	608.367	562.29	556.777	467.79	542.087	649.501	514.223	699.017	561.309	656.802	638.776	462.521	499.197	545.113	608.573	533.292	578.354	550.122	571.14	502.346
	86.5313	395.016	342.757	453.024	545.301	614.911	445.784	461.796	566.126	510.23	585.477	509.538	555.387	596.795	541.25	576.591	535.275	574.195	553.296	579.452	561.42	485.911	550.098	508.243	448.738	596.289	572.909	556.582	573.988	583.471	562.055	564.114	510.649	588.603	695.533	529.607	650.855	595.59	673.856	654.16	470.563	529.058	518.586	589.134	535.816	554.161	573.672	540.796	505.27
	93.1012	448.067	367.5	493.453	519.721	571.712	442.583	474.266	523.576	508.877	557.525	464.524	504.043	549.182	492.889	565.621	520.257	558.16	534.804	544.519	522.432	533.888	560.654	489.023	442.96	555.465	578.733	551.963	582.876	564.039	540.565	599.047	538.037	553.939	649.765	560.349	632.977	631.529	681.543	659.162	494.082	532.924	526.796	578.616	547.012	519.671	603.946	545.245	522.628
	99.7112	575.358	448.613	534.883	478.155	511.784	490.978	554.839	543.327	500.363	525.994	425.438	475.131	487.711	451.852	534.845	504.577	545.553	529.659	530.997	554.968	554.302	565.82	493.96	437.61	515.085	562.956	561.355	577.477	545.405	517.025	620.799	572.25	562.014	629.248	661.834	616.256	635.651	670.378	642.649	545.877	560.503	529.903	556.428	542.779	480.955	603.222	535.929	505.225
	106.387	104.99	148.263	115.284	104.498	99.8592	112.735	117.054	113.723	105.707	95.5654	95.4422	106.707	108.245	101.723	102.046	102.878	112.554	121.709	109.684	117.159	126.925	111.738	108.536	113.123	98.9406	104.233	125.487	102.057	96.7754	95.2872	109.866	122.487	112.596	116.603	126.495	98.7332	111.243	102.99	109.711	122.742	116.283	141.61	103.737	103.703	96.3977	103.803	121.239	107.484
	112.998	104.805	143.671	112.834	104.254	98.5809	112.901	115.163	113.714	107.168	96.3705	94.2096	103.897	105.309	100.147	102.031	103.698	111.63	120.979	110.842	115.067	124.308	111.926	109.283	113.328	97.7009	103.969	125.681	105.642	99.5682	97.1168	108.9	120.134	111.875	114.374	121.833	100.448	112.949	105.507	109.292	120.606	114.462	141.991	103.751	105.467	95.6192	100.767	121.103	100.556
	119.538	101.88	141.373	109.617	99.5609	95.9859	109.622	112.282	110.263	104.645	93.6113	89.9956	101.118	101.654	96.0576	98.7999	101.091	107.711	119.459	107.365	111.179	119.811	107.451	105.981	109.713	94.6273	100.828	123.217	102.891	96.5082	95.8074	105.676	115.1	108.43	109.35	115.873	96.9991	108.827	101.529	105.56	116.282	110.236	137.456	99.691	102.436	92.9004	98.161	116.796	96.7179
	126.157	98.3939	136.835	106.262	96.4022	91.1286	106.185	108.125	107.586	100.752	90.1555	87.6482	97.2682	97.9012	92.9334	94.1163	97.4762	104.762	116.954	103.641	107.12	116.042	102.372	104.013	105.978	90.8635	95.7319	118.727	98.6649	92.8535	91.5936	101.447	110.411	104.226	106.157	111.017	92.3415	103.695	98.7182	102.216	111.571	104.751	131.514	95.4393	100.291	89.0613	92.9628	114.211	91.5222
[truncated: 12 more columns]
