# Supplementary material for: NRAC controls CD36-mediated fatty acid uptake in adipocytes and lipid clearance in vivo
Source: EMBO J. 2025 Aug 1;44(18):5037–65. doi: 10.1038/s44318-025-00520-2 (PMC12436663; doi:10.1038/s44318-025-00520-2)
Supplement: Supplementary file 4 — Source data Fig. 2 [file 44318_2025_520_MOESM4_ESM.zip › Figure 2/2B/FA Uptake.xlsx]

## Sheet: Tabelle1
	WT DMSO	Nrac KO (DMSO)	WT (ISO)	Nrac KO (ISO)
	871	963	1121	1382
	874	1234	1352	1532
	903	1084	927	1492
	1031	1202	1372	1622
	922	1300	1200	1642
