# Supplementary material for: NRAC controls CD36-mediated fatty acid uptake in adipocytes and lipid clearance in vivo
Source: EMBO J. 2025 Aug 1;44(18):5037–65. doi: 10.1038/s44318-025-00520-2 (PMC12436663; doi:10.1038/s44318-025-00520-2)
Supplement: Supplementary file 5 — Source data Fig. 3 [file 44318_2025_520_MOESM5_ESM.zip]

Archive with 52 entries (45 files):
- Figure 3/
- Figure 3/3E/
- Figure 3/3B/
- Figure 3/3C/
- Figure 3/3D/
- Figure 3/.DS_Store
- __MACOSX/Figure 3/._.DS_Store
- Figure 3/3F and 3G/
- Figure 3/3A/
- Figure 3/3E/Thumbs.db
- __MACOSX/Figure 3/3E/._Thumbs.db
- Figure 3/3E/ERK1-2.tif
- __MACOSX/Figure 3/3E/._ERK1-2.tif
- Figure 3/3E/CD36.tif
- __MACOSX/Figure 3/3E/._CD36.tif
- Figure 3/3E/CAV1.tif
- __MACOSX/Figure 3/3E/._CAV1.tif
- Figure 3/3B/Thumbs.db
- __MACOSX/Figure 3/3B/._Thumbs.db
- Figure 3/3B/Nrac.tif
- Figure 3/3B/CD36.tif
- __MACOSX/Figure 3/3B/._CD36.tif
- Figure 3/3B/Vinculin.tif
- __MACOSX/Figure 3/3B/._Vinculin.tif
- Figure 3/3B/CAV1.tif
- __MACOSX/Figure 3/3B/._CAV1.tif
- Figure 3/3C/Thumbs.db
- __MACOSX/Figure 3/3C/._Thumbs.db
- Figure 3/3C/WT-vehicle.tif
- __MACOSX/Figure 3/3C/._WT-vehicle.tif
- Figure 3/3C/KO- vehicle.tif
- __MACOSX/Figure 3/3C/._KO- vehicle.tif
- Figure 3/3C/KO-CPZ.tif
- __MACOSX/Figure 3/3C/._KO-CPZ.tif
- Figure 3/3C/WT-CPZ.tif
- __MACOSX/Figure 3/3C/._WT-CPZ.tif
- Figure 3/3D/Thumbs.db
- __MACOSX/Figure 3/3D/._Thumbs.db
- Figure 3/3D/GAPDH.tif
- __MACOSX/Figure 3/3D/._GAPDH.tif
- Figure 3/3D/CD36.tif
- __MACOSX/Figure 3/3D/._CD36.tif
- Figure 3/3D/CAV1.tif
- __MACOSX/Figure 3/3D/._CAV1.tif
- Figure 3/3F and 3G/Thumbs.db
- __MACOSX/Figure 3/3F and 3G/._Thumbs.db
- Figure 3/3F and 3G/GAPDH.tif
- __MACOSX/Figure 3/3F and 3G/._GAPDH.tif
- Figure 3/3F and 3G/CD36.tif
- Figure 3/3F and 3G/CAV1.tif
- Figure 3/3A/Mass_Spect_volcano_plot.xlsx
- __MACOSX/Figure 3/3A/._Mass_Spect_volcano_plot.xlsx
