# Supplementary material for: NRAC controls CD36-mediated fatty acid uptake in adipocytes and lipid clearance in vivo
Source: EMBO J. 2025 Aug 1;44(18):5037–65. doi: 10.1038/s44318-025-00520-2 (PMC12436663; doi:10.1038/s44318-025-00520-2)
Supplement: Supplementary file 5 — Source data Fig. 3 [file 44318_2025_520_MOESM5_ESM.zip › Figure 3/3A/Mass_Spect_volcano_plot.xlsx]

## Sheet: Analyzed_IS
Gene Symbol	Abundance Ratio: (WT) / (KO)	Abundance Ratio P-Value: (WT) / (KO)	Log2 fold change (Abundance Ratio)	(-)LOG10 pValue
Fgg	4.04	0.0477272	2.01436	1.32123
Tpm1	28.511	0.0446041	4.83345	1.35062
Aldh2	8.095	0.0410635	3.01703	1.38654
Plec	5.624	0.0384887	2.4916	1.41467
Rpl13	5.612	0.035169	2.48852	1.45384
Rpl7a	2.978	0.0319874	1.57434	1.49502
Prdx1	1.664	0.0275111	0.734655	1.56049
Hpx	2.353	0.0265475	1.2345	1.57598
Hnrnph2	3.474	0.023624	1.7966	1.62665
Rps4x	2.268	0.0188282	1.18142	1.72519
Rps14	2.005	0.018394	1.0036	1.73532
Cavin1	5.123	0.0179409	2.35699	1.74616
Hspa8	1.663	0.0179116	0.733788	1.74687
Cs	11.067	0.0176836	3.46819	1.75243
Rps13	3.971	0.0176164	1.9895	1.75408
Igkv12-41	1.384	0.0159238	0.468844	1.79795
Hspg2	5.149	0.0134438	2.36429	1.87148
Mdh1	4.303	0.00964554	2.10534	2.01567
Rps11	2.2	0.0069251	1.1375	2.15957
Cav1	4.767	0.00585366	2.25308	2.23257
Rps3a	9.931	0.00564072	3.31194	2.24867
Tf	5.332	0.00517799	2.41468	2.28584
Ppp1r12a	3.538	0.00516669	1.82293	2.28679
Ppia	2.739	0.00387925	1.45365	2.41125
Cd36	7.001	0.00294099	2.80756	2.53151
Cavin2	3.847	0.00252526	1.94373	2.59769
Myl6	100	0.00240309	6.64386	2.61923
Aldoa	2.619	0.000879609	1.38902	3.05571
Ces1d	29.176	0.000862478	4.86671	3.06425
Igkv9-120	3.814	0.000355611	1.9313	3.44903
