# Supplementary material for: NRAC controls CD36-mediated fatty acid uptake in adipocytes and lipid clearance in vivo
Source: EMBO J. 2025 Aug 1;44(18):5037–65. doi: 10.1038/s44318-025-00520-2 (PMC12436663; doi:10.1038/s44318-025-00520-2)
Supplement: Supplementary file 6 — Source data Fig. 4 [file 44318_2025_520_MOESM6_ESM.zip]

Archive with 18 entries (14 files):
- Figure 4/
- Figure 4/.DS_Store
- __MACOSX/Figure 4/._.DS_Store
- Figure 4/4B/
- Figure 4/4C/
- Figure 4/4D/
- Figure 4/4B/Nrac_1-144.tif
- Figure 4/4B/Thumbs.db
- __MACOSX/Figure 4/4B/._Thumbs.db
- Figure 4/4B/CD36 Nrac 1-144.tif
- Figure 4/4B/Nrac.tif
- Figure 4/4B/Vinculin 1-144.tif
- Figure 4/4B/CD36.tif
- Figure 4/4B/Vinculin.tif
- __MACOSX/Figure 4/4B/._Vinculin.tif
- Figure 4/4C/FA_uptake_Nrac_overexpression.xlsx
- Figure 4/4D/EvaluationProcessed.xlsx
- __MACOSX/Figure 4/4D/._EvaluationProcessed.xlsx
