# Supplementary material for: NRAC controls CD36-mediated fatty acid uptake in adipocytes and lipid clearance in vivo
Source: EMBO J. 2025 Aug 1;44(18):5037–65. doi: 10.1038/s44318-025-00520-2 (PMC12436663; doi:10.1038/s44318-025-00520-2)
Supplement: Supplementary file 6 — Source data Fig. 4 [file 44318_2025_520_MOESM6_ESM.zip › Figure 4/4C/FA_uptake_Nrac_overexpression.xlsx]

## Sheet: Tabelle1
		CD36	CD36+Nrac1-165	CD36+Nrac1-112+ SP
		229058	173665	190619
		208663	171371	217613
		225822	174211	198474
		191783	171216	181110
		180590	165893	173604
		180864	166993	169571
