# Supplementary material for: NRAC controls CD36-mediated fatty acid uptake in adipocytes and lipid clearance in vivo
Source: EMBO J. 2025 Aug 1;44(18):5037–65. doi: 10.1038/s44318-025-00520-2 (PMC12436663; doi:10.1038/s44318-025-00520-2)
Supplement: Supplementary file 6 — Source data Fig. 4 [file 44318_2025_520_MOESM6_ESM.zip › Figure 4/4D/EvaluationProcessed.xlsx]

## Sheet: A
	res nr	0	1	2	3	4	5	6	7	8	9	10	11	12	13	14	15	16	17	18	19	20	21	22	23	24	25	26	27	28	29	30	31	32	33	34	35	36	37	38	39	40	41	42	43	44	45	46	47
	80	21.0172	22.7725	26.3317	26.6748	38.504	26.9059	34.5764	40.4908	45.2945	42.4287	43.7275	47.1891	49.5735	40.8479	30.635	37.1788	38.8966	38.2814	41.5225	34.5325	41.7835	40.9588	32.1313	45.3218	41.3434		42.5343	31.1857	28.6974		33.4289	34.5858		33.3854	34.5885	36.5165	34.8269	32.2401	34.158	36.1315	35.2934	37.929	30.9874	33.6464	34.4542			42.3723
	81	21.9079	24.5187	29.2132	28.7702	38.6543	29.9874	37.2192	40.3251	45.4276	42.6713	42.5217	44.0051	49.5828	43.8112	32.4717	34.2514	36.3387	34.8092	38.3197	32.7649	40.0594	39.1886	28.8159	44.314	40.6337		40.313	33.2955	29.6908		29.3037	30.4098		33.3044	38.7722	35.1055	31.962	28.4016	33.3622	37.8596	35.8074	39.3987	33.6885	34.0175	34.8973			38.0532
	82	18.2611	20.9911	25.6983	24.457	36.5763	26.7573	35.8315	37.5005	41.1487	39.7193	40.6076	43.3531	46.9061	40.4789	30.2016	32.7108	32.8046	34.4842	35.698	28.5741	37.1979	34.9228	26.9726	39.9412	36.379		38.2434	29.1504	25.6821		27.7093	29.5675		29.494	35.8197	35.2065	32.9762	29.1169	32.0227	35.7307	31.6279	37.5383	30.2239	32.3125	31.8064			38.004
	83	15.4498	21.3713	24.1604	23.1576	32.7957	24.255	31.063	36.5712	39.3613	40.5053	39.136	43.2952	44.5033	37.3194	26.3606	30.6511	30.0373	30.6722	31.5529	27.3459	33.2737	33.5502	25.4636	38.2259	34.7813		33.7318	29.4957	26.5535		26.3158	27.7387		27.1056	31.1726	32.5978	28.6378	25.8229	27.0675	31.4758	31.3617	33.6571	28.0737	29.1822	31.2366			36.1697
	84	11.8946	20.8723	22.2354	22.1847	29.6922	20.0765	30.3793	35.1802	36.7817	40.1244	33.237	37.8763	42.4035	37.8381	24.6143	27.0404	28.2267	27.3945	30.7216	25.4109	33.0552	32.9909	23.2053	35.8097	33.9511		31.7509	30.8843	26.7269		24.4706	25.003		22.9576	29.9337	34.6199	32.9365	28.9679	30.1594	31.3089	29.8011	32.5527	26.3302	25.724	30.3687			33.5261
	85	10.8264	21.6525	21.9539	21.6449	27.5703	18.5893	29.278	29.9813	33.8299	34.379	32.6226	39.1602	37.8352	37.1939	20.0575	24.5811	25.392	31.4919	28.0746	21.8009	28.657	29.0722	18.731	32.9705	29.4794		30.2013	27.9624	23.8618		20.098	20.8371		19.5103	26.1139	32.4259	30.6107	28.95	29.9383	27.7204	26.2352	29.5442	22.3497	21.3521	26.7016			30.526
	86	11.7841	18.046	19.7379	19.8081	24.1646	17.2931	25.8876	29.8912	30.0511	33.6452	32.9161	36.5442	36.2001	33.3045	20.7163	20.7901	22.4879	29.2461	25.1861	19.5146	27.8494	27.0494	22.8616	29.8155	28.2652		25.8274	26.1607	23.3371		20.2581	24.974		24.2699	27.6261	29.7346	27.515	27.0935	28.0485	25.2936	24.7555	27.8274	21.7386	25.5783	24.3121			30.51
	87	12.9683	15.9579	16.2154	16.9668	21.8807	14.7594	22.6267	27.8112	28.4735	31.3547	31.6466	33.8176	34.3465	31.8694	16.2773	20.7793	18.9421	24.765	24.5412	19.1958	26.3902	22.7163	19.1979	25.7001	26.4652		22.4579	22.2779	19.0287		15.2411	22.825		21.1598	24.5554	24.918	23.448	25.3464	23.6522	20.6722	22.3439	25.2531	20.1922	25.5602	21.4721			26.2821
	88	17.4623	11.9198	14.167	13.5235	18.4074	13.5587	23.8554	24.0607	27.3495	26.9787	27.9444	30.1064	31.8244	28.6502	16.176	18.2779	17.4564	23.0623	20.4916	17.1558	23.4912	20.9893	16.6419	22.8579	22.704		21.4852	23.2421	19.9263		14.3524	21.1825		18.6929	22.0898	23.352	22.0525	21.8495	22.197	19.4771	18.1523	21.7231	17.0357	21.386	19.0397			24.9547
	89	16.5456	11.1055	12.1442	15.2488	18.2429	10.0143	21.6402	21.6972	23.4981	24.9454	26.296	28.7549	27.2019	25.3262	14.8333	19.4626	18.5427	20.4849	21.6339	17.1953	20.8728	19.3998	13.9254	20.7673	20.3658		17.5511	19.5078	15.5088		10.34	18.1576		14.9566	17.9836	20.885	19.1576	18.4211	19.7449	16.7792	18.3268	18.2057	18.2115	20.8935	18.622			20.7348
	90	16.8021	10.3399	11.4637	15.5261	18.9922	11.2134	23.6763	22.5164	25.8885	20.6842	23.4685	26.9472	26.5609	24.1997	10.8659	19.0524	18.179	18.8343	16.1938	14.3878	18.4255	16.4926	10.5582	16.1258	16.8179		17.0275	15.2456	11.5407		11.6962	14.0003		12.8068	14.3766	16.2032	14.5399	14.171	16.2695	12.4961	17.0555	14.4428	14.0017	17.052	15.4296			17.5675
	91	16.7178	5.74059	5.85987	9.58249	13.3394	8.02505	20.7896	13.9178	21.2354	16.6724	20.6717	23.316	23.4909	17.5805	13.8037	13.3922	15.8381	13.8303	16.6454	12.6026	10.9801	7.79776	9.08488	11.2757	12.0912		8.99423	13.6847	11.2292		9.0707	12.2968		11.8449	12.3503	12.5129	13.1675	10.6742	10.8902	11.062	12.51	13.6977	12.0349	14.7354	12.0393			17.8195
	92	13.8669	4.83295	6.51677	11.7432	11.9844	3.40538	15.9519	16.855	20.2047	19.0985	19.2886	20.8402	21.7645	19.304	14.5716	15.4912	17.8506	14.0435	15.3132	8.27271	15.0175	11.504	6.90916	12.5393	12.3601		13.384	10.7135	8.86892		9.50108	10.978		8.44207	9.97367	11.4337	10.6003	9.62702	11.1588	8.37715	10.1954	10.1004	10.7241	13.2709	10.7187			12.9214
	93	13.3464	5.0794	6.90705	11.434	12.9647	4.77632	14.9403	17.9114	19.38	18.0028	16.9405	18.6775	20.0152	18.1823	10.4013	14.2037	17.2063	11.9217	11.5614	5.81409	13.7419	8.36439	5.4399	8.34536	7.76905		9.8098	7.61437	6.66547		6.63966	7.94467		8.09106	8.29776	8.57519	7.43824	6.24556	7.41115	5.27755	8.216	7.65156	6.48745	9.8602	6.54403			11.5725
	94	10.6681	3.07034	5.39137	8.35903	11.7609	4.98968	13.2444	16.6468	16.6664	14.9494	15.2186	15.684	16.8809	15.4988	13.1202	12.9105	14.45	9.39077	11.2202	5.91664	11.5216	6.43201	7.36438	6.8774	7.19245		7.56321	7.38308	5.49769		7.69133	8.52527		8.57302	7.73026	8.01876	6.82786	6.99394	7.39607	6.24239	6.83862	7.98405	6.73838	7.52918	6.40908			9.95736
	95	4.36891	1.79655	2.09026	3.33763	4.49395	3.06402	8.23318	8.96341	8.16944	6.48336	11.1664	9.73458	11.0388	9.52712	6.98795	11.2736	10.656	8.28459	10.9351	5.52131	10.3437	5.88532	6.54588	5.97971	6.42266		6.19939	6.65943	2.52343		6.14411	5.19119		3.98674	1.86454	2.6175	1.62154	1.81022	3.23781	1.84242	1.70696	3.57621	5.29279	3.30974	3.27301			4.54455
	96	4.88846	2.92775	6.97224	6.05424	8.20226	7.65196	11.2184	12.1539	12.8565	10.5739	10.6622	11.182	13.4404	11.3958	10.2893	11.282	9.18532	7.32637	9.64648	2.72927	6.05466	2.23915	2.51796	2.13743	2.31836		2.45701	2.59773	2.42557		2.7619	2.7755		2.07966	2.58921	2.6301	2.29943	2.19768	2.40817	2.4401	2.56922	2.12711	2.05275	2.72467	1.95092			4.41563
	97	4.87293	5.49892	7.53674	7.73041	8.51522	6.75826	9.8673	7.26188	10.2231	8.73953	7.42735	8.05171	9.29259	5.15446	6.09428	5.08396	3.25524	4.6379	8.20787	4.65698	6.68973	3.20404	1.73092	4.1768	4.14356		4.06865	3.9854	6.45639		4.34382	5.31106		4.76314	5.62603	4.23254	4.33979	4.56293	4.71587	4.43865	4.52011	4.19397	3.28933	4.42955	4.4124			5.41842
	98	2.23338	4.67553	4.7775	6.0672	5.82294	6.4741	5.85077	5.95313	7.55864	6.08395	5.60459	5.20873	8.54352	6.11524	4.77008	6.34761	4.23365	5.12583	8.02769	5.97196	6.28454	4.10079	3.67225	5.18467	4.78537		5.61793	5.71127	6.44283		5.51183	5.71685		5.01603	5.90013	4.72207	4.94468	4.99161	4.6077	5.13472	4.58773	4.72083	3.88891	4.42008	4.08829			4.03091
	99	3.66314	4.77538	5.22114	4.89368	3.89945	5.16157	5.1483	4.38194	3.99301	4.19463	5.04207	4.61378	4.50365	4.90185	4.65689	4.44303	4.17566	3.35766	5.39787	4.70117	5.17706	4.89866	3.41601	3.18258	2.49399		2.81476	4.07757	4.471		3.08464	2.98248		3.68122	3.4654	2.52099	3.0747	3.0421	3.20256	3.41781	2.59295	4.47788	4.60203	4.65709	4.66662			4.79377
	100	3.18795	4.34608	4.6035	3.98171	2.54659	2.82035	3.46712	2.88182	4.08172	4.20734	3.54409	4.15435	3.70269	4.08884	4.27095	4.25407	3.74747	4.00496	3.76512	4.08766	4.23077	3.6426	4.23124	3.15395	3.06787		2.85568	2.78858	2.74106		2.79811	2.54482		2.81308	2.38933	3.25475	3.13812	2.74474	3.1158	3.42646	2.90412	3.95639	3.5295	4.0814	3.89822			4.27801
	101	6.03964	6.76696	6.91766	7.01788	4.92185	4.70674	5.63756	5.41271	6.57862	6.28851	6.50862	6.99435	5.93053	6.93914	6.23061	6.82037	6.32312	6.86005	6.26944	6.56362	5.8464	6.33392	6.66743	5.67556	5.3697		4.95368	4.83136	5.61695		4.90993	4.69123		4.72417	4.37852	5.28319	5.5358	5.10476	5.38016	5.19096	5.43553	6.11877	6.60162	6.18917	5.85209			7.209
	102	6.3162	7.62235	7.63628	7.0758	6.62989	6.25966	6.15484	6.42165	5.40388	7.27716	7.52145	7.85077	7.48432	7.18281	7.13971	6.31868	6.96368	6.93886	7.81866	7.45227	7.42806	7.894	7.01071	6.817	6.37472		7.24324	6.33475	7.07473		6.55458	6.7859		6.82525	6.53797	6.89667	7.26152	6.67698	6.99114	6.60305	7.22566	7.15771	7.34067	7.09263	7.53601			7.14887
	103	2.20061	2.67064	2.12514	2.1772	2.32011	2.31121	2.17175	2.08322	2.04856	2.00445	2.47463	2.46725	2.3008	2.32555	2.36571	2.16728	2.32502	2.26164	2.44602	2.19103	2.33754	2.50362	2.29872	2.26188	2.28528		2.28497	2.04946	2.28688		2.07314	2.29401		2.60079	2.07591	2.22005	2.62336	2.08579	2.34408	2.3357	2.53371	1.94026	2.53419	2.12325	2.35648			2.53797
	104	2.37306	2.78183	2.61796	2.37287	2.60954	2.36833	3.72732	2.45067	3.0279	1.89233	2.38338	2.46694	2.61004	2.36789	2.56486	2.73861	2.28519	2.77624	2.68965	2.44324	2.12462	2.41748	2.44346	2.25098	2.19151		3.11092	2.33146	2.12014		2.62233	2.16894		2.29074	2.47899	2.88236	2.24056	2.25942	2.16892	2.2579	2.26493	2.01221	2.30185	2.5923	2.23199			2.9611
	105	5.73859	6.65563	6.95929	5.54715	5.90252	6.04219	6.64719	6.5278	7.7648	7.4847	5.46434	6.15526	5.18291	5.47673	5.25971	5.05854	6.78915	6.42529	6.14163	5.70523	5.87917	5.80657	7.76605	5.69426	5.83816		6.03998	7.40052	7.26315		5.05984	6.74431		5.1323	5.66461	6.28953	5.7912	5.61866	5.4428	5.51208	6.12806	6.04845	5.39433	5.55163	6.1374			6.2419
	106	5.65308	6.15397	6.27967	5.46412	4.7796	4.36002	4.66632	4.39009	5.19823	5.72228	5.41221	6.06588	5.50346	5.61565	5.69945	5.30326	5.2887	5.14265	5.98997	5.93933	5.48808	5.86879	5.40889	5.18143	5.0886		5.56839	5.24723	5.16261		5.2323	5.16502		5.23955	5.81001	5.64757	5.3	5.10271	5.20846	5.04494	6.08004	4.97927	5.128	5.26829	5.17523			5.14514
	107	2.20882	2.79566	2.05721	1.76785	1.83516	1.86861	2.24664	2.45955	2.88073	1.84564	2.40404	2.4611	2.35478	2.53162	2.15687	2.12064	2.57189	2.48763	2.5735	2.42588	2.48946	2.25889	2.42087	2.31467	2.27798		2.22374	2.58797	2.80822		2.28731	2.13834		2.25233	2.42706	2.2236	2.05107	2.30983	2.29541	2.06073	2.33731	2.71783	2.21163	2.00963	1.95028			2.39522
	108	4.07072	3.4009	2.53972	3.58716	4.69243	4.29748	5.00676	5.23937	5.56033	4.70449	3.03226	2.739	3.49206	3.54254	4.03586	3.65948	4.34347	3.15831	3.55175	2.55869	2.99675	3.70666	5.04679	3.88626	2.92207		4.19779	4.04106	4.25359		2.86358	4.56409		2.62153	2.97493	3.56973	3.70548	3.60561	3.53739	4.72571	4.28797	5.07451	3.51569	2.96088	3.80266			3.76768
	109	6.07264	6.59407	6.33471	6.99074	6.65772	5.91975	6.43549	6.45163	6.44449	6.80673	6.58314	6.20698	6.77854	6.55147	6.69503	6.48808	6.8116	6.39075	6.63658	6.62928	6.20046	6.78236	6.5587	6.4928	6.61284		6.95923	6.42659	6.50995		6.03554	6.38938		6.36014	6.49694	6.2525	6.32754	6.59178	6.46954	6.75017	7.33003	6.70652	6.73235	6.36382	6.72245			6.46314
	110	2.01933	3.33533	2.95684	2.74796	2.62301	2.57257	2.61626	2.56912	2.33763	2.65074	2.35187	3.37848	2.71098	3.09267	2.81782	2.67638	2.48988	2.91986	3.11059	3.32575	3.00508	3.13662	2.59278	2.65032	2.93847		3.22704	2.7368	2.17071		2.72855	2.47326		2.93131	2.62238	3.00987	3.75858	3.15146	2.47746	3.02704	3.5531	2.50627	3.05545	2.15455	2.2462			2.84542
	111	2.10354	2.14835	2.13549	1.95727	2.22027	2.15084	2.33959	2.49636	2.16002	1.93703	1.96949	2.42572	2.10808	2.14096	2.3242	2.11568	2.10024	2.38122	2.18493	1.94023	2.34898	2.30478	2.38451	2.16947	2.13909		2.5102	2.5229	2.26632		2.32547	2.22794		2.10354	2.03445	2.09542	2.65402	2.23484	2.03108	2.09843	2.25942	2.10478	2.16469	2.41093	2.1603			2.39278
	112	5.14215	5.8185	5.45881	5.90116	5.5415	5.90787	5.82873	5.01459	5.62008	6.12368	6.47237	5.94483	5.441	5.21518	6.18752	4.83035	5.02176	5.81548	5.3564	5.69789	5.85462	5.32764	6.02884	5.93196	5.29546		6.56568	5.74962	6.60191		5.21982	6.49462		5.94119	6.07742	6.14235	6.289	6.22141	5.98202	5.89397	6.49155	6.07949	4.99593	5.38949	5.48327			6.07399
	113	6.79501	7.05559	6.90787	7.47361	7.34557	7.00329	6.44739	7.28962	6.99373	7.2444	7.1897	7.59187	7.29603	7.15655	7.52041	7.39696	6.33035	7.13634	7.3922	7.48349	7.59675	6.81007	7.64495	7.55257	7.19038		7.56711	7.15492	7.28632		7.13687	7.10908		7.51991	7.1927	7.35717	7.41253	7.22945	6.82038	7.40779	7.46257	7.6337	6.37359	6.59518	6.4937			7.17516
	114	2.25757	2.44495	2.68218	2.40985	2.06538	2.0242	2.25233	2.37171	2.08065	2.2443	2.4912	2.94552	2.19363	2.51595	2.37495	3.07865	2.93452	2.24415	2.70786	2.86514	2.40641	2.3855	2.68449	2.7385	2.38455		2.71945	2.478	2.3178		2.13609	2.48823		2.28186	2.14248	2.29179	2.45259	2.28081	1.94654	2.30818	2.69355	2.8703	2.38851	2.06412	2.41058			2.36611
	115	2.19802	2.94065	2.48721	2.12328	2.55323	2.83374	2.33163	1.93654	2.33679	3.25467	2.96184	2.56127	2.33499	2.43183	2.41849	2.2638	2.2893	2.2958	2.18756	2.18664	2.54733	2.26725	2.55096	2.61339	2.45475		2.77831	2.54719	3.34033		2.30549	3.43818		2.4993	2.83762	2.57787	2.12624	2.2941	2.67649	2.13731	2.16032	2.38902	2.1006	2.25506	2.30161			2.61205
	116	5.40161	5.66905	5.01489	5.86418	5.71164	6.13806	5.47648	5.55235	5.34786	6.26004	5.27504	5.03553	5.58893	5.46907	5.69763	5.50332	4.94022	5.26575	5.36091	5.06428	5.05843	5.32505	5.29659	5.5676	5.90672		5.82272	5.74207	6.05872		5.34844	6.72732		5.42006	5.59612	6.04915	5.15295	5.56189	5.57497	5.19586	5.20525	5.19918	4.7459	5.22663	4.94306			5.3964
	117	6.68076	6.39166	5.75217	6.57472	5.79909	6.51836	5.86332	5.93135	5.84673	5.98268	5.75686	5.90171	6.0752	5.65125	6.55449	5.81813	5.92221	6.05434	5.80134	6.06299	6.00471	5.98069	6.21296	6.01373	5.73193		5.85548	5.88433	6.34607		5.91167	7.73902		6.19053	6.20484	5.70972	6.02579	6.41599	6.82657	6.32587	6.25911	5.66922	6.0659	5.92154	5.74931			5.65892
	118	2.32648	2.29395	2.06509	2.24542	2.09859	2.00861	1.99382	2.36656	2.0479	2.17766	1.97241	1.99962	1.9491	2.15346	2.07475	2.39773	2.18664	2.09652	2.23078	2.14145	1.96431	2.11436	2.37407	2.26788	2.02546		2.31043	2.164	2.35066		2.20654	2.24637		2.23448	2.29002	1.88809	2.16414	2.31866	2.35057	2.04497	2.24913	2.02158	2.18069	2.2315	2.22706			2.16668
	119	2.12426	2.35308	2.27026	2.91352	2.41952	2.62248	2.55754	3.29598	2.15084	2.60067	2.93913	2.57893	2.09349	2.4668	3.05341	2.7619	2.2751	2.28519	2.66781	2.25289	2.95532	3.1763	3.10601	2.5602	2.87044		2.67802	2.17644	3.66719		2.69108	4.03864		3.29178	2.65748	2.20411	2.59904	3.03231	3.09032	3.56098	3.71027	2.98221	2.841	2.37523	2.28974			2.40252
	120	5.23967	5.34828	5.15181	5.98893	5.13044	5.64135	5.38061	5.92501	5.06997	5.46771	5.58837	5.26696	5.19595	5.19066	5.95115	5.25019	5.57679	5.6495	5.94035	5.2942	5.91899	6.11452	6.03894	5.73542	5.75023		5.70057	5.09535	6.43013		5.77755	7.04549		6.19749	5.45317	5.32854	5.65548	6.14532	6.31401	6.25776	6.46852	5.55388	5.65351	5.71864	5.04964			5.50399
	121	6.12414	6.28816	5.71304	6.91359	5.34996	5.9495	5.93655	6.38472	5.45481	5.09322	6.29783	5.27433	5.51348	5.17081	6.0371	5.85342	6.11358	5.75946	6.14989	6.03254	6.24171	6.30589	6.89865	5.85731	5.62982		6.11043	5.29279	6.89189		6.48871	6.71122		6.98035	5.34791	5.15913	6.07613	6.57415	6.55535	6.65676	7.08234	6.43859	6.67685	6.47124	6.40711			5.8842
	122	1.7121	2.55793	2.5984	2.16088	2.13546	2.62059	1.91911	2.10297	2.24493	2.48165	2.03924	1.89119	2.51708	2.3348	2.25118	1.87896	1.82686	1.90961	2.74418	2.37773	2.59987	2.56103	2.2198	2.00227	1.92141		1.72215	2.00212	1.73669		1.62622	1.80239		1.7117	2.13026	2.32312	1.77522	1.87854	2.10062	2.19595	1.85445	2.32433	2.37859	2.46951	2.49315			2.19404
	123	5.83055	5.49597	6.64183	6.80598	5.24197	6.32799	5.54864	5.68859	4.39427	5.31976	4.52938	4.36273	5.90218	4.93151	5.18356	4.61809	5.42375	4.69404	5.22354	5.06709	5.89272	3.94806	4.1105	4.71811	5.16722		3.74992	4.57057	3.87316		3.45406	4.09352		3.69991	4.28029	3.93495	3.51605	4.37393	6.22811	5.87072	5.81189	4.35412	5.51551	4.69645	4.76702			6.14664
	124	6.15471	5.58979	5.82035	7.88428	6.48646	5.8606	6.45518	6.62481	5.80962	6.35587	5.39375	4.78595	7.1391	6.18409	6.12083	6.16624	5.98693	5.91578	6.1614	6.2061	6.85299	5.79191	4.54126	7.53144	5.15555		3.10235	4.84797	3.60841		3.01219	4.02832		3.93545	2.74933	3.89495	4.89868	3.54357	3.67573	4.22027	2.57544	2.32261	3.91271	3.53331	5.63078			6.13238
	125	11.3727	9.86816	9.74964	10.7692	9.69506	10.1923	9.53273	9.96655	9.24208	9.70819	9.20434	9.58043	10.5699	9.92642	10.0598	9.79323	9.74674	9.41022	9.61442	9.22832	10.2276	9.25519	9.19264	10.8364	8.60152		9.38197	10.0771	7.16473		6.11288	8.77938		6.83161	7.1559	7.11835	8.68121	7.21772	8.69479	10.0472	9.08542	6.19634	8.35798	8.93822	9.70695			10.3373
	126	7.47985	8.39515	6.90894	5.98542	7.38034	7.25733	6.62363	7.50941	6.51573	6.55848	6.54734	6.65353	7.16341	7.01189	6.60167	5.34031	8.37096	7.55136	8.01769	7.68326	7.95795	9.01317	8.14669	5.51298	3.74452		6.91087	5.42646	8.38246		7.58437	6.26996		8.75967	7.90729	7.61836	7.50017	7.65352	8.87731	6.22445	7.36411	8.00616	8.74227	7.75756	7.16034			6.69194
	127	11.7725	13.0308	11.6418	10.7211	12.2674	11.6511	11.3181	12.2446	11.3998	11.3694	10.4911	11.8516	12.2471	12.0671	11.1737	10.61	12.835	11.8487	12.4808	12.6834	12.567	13.3049	12.5915	10.5387	8.01669		12.0387	10.1627	12.8721		12.0981	11.7265		13.3997	12.5359	11.8366	11.9181	12.222	13.0115	11.2881	12.4087	11.7963	12.9822	12.3816	12.2165			11.711
	128	13.9045	14.215	13.3334	12.9901	11.6557	12.8728	11.7585	13.3085	12.6477	12.4536	12.049	12.376	12.4248	12.7593	12.5764	13.1933	12.5143	13.0318	13.4298	12.3637	13.2897	11.3017	12.5067	12.6937	10.7604		12.6446	12.4043	11.1266		9.88622	12.5395		11.6826	10.6061	10.8972	12.9671	11.86	12.6762	12.7655	12.606	10.8776	13.163	10.9248	12.3602			13.1714
	129	10.562	10.1878	9.21671	9.82591	8.38774	8.85989	8.67374	9.1176	8.70851	8.295	8.07325	8.63709	8.67319	8.7882	9.02278	8.87589	9.1745	8.6616	9.01054	9.06107	9.63304	8.80821	9.93223	9.47011	8.17159		8.54849	8.41205	9.74577		9.10523	10.4763		9.62194	8.83818	8.45845	8.69971	9.54513	10.2948	9.56016	10.028	8.754	9.29142	8.95925	9.01206			8.85518
	130	9.06645	8.83186	9.14205	8.69403	9.06771	8.66785	7.88993	8.82876	8.69196	7.39003	7.14059	9.2393	8.6795	9.20857	8.86192	9.0459	8.57898	8.70716	9.07094	9.92823	9.48147	10.6945	10.1971	8.95809	7.05366		9.90941	6.5975	9.17179		9.0063	10.1178		10.4274	10.2339	10.7667	9.09946	9.92673	10.2974	8.25114	9.48389	8.57672	9.3641	8.3966	8.82393			8.7421
	131	13.5971	14.9464	14.147	14.0348	13.9973	13.9336	14.0395	14.7395	14.2902	13.6699	12.3762	14.5592	14.2891	14.3558	14.2289	14.1337	14.8921	13.4644	14.5838	14.8186	15.2435	15.0263	14.5232	13.2252	11.6276		13.8486	12.3857	14.8744		14.345	14.4239		15.0794	14.3901	14.2527	13.9595	14.9237	15.3372	13.7222	14.6442	14.5246	14.8124	13.8738	14.7747			14.3273
	132	14.4678	13.8914	13.7818	13.9969	12.637	12.6751	12.3968	12.9619	12.1545	12.8305	12.602	12.1391	12.5724	12.8932	13.0815	12.6204	12.7028	12.5584	12.4535	12.5691	12.4575	13.2855	12.8853	12.7374	12.507		12.4723	12.2174	13.5212		12.0955	14.0787		13.6641	13.0785	12.741	13.0804	12.7501	13.9696	13.072	13.5132	12.8899	12.9439	12.59	12.2315			12.4467
	133	7.6969	8.95483	9.35109	9.01559	8.93116	7.75678	8.91361	7.83946	7.63445	7.82745	7.61108	7.84182	7.25836	7.59953	8.52623	8.78734	8.18101	7.03299	8.20213	8.74486	7.88834	8.98218	8.26523	8.39069	7.56813		8.37994	7.38421	7.97197		7.79237	7.70566		7.58074	7.8765	8.10127	7.61655	8.48228	8.11045	7.53021	7.86661	7.41637	8.60575	8.08149	8.06375			7.12487
	134	11.6899	13.4735	15.0673	14.8551	14.4609	13.4323	14.7557	13.8335	13.2441	12.6982	13.2069	13.142	12.7727	13.3075	13.6851	14.423	14.132	12.4248	13.5549	13.8078	13.4552	13.8975	13.3939	13.685	12.8262		13.7581	12.8062	12.8729		13.1904	13.5271		13.2145	12.6461	14.1608	13.5247	14.1208	13.0128	12.9746	13.3593	12.5914	13.529	13.5171	13.9629			12.6693
	135	14.7277	16.2878	17.5863	17.1902	16.7769	15.3732	16.844	16.3018	15.3607	14.9307	15.3787	15.1911	14.8581	15.4469	16.022	16.3654	16.4597	14.3725	15.0246	15.5239	14.9619	15.9753	15.1594	15.5845	15.5389		15.5069	14.9036	14.731		15.3355	15.2328		15.2855	14.9844	15.5999	15.6378	15.4459	15.171	15.0153	15.7054	14.4243	15.177	15.4932	15.4741			14.6082
	136	12.7372	14.2549	14.5625	13.1224	11.6581	11.5253	11.1219	10.7555	11.2346	11.7529	11.811	10.6123	11.2179	11.2531	11.1306	11.1837	11.2356	10.9393	10.8132	11.2015	10.7638	11.4329	11.1994	11.007	11.3537		11.5601	11.7936	11.0191		10.8348	11.7316		11.5931	11.906	11.8823	11.5896	11.3474	11.6525	11.1496	12.0678	11.0837	10.8477	10.8624	10.6741			10.8515
	137	6.25979	9.13898	10.58	10.8717	9.78318	10.1644	10.2934	10.1436	9.2748	8.99725	8.9592	9.15104	8.99642	9.38562	10.2941	11.531	10.4226	8.94068	9.681	9.33824	9.65718	9.32397	9.09541	9.3896	9.21417		9.51568	8.38774	8.83179		9.84879	8.76007		8.85191	8.71502	11.431	9.6358	9.14976	8.59156	8.30066	8.85276	6.83345	9.12939	8.80657	9.03102			8.94484
	138	10.5403	14.4273	16.2087	15.5683	15.3944	14.2885	15.51	15.1735	14.4993	14.0386	13.9724	13.9127	13.4544	14.4611	14.8657	15.3266	14.9432	13.3929	14.1495	14.0742	13.9154	14.1594	13.6161	14.1312	14.1369		14.0631	13.0401	13.5004		14.1451	13.9208		14.0449	13.4568	14.7369	14.1362	13.7337	13.5567	13.509	13.9533	12.9645	13.9022	14.0934	13.9973			13.6119
	139	14.1729	15.5298	16.5026	15.4293	15.9253	13.7419	14.8669	14.823	14.6458	14.2447	14.0423	13.6102	13.5027	14.2977	14.3689	13.9053	14.3483	13.3402	13.6377	13.5793	13.8307	13.8455	13.2382	13.2234	13.7916		12.9377	12.8633	12.7633		13.7435	13.5182		13.9774	13.1041	13.153	13.4761	13.3736	13.2164	13.0861	13.5798	13.1938	13.8307	13.7477	13.6785			13.6991
	140	10.8114	10.6507	11.1019	11.0376	10.2867	7.48579	9.57849	8.93023	8.47004	7.97391	8.15658	7.9034	7.35642	7.79813	8.37366	8.65152	8.16447	6.93545	7.40675	7.47591	7.73321	7.7532	7.05568	7.47365	7.62452		7.30439	6.65132	6.67885		6.75311	7.75586		6.77529	6.70383	6.93511	6.40311	6.34613	6.64281	7.05448	6.59074	6.39977	6.82025	6.72158	6.47328			6.65244
	141	9.38179	10.7727	11.3654	11.0249	11.2499	10.3047	11.3605	11.8561	9.92424	10.2331	9.13125	9.94743	9.87027	10.535	11.1812	12.499	12.1144	9.81244	10.3064	11.4979	11.0869	10.4199	10.8047	10.836	10.1501		11.037	10.7216	10.7005		10.7672	10.6701		10.9379	10.9248	11.1792	10.1371	10.011	11.2619	10.67	11.2164	10.5083	10.4315	11.2315	11.0304			11.0599
	142	14.2052	14.7307	15.3396	15.0213	14.7426	14.1205	15.0237	15.4969	14.2419	14.9187	13.2183	12.9223	13.509	13.8125	14.5548	15.4092	15.5397	13.8184	14.1649	15.0094	14.7473	14.132	14.5356	14.5652	14.8109		13.5231	14.1198	13.6431		13.1415	13.7553		13.9294	13.6982	12.7423	12.4805	13.3189	13.9168	14.1079	14.4709	14.3242	13.7265	14.2659	14.1479			13.9442
	143	8.55433	7.98144	8.85006	8.03479	8.33743	6.66425	6.98676	7.33322	6.72599	7.49306	5.79705	5.10939	5.51851	5.57485	6.4448	6.92045	7.37228	6.081	6.21603	7.57191	6.71538	6.42182	6.68865	6.79979	7.27408		5.78479	7.06974	6.628		5.74385	6.31397		6.91263	7.17871	5.76345	6.27007	6.59413	7.15674	6.47063	6.95029	7.51391	6.84106	7.42516	7.38156			6.18159
	144	13.2939	11.1307	12.2003	10.6811	11.3816	11.1908	11.6061	11.3961	12.1841	12.7711	10.9389	10.4946	10.1315	10.4129	11.3063	12.3367	12.3589	11.5531	11.7751	12.684	12.3423	11.273	11.2267	11.3806	12.0625		10.4259	11.1743	10.9889		9.97845	10.3989		10.1389	10.5135	9.93052	9.28886	10.0882	11.4107	11.0087	10.8922	11.3418	10.0753	10.6369	11.046			10.7159
	145	13.9755	11.7648	12.7971	12.6429	12.3412	9.69287	9.82178	10.001	9.95488	11.1998	9.64159	8.8665	8.63815	9.79886	10.2075	8.78388	9.83411	10.2077	9.14606	9.85608	9.58172	9.71799	10.5938	8.67643	8.61542		7.81809	8.12353	8.58704		7.93102	8.61414		8.11587	7.33764	7.24133	6.71908	7.45942	7.40744	7.38261	7.96614	8.1642	7.82313	8.28998	8.59989			7.93109
	146	12.6473	10.1615	11.0222	10.3798	9.55721	9.05319	9.47319	10.067	10.0066	10.5634	9.01595	8.31895	8.00196	8.86116	8.93856	8.57972	9.73808	9.85098	9.6208	10.408	8.7385	8.71479	9.04496	8.56157	9.50333		7.27512	8.81849	9.02439		7.25871	7.7599		7.158	7.34385	7.51807	6.91103	7.87187	8.44509	7.98541	8.1783	7.86438	7.38749	7.93727	8.18337			8.01285
	147	16.1965	13.9416	14.4156	13.7421	13.2321	12.7583	13.1895	13.7861	13.7893	14.0534	12.63	12.1251	11.5658	12.8395	12.6211	12.1354	13.401	13.5871	13.6488	14.1523	12.7495	12.5686	12.592	12.2017	13.1839		11.4064	12.2599	12.2885		11.2496	11.7067		10.8538	10.9731	11.3997	10.4702	11.7935	11.7989	11.5853	11.7427	11.6387	11.405	11.7669	12.0043			12.0141
	148	18.5875	16.2529	16.2615	16.3562	15.3555	14.2494	14.3898	14.2449	14.9492	13.2804	12.2419	12.4217	13.7341	14.352	13.2282	12.1993	14.8561	13.1412	13.2759	14.947	14.2926	13.6558	13.3571	13.0684	12.7602		11.9866	12.4202	12.7053		12.2021	12.606		12.4993	12.1824	12.2015	11.2894	12.375	11.4746	11.9403	12.1279	11.9968	12.2899	12.2017	12.8206			12.8571
	149	13.301	12.5629	12.1012	12.6916	11.2713	10.4442	9.76357	10.1746	10.6787	9.07448	7.90775	8.28592	10.4988	9.98147	9.20188	7.84814	10.4587	9.0779	9.58499	10.631	9.46117	9.27155	9.65543	8.84788	8.48114		8.16452	8.11227	8.92048		8.23507	8.4908		8.55067	7.21503	8.69012	7.7014	8.37069	7.51817	7.20534	7.76176	7.74931	8.55593	7.99656	8.40784			8.46008
	150	12.8297	7.9556	8.30694	8.39201	9.00108	6.07557	9.20772	9.94853	13.3048	10.9943	10.0484	10.5218	12.3397	11.6983	9.81624	10.9635	12.2056	12.2137	13.5087	13.7717	12.6067	11.562	12.2224	12.1249	11.67		10.7424	11.7857	11.997		11.0436	11.7391		10.5097	11.4332	11.8423	10.7902	11.6791	11.4596	11.2628	11.2342	11.3142	11.3427	11.5932	11.4194			11.8973
	151	18.4061	15.5456	15.017	15.4247	15.2722	12.3203	14.0291	13.8466	16.464	13.5438	12.806	13.1229	15.5316	14.732	12.3147	13.5766	15.6687	14.6286	16.13	16.9994	15.2929	14.5167	14.3118	14.8206	14.4834		13.5105	14.4783	15.0543		13.9859	14.3578		13.4283	13.6878	14.4757	13.3646	14.5102	13.6653	14.1689	13.7761	13.6466	13.8748	14.01	14.0266			14.6786
	152	18.4941	15.5997	14.2412	15.1135	15.1125	12.1479	11.4212	11.6235	15.0469	11.9007	11.3177	10.6522	14.1841	12.2067	9.16667	13.0971	14.5171	12.2681	14.5332	14.7901	14.0884	13.89	11.3147	12.2025	11.8407		11.8405	12.2189	13.6604		12.1446	13.216		12.7951	12.282	12.4067	12.1426	12.7671	11.5622	12.8634	11.461	11.3418	12.7755	11.8886	11.8687			12.9281
	153	11.6792	9.39515	7.25163	8.91636	8.92593	6.42294	6.4405	6.49748	9.79903	6.93569	6.6411	6.97685	9.67571	7.18296	5.22575	8.59131	9.34048	9.63953	14.0903	13.0189	12.0275	9.21988	9.44039	9.81077	9.30592		9.30605	9.52757	9.42812		8.24268	9.35105		9.40248	9.64354	10.6254	9.90304	10.1336	8.89616	9.59022	8.03076	8.96507	9.13635	8.38421	8.68621			10.7306
	154	17.4574	14.4634	11.6438	14.4232	13.9648	10.0203	11.0474	11.7077	15.3734	13.0514	12.045	12.1005	15.0054	12.5017	10.8788	14.8939	15.6825	15.5593	17.8288	17.0114	16.2273	14.7216	13.8204	15.5491	15.5774		14.9254	14.903	15.8173		15.0749	15.7434		14.2492	15.8764	16.1255	15.9467	16.3366	15.4798	15.7601	14.5211	15.0506	15.3291	14.7165	15.3686			16.4059
	155	19.907	16.7318	15.2874	17.4422	16.077	13.1676	12.5014	14.0058	17.3904	15.3128	14.2301	13.6356	16.5932	14.5575	11.8596	16.6536	17.3157	16.3083	17.6645	16.906	18.1397	16.5876	13.9773	16.5611	16.3265		13.7538	16.7451	16.9383		16.771	17.5802		15.9249	14.8953	16.7566	15.1601	11.4815	10.4392	11.8511	10.4265	10.8698	11.375	12.5238	10.2767			13.8572
	156	15.5789	12.6502	11.5141	18.3508	12.2129	10.7547	13.2716	12.9467	14.612	16.7788	14.4978	13.8235	14.8726	12.8112	11.4812	16.5784	14.92	17.2866	17.5285	17.2686	19.4215	17.2146	14.7523	18.0698	12.8259		11.1991	11.6516	10.4499		10.4488	11.7151		13.587	17.4591	16.7202	13.8481	17.3045	12.9394	18.6864	15.5337	16.7936	11.9401	13.4878	14.0072			13.3657
[truncated: 535 more columns]

## Sheet: B
		res nr	0	1	2	3	4	5	6	7	8	9	10	11	12	13	14	15	16	17	18	19	20	21	22	23	24	25	26	27	28	29	30	31	32	33	34	35	36	37	38	39	40	41	42	43	44	45	46
	Y	81	16.4419	21.9075	16.4713	13.2199	13.3064	12.2402	18.4973	13.8089	12.1638	18.4954	24.399	19.961	26.5451	32.0522	24.4263			25.6518	28.0752	25.5191	23.3086	19.7071	19.6274	13.4923	25.6392	21.3533	20.6397	23.8214	23.7188	10.3891	13.7717	9.91206	17.3916	17.5665	18.6793	15.784	10.2342	6.36162	10.0611	10.9417	10.0847	9.86676	10.4306	10.3986	11.3942	6.03875	13.837
	I	82	17.4679	24.1182	11.7087	13.8393	14.7495	9.75914	22.2271	13.9169	12.0971	16.4556	27.6607	24.4879	28.8571	33.6778	30.5287			32.3731	31.2069	26.4879	22.1335	16.2007	14.9997	14.0213	26.8704	17.9594	25.0254	26.2253	24.5533	10.542	11.6478	5.47272	18.4832	14.7843	19.1247	15.3964	9.02639	9.97872	11.4574	11.2394	10.7331	11.0372	11.3958	11.3834	12.483	5.50957	16.5876
	A	83	13.9489	20.458	12.9767	11.927	10.5682	9.88675	18.8637	15.6873	12.545	13.7741	23.3104	21.1847	25.1407	29.5183	25.9534			33.4518	30.554	26.999	27.5814	22.0648	21.1683	17.7186	30.6759	23.2457	23.5777	23.337	22.1228	12.7921	14.3145	8.96639	14.91	14.7313	15.5372	13.4306	8.05532	8.10774	8.25427	7.23526	7.66485	7.79865	7.76656	8.6601	8.38214	2.78821	13.4957
	D	84	11.3049	21.2156	14.0186	14.3798	9.02528	11.6265	18.5713	16.3797	14.8883	12.4523	22.736	20.7135	21.5453	27.1699	24.7004			27.4016	25.056	23.2717	25.4405	23.7943	22.1937	17.1103	27.4157	25.2151	26.2523	24.4242	25.1188	16.4772	18.3855	13.1358	17.297	18.5853	18.0511	16.5523	9.6953	10.1028	11.0648	10.5396	10.9025	11.0985	10.0377	11.1542	10.9181	6.91389	15.9434
	K	85	7.93336	20.7729	18.1721	17.7475	6.95026	11.1499	15.5085	14.6345	14.1122	9.56022	20.7657	18.7451	17.7814	25.3768	23.0743			26.5859	25.9097	20.8567	28.6762	28.218	26.1354	19.0321	29.3369	28.9413	29.2735	25.9024	27.0833	18.9251	19.3226	13.4872	19.3932	19.2538	18.5991	19.8422	9.8285	14.4438	11.6107	11.8364	11.4297	12.6105	12.6232	12.374	12.232	9.41333	14.8135
	N	86	8.17697	18.08	19.1564	15.1703	8.63858	12.6225	15.8076	16.3997	16.3775	8.2729	18.7065	18.9302	17.9584	22.5919	20.2921			25.139	22.4313	16.0995	24.3465	27.2482	23.4622	18.4997	26.0263	26.75	27.6641	22.49	25.3487	19.9337	20.9108	15.6749	18.2458	19.6173	20.3542	18.8341	12.7586	15.8841	14.3674	13.0159	11.8446	10.407	11.2708	10.9	10.0837	8.98168	15.2981
	A	87	9.056	16.7868	17.2437	11.9212	8.44868	10.6257	17.9535	17.0341	15.8324	10.3544	18.7672	19.3182	19.5125	22.5219	20.2971			28.68	21.7761	20.7376	22.6729	23.6514	20.5881	14.3918	24.4276	22.9379	24.3077	21.1095	22.0018	16.6782	16.7877	12.5946	14.9682	16.1746	17.0375	15.2577	9.9601	12.3181	11.7509	9.42638	8.9467	10.8093	12.6031	12.25	11.0049	10.3939	12.5153
	T	88	10.4949	12.766	19.2206	10.2254	5.25459	6.77458	14.1626	12.9274	11.5859	7.97302	16.4445	15.6424	15.0251	19.8266	21.3377			27.7152	19.3217	23.05	23.5018	27.3	20.6783	13.0982	26.6918	25.2563	24.5175	23.9018	22.6932	14.0231	14.4712	8.65744	13.9203	14.3488	14.174	14.62	5.93084	10.5927	7.2463	6.70693	10.3052	14.1313	16.0455	14.203	14.1904	10.5422	13.0059
	A	89	11.4921	15.8346	20.4675	13.5921	2.568	3.32549	10.2918	9.13767	8.16966	7.05087	12.881	13.698	12.7948	16.289	18.1782			24.5715	19.1136	20.2958	21.1817	28.6489	23.3607	16.8365	26.4361	27.4006	26.4928	23.1089	24.3614	17.8498	18.3641	12.5547	16.9468	16.6249	17.6327	17.6352	11.19	15.3663	12.8098	11.4081	13.9368	15.4511	16.9701	15.9355	15.6311	14.9259	17.179
	T	90	11.5548	15.4482	16.2359	10.9865	3.8776	3.17796	10.6061	8.41409	7.27876	6.54924	12.4354	10.0854	9.78144	13.9969	14.8785			19.9946	14.2474	18.5607	16.8271	23.192	18.8282	13.771	21.5843	22.6897	22.748	17.481	20.8069	17.0975	16.3867	11.8286	14.8726	14.7356	15.2386	15.4611	12.5319	15.1057	13.8814	11.2726	15.0438	15.7219	16.1998	16.7062	15.5566	14.609	15.855
	V	91	7.88777	13.3151	16.713	13.4339	2.70076	2.12624	7.98686	4.03985	2.31644	4.57231	6.80147	6.99492	7.34881	10.2519	12.0818			18.0348	15.5506	13.3078	14.9005	23.1707	19.175	13.8731	19.7914	22.0726	20.8425	17.135	20.3617	17.6619	16.2856	12.4827	14.9743	15.2475	14.7268	12.6391	14.4198	15.5502	14.7178	12.4525	15.7198	16.4985	17.3486	17.5901	15.5802	16.4128	16.3063
	R	92	12.4245	17.8524	16.7987	14.9112	7.39728	6.54478	12.4828	8.62152	7.03216	5.33406	9.73227	3.66658	3.37225	10.128	9.35874			16.0374	16.6292	12.8184	14.5966	19.7953	14.9437	8.39257	17.4475	17.9983	17.2313	14.6691	15.9865	13.4438	10.1037	8.64936	11.5545	11.3951	10.5122	11.5601	11.8323	12.5486	13.0404	9.74159	11.4704	12.1823	13.1382	13.149	11.5287	12.612	12.2732
	V	93	10.2023	14.8322	16.2421	14.3814	7.71132	8.08842	12.2467	6.14844	5.32246	2.12923	4.79756	2.79996	3.07574	5.46122	7.01688			11.5398	13.4893	8.54183	9.15922	17.5853	13.5023	10.3705	13.1316	15.6188	14.2377	12.5961	14.5045	13.1067	10.8831	9.26053	10.2562	10.0325	8.5801	12.4929	11.9	12.0167	13.127	9.53751	10.6196	11.0399	11.3663	12.6224	10.2534	12.3288	12.306
	P	94	7.87727	12.9006	12.1029	10.3157	6.27817	6.05321	12.7274	5.12857	5.02622	6.64063	5.72962	2.22991	2.28766	6.39782	3.18994			10.2264	16.3988	10.0843	10.2066	15.7292	12.5507	9.18482	12.7295	14.173	11.9567	11.7079	13.5324	12.5489	10.423	8.30773	7.80705	7.42364	7.59711	10.0175	10.0905	10.3219	11.0861	8.37352	9.39478	9.29725	9.65826	11.448	7.81213	9.50558	10.2473
	G	95	7.01185	9.65661	12.1932	10.7123	5.27701	6.22888	10.0014	2.46028	5.20695	7.45001	5.91791	7.74357	7.80641	5.64919	3.46365			8.17129	15.9872	7.29376	7.36237	12.5054	9.99084	7.39371	10.7533	11.3887	9.3969	8.47099	10.4575	9.67797	7.58717	6.46654	6.66484	7.68141	5.00603	9.86616	9.08483	7.52062	10.183	6.83907	8.6097	7.28792	6.79902	8.14338	6.44639	9.63166	9.5662
	R	96	7.07637	7.80153	9.68967	8.79893	7.53985	8.3139	9.74951	2.58376	6.51349	8.40222	6.1643	7.22537	8.80671	6.11367	4.93685			8.14539	11.9372	4.64048	5.11485	9.75316	8.34704	7.24929	6.95036	8.68092	8.0105	7.78554	8.15217	8.33873	7.755	5.8688	7.15236	6.79837	5.60255	8.43447	8.17969	5.29504	8.36071	5.82448	8.51318	7.44425	5.05148	6.14645	7.15948	8.13961	8.06393
	P	97	6.6533	5.60609	5.52863	5.47012	4.66084	7.83689	8.21987	3.62146	2.47649	6.1119	4.68849	2.81801	6.90062	4.57552	5.79505			6.11846	9.65052	7.25915	5.47618	7.77402	8.24428	8.6913	6.15601	8.00116	6.79663	6.90334	7.44598	7.96602	7.43527	7.45694	7.22871	5.21246	6.67966	7.27678	6.95167	6.43939	6.72973	5.92262	5.38391	5.69134	5.23364	6.2077	5.32411	5.0205	5.43416
	R	98	3.07625	3.1392	2.72422	3.87905	6.4746	6.0113	5.06886	2.90326	2.54984	4.35694	2.75735	4.34181	4.90943	4.41422	3.08264			2.97961	4.2672	1.72343	1.96278	2.67	2.99808	1.93936	1.68802	1.89663	1.86684	2.09545	2.32796	1.72876	2.01278	1.78	1.85402	2.128	2.26603	2.22526	2.6923	2.03669	2.28346	2.02136	1.81951	1.96964	1.93129	2.07634	1.73669	1.69496	1.70851
	P	99	4.45874	4.77694	5.62303	5.62701	7.06731	5.6409	5.98841	4.03554	3.82766	4.28865	2.55564	4.93762	6.667	5.05783	6.34626			4.80577	5.70551	3.68905	4.20677	3.83226	2.73609	3.86872	2.95163	3.94145	3.53713	3.59926	3.5921	3.47823	3.4213	2.98896	3.34553	3.15354	4.17961	4.37823	2.89458	3.55137	3.64247	2.97101	3.09335	3.02076	2.16451	2.44567	3.73783	3.47888	3.30906
	H	100	5.14566	6.56465	6.95087	5.86424	5.81447	6.8272	6.13209	5.32212	5.88607	4.78026	5.78163	6.13989	6.73092	6.14887	6.2282			6.7377	7.26351	6.77571	7.5451	5.75422	6.43584	6.66374	6.47442	7.39337	6.58782	7.03464	6.38374	6.34972	5.88698	6.38803	6.49563	6.01904	5.98255	6.40291	5.69211	5.38246	5.53594	5.38507	5.35445	5.4967	6.1484	5.59479	6.9333	5.93234	5.95457
	G	101	5.81117	6.59825	6.12534	5.88518	6.47059	6.41235	6.59476	5.40083	6.1432	5.49893	6.04127	6.01639	6.15472	5.81331	5.75396			5.39642	5.03513	5.60823	5.78087	5.58936	5.96034	5.58564	5.9303	6.01144	5.62834	5.8392	5.7967	6.395	6.45652	5.76779	6.29068	5.9757	5.94748	6.61892	6.06605	5.5863	5.6033	5.9615	5.57101	5.50244	5.68128	6.07779	5.67571	6.02625	5.81916
	G	102	2.27429	2.50705	2.71501	1.96619	2.90629	2.77014	2.92911	1.98368	2.27126	2.25768	2.56774	2.20567	2.45949	2.54018	2.2872			2.04653	2.16929	2.41054	2.47196	1.78283	2.46789	2.53049	2.44076	2.85755	2.29924	2.17279	2.44252	2.48584	2.66588	2.08694	2.38357	2.41849	2.65565	2.83792	2.68868	2.08945	1.95064	2.15958	2.24758	2.25537	2.34499	2.33324	2.03	2.42225	2.45884
	S	103	2.51125	2.65776	2.33	2.29517	2.15502	2.59835	2.10017	2.18032	2.44763	2.11457	2.09807	2.31989	2.17203	2.13581	2.88654			2.68293	2.5434	2.35361	2.4776	2.29175	2.81349	2.77106	2.62334	2.94881	2.54004	4.00512	2.55996	2.91137	2.05507	2.20352	2.80986	2.23888	2.64373	2.48036	2.72105	2.54884	2.94218	2.49327	2.92884	2.33139	2.56449	2.79219	3.00649	2.65471	2.26305
	L	104	6.11322	6.57088	5.75924	6.02398	6.50253	6.21873	6.27462	5.957	6.14526	5.40116	5.59265	5.78999	6.14447	5.75095	5.99832			6.68482	5.89758	5.63801	6.29636	6.08978	6.04276	6.1712	5.83943	6.47411	6.19997	6.42287	6.06684	6.62705	6.31383	5.95266	6.60686	6.02472	5.98549	6.61859	6.08395	5.81697	6.09233	5.95528	6.01386	5.41516	5.6528	5.79174	6.09142	5.86543	5.74938
	L	105	2.89002	2.36799	3.28264	3.54893	3.97801	3.36457	3.15197	3.09929	3.0618	2.25289	2.8486	2.43922	2.64009	2.11026	2.48004			2.36521	2.08521	2.18314	2.31279	2.58592	2.13274	2.38388	1.88992	2.90105	2.06449	2.07121	2.42145	2.11769	2.52747	2.50188	2.64768	3.05616	2.80865	2.53128	2.87143	2.20311	3.09299	2.48163	2.20819	2.16917	2.38625	1.92606	2.51931	2.16797	2.11823
	L	106	2.4266	1.99625	2.21493	2.18179	2.51933	2.29009	2.22904	2.36588	2.07063	1.88918	2.09576	2.01547	2.06889	2.15919	2.26949			2.08974	1.9996	1.93768	2.37668	2.11719	1.70482	2.17536	2.28766	2.00185	2.00614	2.30063	2.06623	2.35915	2.25411	2.29375	2.41083	2.28467	2.29325	2.46554	2.29236	2.14033	2.16333	2.21822	2.40002	1.96392	2.25604	2.27081	2.13169	2.17463	2.16125
	Q	107	5.2253	5.26019	5.40704	5.6611	4.58747	6.14754	5.46741	5.5412	5.36708	5.12876	5.20385	5.24287	5.87926	5.32368	5.70734			5.90252	5.52968	5.57047	6.20765	6.09853	5.83678	5.95121	5.63273	5.67122	6.0255	5.45481	5.87882	5.59518	5.3897	5.48574	5.64916	5.67932	5.41979	5.89647	5.55871	6.07596	5.76677	5.80394	5.59132	5.34156	5.5997	5.36282	5.62162	5.42175	5.46717
	L	108	5.36007	6.33374	6.14532	6.14392	7.00496	6.97857	6.0644	5.89954	6.08931	5.81764	6.32514	6.0002	6.45225	5.68005	6.54343			6.79085	4.99353	6.50063	6.73486	6.55587	5.96929	6.23119	6.41156	6.754	6.34747	5.8823	6.65596	6.57458	6.45964	5.74051	5.77189	6.70455	6.22415	6.2124	6.72162	6.40351	6.76063	6.79661	6.46942	6.38233	6.37173	6.30071	6.48612	6.64739	6.27881
	C	109	2.14033	2.27247	2.22257	2.07121	2.36451	2.30751	2.22841	2.29002	2.00831	2.36248	2.20522	2.30421	2.05653	1.96087	2.08751			2.31676	2.10326	2.31329	2.22149	2.30109	2.20454	2.14756	2.07897	2.21777	2.08564	1.96433	1.96881	2.05823	2.29891	1.71869	2.2109	2.60311	2.18637	2.17518	2.2468	2.35773	2.10033	2.41124	2.30228	2.17681	2.3494	2.14583	2.06606	2.16488	2.17759
	V	110	2.82197	3.23595	3.17818	3.28142	2.96019	2.92033	3.03082	3.0895	3.62472	3.53102	3.02265	3.18036	4.3622	4.00177	4.14397			3.8748	3.52882	4.58741	4.07882	3.13002	3.01718	3.55822	3.428	3.42371	3.04163	4.27843	3.88079	4.18459	3.96434	2.29499	4.13209	3.11907	3.87402	3.69466	1.91013	3.0567	3.56755	3.2457	3.33709	3.04598	3.96981	3.68828	3.79625	4.16536	3.3611
	C	111	5.86022	6.57488	6.13943	5.64345	6.67327	6.53868	6.12624	5.80415	6.45019	6.17069	6.24447	6.48245	7.21685	6.20543	6.72102			6.56916	6.79794	6.69331	7.07279	6.62034	6.48248	6.7727	6.66769	7.14122	6.44188	6.09766	6.28612	6.17667	6.70433	5.82883	5.90309	6.65464	6.25541	6.56672	6.63502	6.53552	6.92759	6.70429	6.97854	6.73414	6.54692	6.41582	6.63616	6.05183	6.27313
	V	112	2.53174	3.56957	2.66963	2.73218	3.29267	2.98012	2.49161	2.55556	3.00308	2.42227	3.27553	2.94595	3.26969	2.83441	2.31569			2.35402	2.15246	2.08492	2.11589	2.67256	2.11126	3.64546	3.92079	3.78963	2.94442	2.34156	2.06528	3.23651	3.08183	2.47988	2.75169	3.48748	2.06635	2.4398	2.68617	2.12605	2.16661	2.32237	2.16843	2.22796	2.48777	2.26093	2.33979	2.49	3.12968
	L	113	2.04622	1.95594	2.11722	2.10476	1.90804	2.00903	2.46467	2.09308	2.14767	2.21479	1.99334	2.15448	2.2484	2.10991	2.16511			2.6154	2.26455	2.42134	2.4045	2.19538	2.38933	2.12688	2.29491	2.6659	2.48189	2.10696	2.3517	2.24359	2.24045	2.16134	2.03536	2.06323	1.99484	2.32258	2.20431	2.4084	2.14814	2.17028	2.64367	2.32433	2.25889	2.29732	1.99635	1.90895	2.07077
	L	114	5.11907	5.5544	5.58013	5.18834	5.163	5.31943	5.33249	5.51139	5.75306	5.58575	5.66569	5.29129	7.00128	6.17344	5.45481			5.89699	5.72638	5.50776	5.9176	5.70997	5.64136	5.63579	5.66493	6.07587	5.67597	5.32423	5.52378	5.49946	5.66317	5.58138	5.26663	5.11738	5.48527	5.97348	5.5088	5.66952	5.65164	5.84733	6.2502	5.06207	5.64172	5.42568	5.4708	5.66838	5.35876
	V	115	5.68621	6.29548	5.48655	5.76918	5.82563	5.17855	5.61466	5.97423	6.62562	6.14672	5.89846	5.9789	6.3138	6.52584	6.35567			6.17296	6.18196	5.51966	6.12361	5.65552	6.27722	6.26876	6.30837	6.7234	6.03216	5.82747	5.77082	5.90063	6.2347	5.90946	6.21973	6.49792	5.90597	6.0917	6.43009	5.43096	6.27364	5.95022	6.63148	6.73814	5.55383	5.9211	5.57682	5.48608	5.88783
	L	116	2.7184	2.51402	2.49389	2.58979	2.51129	2.31484	2.70337	2.67337	3.16372	2.72421	2.75525	2.95286	3.77293	3.24982	2.50547			3.06977	2.39286	2.86541	2.76029	2.45784	2.83901	2.32177	2.99588	3.13587	2.66167	2.99968	2.89118	2.30256	3.13544	2.92269	2.89852	3.05139	2.62147	2.8245	3.04555	2.20005	2.322	2.28963	2.83433	2.94102	2.28241	2.84974	2.70841	2.36358	2.71015
	A	117	2.57226	2.11294	2.2542	2.58229	2.60946	2.92674	5.21349	5.23484	5.75137	5.2793	5.34889	4.54741	5.95669	6.64407	4.9643			5.238	3.57871	2.84165	3.00963	2.54694	2.43623	2.32706	2.14322	3.03477	2.93046	2.21497	3.05598	2.18085	3.10272	2.30282	2.53207	2.12918	2.97128	2.03895	2.63167	2.96041	2.59771	2.55986	2.74215	2.59971	2.53494	3.19052	2.76993	2.63865	3.54938
	L	118	5.88046	7.27894	7.71972	8.13515	6.64391	7.06641	8.18323	8.25272	8.03626	8.19608	8.32763	8.02792	9.21682	9.02823	7.74543			7.98419	7.5597	7.54414	8.31252	7.19512	8.21152	7.50539	8.00055	8.31992	7.71815	7.81488	7.9383	7.4161	7.87707	7.29679	7.61625	8.11296	7.61156	7.14552	7.69804	7.65724	7.28938	7.3019	7.81983	7.51075	7.30418	8.27617	7.53054	6.99515	7.59027
	G	119	2.6908	5.46579	6.31888	6.00216	5.33004	5.63554	4.87303	5.34837	5.71357	5.78495	5.30241	5.99243	5.48016	6.4403	6.18576			6.88152	6.05347	5.60872	5.76684	5.38713	5.81182	5.91258	5.70702	6.61463	6.71025	6.35201	6.07733	6.72341	6.00072	5.92487	6.52385	6.46911	6.00091	5.72452	6.24549	5.78116	6.05907	6.22861	6.33572	7.26326	5.42095	7.17525	6.90178	5.93128	6.0731
	L	120	1.91974	2.25497	2.89064	3.20657	2.49918	2.87472	2.3329	2.7653	3.27484	2.92429	2.85878	2.51658	3.11463	2.66047	3.11854			2.50146	2.53436	2.40144	2.58958	2.19793	2.92742	2.2921	2.63198	2.86646	2.55447	2.67434	2.69223	2.63408	3.1894	2.69774	2.64464	2.69321	2.48052	2.43093	2.6342	2.44471	2.59781	2.604	2.8413	2.48801	2.41299	2.6868	2.46733	2.35667	2.40668
	Y	121	5.30383	6.56707	6.7016	7.98953	7.1339	7.02155	7.43119	8.17446	7.7191	7.68856	7.19505	7.86066	8.76257	8.42766	8.03663			8.15157	7.2033	7.3978	6.47958	6.81528	6.79633	7.40203	6.71957	6.973	6.88946	7.5597	7.8057	7.00888	7.07605	7.2155	7.35968	7.85039	6.89441	7.02738	7.25987	7.02209	7.46454	6.78635	7.29968	7.1566	7.23943	7.37256	7.33992	7.32621	7.33482
	C	122	5.62262	7.41786	8.6676	9.25778	8.08759	7.45845	7.80124	8.34979	9.05408	8.04901	7.99093	9.10681	9.3658	9.48311	9.05015			9.30833	8.69365	9.76568	8.72783	7.94411	7.90874	9.23486	8.7551	7.906	7.89018	8.74814	8.95112	8.1329	8.14917	8.92897	8.55443	8.81402	7.78467	8.93077	9.0145	8.16702	8.8432	8.50681	9.15968	9.50903	8.1101	8.73763	8.87803	8.31499	7.76598
	G	123	1.73586	4.19782	1.81805	1.75468	1.60084	3.01392	1.71636	1.83218	1.54538	3.52705	2.61056	3.19107	3.17593	3.92212	2.99927			3.09272	2.99993	2.37331	1.94833	1.83046	2.27651	1.58638	1.71146	1.89085	1.78561	1.93758	1.79983	1.72858	1.78499	1.77786	1.72151	1.79223	1.70543	1.72673	1.70373	1.69109	1.79558	1.68763	1.97811	1.70394	1.87851	1.73254	1.83524	1.85763	1.73358
	R	124	6.54499	8.6612	9.21069	9.54519	9.33154	9.31909	8.66781	9.98418	10.361	11.2946	11.7081	11.2264	11.523	12.355	11.3437			10.2419	8.57927	9.70889	7.7675	7.59805	8.17083	7.34726	7.97464	7.01758	8.55073	8.026	6.85948	7.74262	7.65555	8.12633	7.86441	7.54237	7.884	6.8434	8.55193	8.05778	8.13042	9.30547	9.05444	6.95777	8.78493	8.53015	8.36983	7.31197	7.31648
	A	125	9.3549	12.255	12.4149	12.6247	12.5816	12.7105	12.4488	12.7211	12.0891	12.5263	12.6796	11.8303	11.8449	12.0386	11.5299			10.7486	9.60459	7.98695	7.19027	6.70606	8.75327	7.21722	7.46121	7.49011	7.77859	8.03341	5.20877	7.01108	6.00222	6.31786	7.81293	7.50256	5.68861	5.91714	8.77623	6.30528	7.56041	7.91327	8.18407	7.37022	7.64038	8.70562	8.77801	6.91643	7.11267
	K	126	12.7811	15.7336	13.6916	13.4857	13.5395	14.2489	13.9755	13.9275	13.1266	13.2255	12.5199	11.7948	12.2932	12.096	11.727			10.9177	9.38619	7.48921	7.0834	6.30664	8.67961	6.94643	7.22469	7.40661	7.40203	7.29363	4.37517	6.36755	5.18792	4.83889	5.96539	6.63352	5.24207	5.80195	7.55573	5.94525	6.69953	7.08561	7.49166	6.16588	6.34427	7.47463	7.7836	6.1663	6.42055
	P	127	9.32123	13.2932	10.3108	11.7524	10.578	11.3267	12.7295	9.69809	9.4145	8.88079	7.05094	7.27396	7.91931	7.90121	8.28557			6.30443	6.2113	5.21048	3.9987	3.04628	4.51861	5.59621	5.42859	4.90796	5.19277	4.6876	2.44998	4.44675	3.37185	2.50156	3.48801	4.65628	2.34045	3.94854	4.2844	3.42667	5.13829	4.54468	4.68421	5.24284	4.15022	5.59709	5.97612	4.0713	4.34347
	V	128	13.7703	17.1808	14.8644	15.9814	14.9614	16.1076	16.8985	14.7322	13.7949	13.0399	11.6186	11.827	12.3332	12.9607	13.1253			11.4825	11.1541	9.88786	8.93549	8.21639	9.4973	9.88276	10.0709	9.72343	9.93572	9.41606	7.27327	9.20879	8.05082	6.74644	7.53597	9.30815	7.29572	8.71681	9.01812	8.25479	9.65643	9.04581	9.45678	9.15634	8.43642	9.71379	10.5417	8.71076	8.66015
	A	129	14.7221	17.103	17.1482	17.0744	15.6975	16.9885	15.7687	15.8854	15.7149	15.1072	13.9515	13.982	14.7122	14.9106	14.9284			13.1644	13.3408	11.5588	11.03	10.0878	11.3059	11.5759	11.341	11.0651	11.7976	11.3846	8.77221	10.9647	9.4412	8.74475	10.0127	11.3584	9.13934	10.4014	10.7977	9.89443	11.3577	11.1739	11.6958	10.9888	10.4238	11.7614	12.5403	10.5199	10.6878
	T	130	10.1864	12.6009	13.5513	12.529	11.3768	12.8767	11.3479	11.5135	11.7829	11.4994	11.2212	10.9906	11.2335	11.6821	11.0287			10.7207	9.86279	9.11142	8.23026	8.06422	9.4727	9.14292	9.20915	9.29421	9.20692	9.7572	7.15372	9.02752	8.24035	6.80805	9.25714	9.70077	7.78134	7.79257	9.21856	7.50449	10.209	9.45838	9.8653	9.60676	9.63548	9.96913	10.4366	8.61798	9.02544
	A	131	11.4833	13.2386	11.1205	10.7088	9.4873	10.2079	9.11908	10.6355	10.4666	9.18104	8.34774	8.98868	10.368	9.85901	8.86312			10.3611	10.1246	9.22402	8.87186	8.61559	8.9975	10.159	10.0923	9.69261	9.49263	10.1337	7.88559	9.89838	8.72248	8.25688	9.67947	9.94065	8.68332	9.32031	9.91224	8.88625	9.99344	9.97507	9.73929	10.1907	10.5409	11.5106	11.0122	10.9933	9.61479
	L	132	14.8495	17.0877	17.4792	17.0717	15.5743	16.5046	15.3417	16.0708	15.875	14.8546	14.8133	15.1596	16.0829	15.8333	15.1897			15.7207	14.9531	13.8375	12.9906	12.4231	14.0591	14.2556	14.1494	14.0046	13.7632	14.3569	12.7015	13.8764	13.4742	11.6201	13.6035	14.2646	12.53	12.7919	13.7807	12.4952	14.7817	14.2043	14.4	14.5084	13.9717	14.7731	15.5538	13.5131	13.9096
	E	133	13.6838	16.1077	16.9046	17.5084	16.1372	16.2475	15.9518	15.3842	15.7247	15.7705	15.4016	15.6224	16.0311	15.7861	15.5508			16.0402	14.1649	13.8068	13.1917	13.7308	15.1831	16.1587	15.1445	14.0841	15.5604	14.761	13.8252	15.1391	13.2623	12.3748	14.6293	14.9392	13.2509	12.8104	14.8302	13.2277	15.7358	14.9564	15.1425	15.1607	15.5159	15.1835	14.944	14.0237	14.5532
	D	134	8.20737	10.1347	11.4367	11.5722	9.79487	9.49392	10.1391	9.5553	10.3099	10.3498	10.2432	10.1244	10.7126	11.2521	10.3314			10.509	10.3782	9.78397	10.4039	9.85262	11.0985	10.8595	11.0863	11.2263	10.4325	9.9969	10.0698	10.0774	10.2068	10.3078	11.0978	11.3563	10.1943	10.6171	11.0295	10.2454	12.0711	11.0522	11.0318	11.279	11.3008	11.2843	10.6381	10.7682	11.2505
	L	135	13.6888	15.5052	17.5044	17.7067	14.8943	15.1759	14.9247	15.1108	16.2622	15.567	15.9279	15.9486	16.2091	16.4496	16.0264			16.597	15.5078	15.4683	15.65	15.2534	16.4517	16.6401	16.8115	16.9121	16.172	15.101	15.344	16.431	16.8134	14.9929	17.1463	16.6622	15.9252	15.6277	17.1506	15.8074	16.8948	15.9655	17.1058	16.6701	15.7899	17.0259	16.2837	16.8588	16.5885
	R	136	16.317	17.415	18.6621	19.3357	17.937	17.8385	18.0562	18.0019	18.8887	18.3495	18.297	18.2619	18.8135	18.9922	18.5297			18.8233	17.8964	17.9534	18.2373	17.9162	19.0671	18.8278	19.1593	19.0902	18.6199	17.6577	18.3558	18.6608	19.0244	18.0181	19.0643	18.694	18.6182	18.478	19.3585	18.0094	19.3191	18.746	18.6583	19.1091	18.5753	19.2223	18.3621	18.5264	19.1749
	A	137	13.1047	12.8903	15.1654	15.9028	15.2327	15.3121	15.8267	16.2698	16.0306	13.7528	13.2024	13.7151	14.6818	14.5266	13.9757			16.1991	13.8406	13.7188	12.6413	13.2072	14.468	15.4269	14.4873	14.1011	13.3579	13.8515	12.8238	14.011	11.4981	12.0171	14.2252	13.0036	11.9578	14.0566	13.3832	12.5301	16.1467	14.736	13.8189	13.782	14.7723	13.6827	12.9933	12.5595	14.6981
	R	138	9.28622	11.1225	10.7645	11.7698	9.99841	10.0669	11.2135	11.8027	10.9687	11.1661	10.3276	10.9566	12.3614	11.393	10.7156			11.6657	10.9596	11.3475	10.687	11.0314	11.3464	11.319	11.0321	11.304	10.6575	10.1817	10.5216	10.3139	11.1968	11.1441	11.6002	11.3793	11.3291	10.8139	11.6458	10.3702	11.3007	11.329	11.644	12.0579	10.6326	11.4067	10.6146	11.4357	11.2132
	L	139	15.2545	16.7602	16.366	17.3134	15.8743	16.075	17.2902	17.2953	17.1143	17.211	16.467	16.9618	18.5932	17.8402	16.6918			17.9615	17.1755	17.3353	16.532	16.9747	17.4522	16.9503	17.1809	17.0885	16.7916	16.7378	16.2975	16.6703	17.7555	17.6693	17.6488	16.8177	17.9145	16.9251	17.43	16.3194	17.4004	16.9703	17.2094	17.1618	16.4817	17.46	16.8327	17.3932	17.5781
	L	140	14.234	14.8165	16.9531	16.985	15.2197	15.755	17.3183	16.2209	15.8634	16.1409	16.446	15.4312	17.422	17.7374	16.8397			17.1484	16.1672	16.259	15.2716	15.9946	15.8976	15.7605	15.942	15.7937	14.7552	15.5761	14.7367	14.6658	15.6483	16.4169	16.1312	15.3826	16.9415	15.4316	16.4486	14.7805	15.4823	14.7395	14.9473	14.6994	14.9813	15.5881	15.1482	15.3245	16.5546
	G	141	7.99831	8.79656	10.446	9.92663	8.92574	10.6948	11.6569	10.9539	10.6367	11.5529	10.5131	10.7605	12.1402	12.5566	11.1729			11.144	10.6127	10.4067	9.9054	9.91276	10.2583	10.3659	10.3933	10.6226	9.79674	9.97455	9.27731	9.27656	10.3802	10.0483	11.5631	10.1105	11.1609	9.93616	10.4806	9.08044	9.95289	9.34425	9.3378	9.88622	9.73201	10.6813	9.99563	10.217	10.6897
	L	142	12.4002	14.2172	13.8433	13.7408	12.9854	15.0318	14.6429	14.0968	14.3642	14.5304	14.9748	14.4366	15.9688	14.7472	14.0035			14.937	14.4234	15.537	14.9448	14.3945	14.652	14.0476	14.3719	15.1447	14.7279	14.3827	13.8106	13.7126	14.6302	13.7183	13.8447	13.6941	14.0082	13.83	14.3622	13.7631	14.346	14.4242	14.7043	14.2043	13.6874	13.7783	14.3842	14.5229	14.9535
	V	143	15.177	16.4455	17.8389	17.5942	16.0911	17.7836	18.3894	17.1005	17.0454	16.9587	17.6525	16.6612	18.2025	18.1262	18.0502			18.1266	17.8993	17.4983	16.8439	17.0817	16.8248	16.6734	16.9059	17.1469	16.8389	17.1137	15.8949	15.9028	16.9068	16.432	16.9361	16.0047	16.4107	16.1843	16.9203	15.5557	16.9893	16.457	16.7227	16.0041	15.6387	16.4031	16.213	16.3409	17.3027
	L	144	8.42735	10.2767	11.2218	11.1956	10.1229	11.0748	10.8989	10.1696	12.0431	10.9431	10.5739	10.8274	12.8776	12.2577	11.6558			12.133	11.9553	11.7812	11.4968	12.0979	12.4464	11.1577	11.4214	11.8879	11.358	12.2423	10.9899	11.2047	11.0076	10.0758	11.1028	10.4742	10.2343	11.4171	10.6121	10.3922	11.302	10.7715	11.3196	9.72546	10.3651	10.2488	11.1878	11.5407	11.4397
	H	145	13.2547	15.0217	16.4359	16.1606	15.4671	17.4013	17.2725	15.4559	16.0879	16.0341	16.6047	15.8637	15.5236	16.2057	15.8206			17.022	16.6772	16.4507	15.9807	16.5682	16.4691	16.6292	16.6212	16.6428	17.0417	17.6568	15.7745	15.9427	16.3798	15.498	16.0746	15.3995	15.8163	16.1864	16.1724	15.1338	15.5661	15.8312	15.9203	15.2517	15.8445	16.0209	15.7565	16.2322	15.8293
	L	146	7.51737	9.3512	10.6371	10.0328	9.9457	10.8109	11.4869	10.0846	10.2128	10.3258	9.92538	9.51442	8.30167	9.99722	9.53285			10.5188	10.3115	10.0174	9.42981	10.1468	9.91664	10.1705	9.82451	10.3875	10.1545	10.8048	9.61363	9.73118	10.0254	9.67675	9.23715	8.3387	9.792	9.16806	9.48457	8.15824	10.2381	9.86684	9.28693	9.17393	9.57118	9.47119	9.60442	9.88928	9.31109
	R	147	11.1855	13.4483	13.242	13.0817	14.2034	13.4145	14.3247	12.2658	13.1125	12.7115	12.5847	11.5879	12.4347	11.6121	11.3814			12.5452	12.3105	11.7563	12.3996	12.0396	12.0257	12.0933	11.7478	12.096	12.4972	13.3896	12.0858	12.0369	11.9003	11.7878	11.9865	11.5415	11.9205	12.1897	11.8533	11.9068	11.4247	11.5855	12.0185	11.672	11.756	11.5548	11.8602	12.0902	11.6052
	H	148	14.1599	16.1277	16.3629	15.8037	16.5676	16.27	16.7857	14.9503	15.1569	15.7664	15.1714	13.887	13.1941	13.6709	13.6161			15.4072	14.7617	14.4263	14.7573	14.7978	14.616	14.8446	14.6845	14.7542	15.0047	15.0319	14.7811	14.4282	13.8893	13.7793	14.0597	12.231	13.6644	14.5552	13.9874	13.0711	13.7014	13.7196	13.8639	12.7301	13.0151	13.5054	13.0277	13.1825	13.6444
	V	149	12.634	13.156	13.9336	12.8562	14.8621	13.7204	13.5397	12.396	12.119	13.0469	12.1227	10.79	9.52442	10.3814	10.5408			12.3209	11.7563	12.2801	12.0796	11.9866	11.7243	12.3049	12.1833	12.5029	10.7844	10.325	11.5869	11.1167	10.2396	10.0139	9.25351	7.69699	10.4562	10.9484	9.60776	8.26144	9.44344	10.1609	9.65947	8.02005	8.35399	9.07936	8.45162	8.15472	8.83685
	A	150	7.67783	10.4099	9.47364	8.86412	10.5878	10.8663	10.4616	7.86098	9.14329	8.67568	8.00805	7.87833	7.84147	8.17928	7.99416			9.40546	8.88428	8.44969	8.44594	8.43207	8.51283	8.78182	8.7139	9.03299	9.02593	9.57898	8.88183	8.66244	8.15613	7.99545	8.17653	7.63859	8.23423	8.32087	8.36268	8.38843	7.9152	8.00052	8.38554	7.56614	8.15981	8.26106	8.42107	7.90502	7.81786
	L	151	12.3358	15.0421	14.8319	13.466	15.7664	14.9961	14.3145	12.5551	13.3314	12.9712	12.4385	12.0941	11.5133	11.7962	10.8515			12.5431	11.9189	11.5876	12.5449	12.1924	12.0667	11.6722	12.3773	12.4399	12.1232	12.7298	12.2743	11.8062	11.2718	11.4714	11.5098	10.9209	11.2539	12.2573	11.2611	11.4725	11.394	11.0874	11.6732	10.6864	11.3236	11.1278	11.6818	11.6569	11.3035
	T	152	14.662	16.9332	16.6923	14.9369	18.2217	16.926	15.4897	14.7155	14.0885	15.5055	14.0923	13.3922	12.1873	12.2863	12.4462			13.8265	14.076	13.27	14.13	12.7614	13.0507	13.4408	12.5068	14.2751	13.3017	13.4337	14.1673	12.9727	12.7229	13.2277	12.5694	11.3127	12.6398	14.3902	12.7948	12.139	13.1311	12.5943	12.7559	12.3381	12.26	11.0835	11.9943	12.3424	12.4375
	C	153	12.8501	13.9001	13.7061	11.7905	15.4781	13.7608	12.3004	11.546	10.8053	12.4621	10.8463	10.2875	9.21249	8.25436	8.74227			10.3364	10.9358	9.61109	10.8862	9.30837	9.6476	9.82928	9.33883	11.0463	9.99864	10.0856	11.2053	9.53856	9.41286	9.94739	9.37309	8.04587	9.41735	11.3145	9.5277	8.93817	9.74487	9.12792	9.4819	9.3104	9.30366	8.71923	9.05912	9.05303	9.27878
	W	154	9.55899	12.2231	12.4732	9.04054	11.0499	10.7179	9.65477	8.23176	9.2747	8.89609	9.12551	9.36519	10.0172	7.04149	8.65135			9.25292	9.02943	8.03593	9.11775	8.59574	8.48625	8.44048	8.89613	9.61942	8.91468	9.29685	9.22248	9.48848	8.55933	9.20683	8.60674	8.93264	9.16655	9.44945	8.72757	7.7743	7.82668	8.18485	7.52568	8.01263	8.16286	8.74147	10.4273	8.51739	8.5337
	R	155	15.2782	17.803	16.6549	15.0633	18.0562	17.086	15.6199	14.5342	14.7229	14.2536	13.8471	13.9244	12.4291	11.592	11.8967			12.4993	12.8223	11.2826	12.9266	11.8361	11.8745	12.4627	10.2348	13.4467	12.4809	12.7991	13.9974	12.7298	12.0286	12.4881	12.6685	12.3057	12.561	13.7335	12.0837	11.774	11.6286	11.627	11.5926	11.9442	11.2399	9.45212	13.5463	12.0614	11.9186
	G	156	16.5467	17.8468	14.7723	12.8586	19.4753	16.4818	15.1265	11.231	12.7141	14.9456	12.8214	13.803	10.0111	10.1481	10.5029			12.442	12.716	9.45199	11.2469	11.7449	11.0881	11.6524	7.74601	13.0197	9.15103	7.21419	9.27707	7.55509	8.59445	7.3976	8.81245	7.51682	7.29418	8.09322	8.30169	5.63848	7.1815	7.03387	7.91441	7.27974	3.51824	3.95385	6.8012	7.80347	7.51168
		157	12.0921	18.1149	14.427	15.8533	19.5806	15.9955	9.86474	9.93293	7.94804	8.4076	7.35364	12.9213	7.87321	5.79363	6.67914			10.382	11.9602	3.4806	5.88913	8.44731	6.01171	9.5608	3.30462	8.57581	14.8339	14.8408	16.4817	14.1902	14.5684	15.2599	13.9417	12.6543	13.8149	15.9758	13.8422	14.4225	14.4917	13.5322	13.8932	14.1265	11.79	10.2506	13.2397	14.4399	14.2971
[truncated: 536 more columns]
