# Supplementary material for: NRAC controls CD36-mediated fatty acid uptake in adipocytes and lipid clearance in vivo
Source: EMBO J. 2025 Aug 1;44(18):5037–65. doi: 10.1038/s44318-025-00520-2 (PMC12436663; doi:10.1038/s44318-025-00520-2)
Supplement: Supplementary file 7 — Source data Fig. 5 [file 44318_2025_520_MOESM7_ESM.zip]

Archive with 46 entries (36 files):
- Figure 5/
- Figure 5/5I/
- Figure 5/5G/
- Figure 5/5A/
- Figure 5/5F/
- Figure 5/5H/
- Figure 5/.DS_Store
- __MACOSX/Figure 5/._.DS_Store
- Figure 5/5C/
- Figure 5/5D/
- Figure 5/5E/
- Figure 5/5B/
- Figure 5/5I/Nrac.tif
- __MACOSX/Figure 5/5I/._Nrac.tif
- Figure 5/5I/Ubiquitin.tif
- __MACOSX/Figure 5/5I/._Ubiquitin.tif
- Figure 5/5I/Vinculin.tif
- __MACOSX/Figure 5/5I/._Vinculin.tif
- Figure 5/5G/Thumbs.db
- __MACOSX/Figure 5/5G/._Thumbs.db
- Figure 5/5G/Experiment_Series099_KO_Oleate_edited.tif
- __MACOSX/Figure 5/5G/._Experiment_Series099_KO_Oleate_edited.tif
- Figure 5/5G/Experiment_Series063_WT_oleate_z0.tif
- __MACOSX/Figure 5/5G/._Experiment_Series063_WT_oleate_z0.tif
- Figure 5/5G/Experiment_Series081_Nrac KO_Oleate+CPZ_z0.tif
- __MACOSX/Figure 5/5G/._Experiment_Series081_Nrac KO_Oleate+CPZ_z0.tif
- Figure 5/5G/Experiment_Series037_WT_Oleate+cpz_z0.tif
- __MACOSX/Figure 5/5G/._Experiment_Series037_WT_Oleate+cpz_z0.tif
- Figure 5/5A/AUC.xlsx
- Figure 5/5A/LTT.xlsx
- Figure 5/5F/FAU_SC.xlsx
- Figure 5/5H/Thumbs.db
- __MACOSX/Figure 5/5H/._Thumbs.db
- Figure 5/5H/WT_HFD.tif
- __MACOSX/Figure 5/5H/._WT_HFD.tif
- Figure 5/5H/.DS_Store
- __MACOSX/Figure 5/5H/._.DS_Store
- Figure 5/5H/HFD_KO.tif
- __MACOSX/Figure 5/5H/._HFD_KO.tif
- Figure 5/5H/CD_KO.tif
- __MACOSX/Figure 5/5H/._CD_KO.tif
- Figure 5/5H/CD_WT.tif
- Figure 5/5C/Fat_mass.xlsx
- Figure 5/5D/Lean_mass.xlsx
- Figure 5/5E/FAU_PG.xlsx
- Figure 5/5B/Serum_TG_levels.xlsx
