# Supplementary material for: NRAC controls CD36-mediated fatty acid uptake in adipocytes and lipid clearance in vivo
Source: EMBO J. 2025 Aug 1;44(18):5037–65. doi: 10.1038/s44318-025-00520-2 (PMC12436663; doi:10.1038/s44318-025-00520-2)
Supplement: Supplementary file 7 — Source data Fig. 5 [file 44318_2025_520_MOESM7_ESM.zip › Figure 5/5A/AUC.xlsx]

## Sheet: Tabelle1
			WT	Nrac KO
			69.52	63.61
			2.686*	93.81
			48.36	54.9
			70.76	54.96
			104	86.75
			168.1	38.87
			53.62	142.8
			52.13
