# Supplementary material for: NRAC controls CD36-mediated fatty acid uptake in adipocytes and lipid clearance in vivo
Source: EMBO J. 2025 Aug 1;44(18):5037–65. doi: 10.1038/s44318-025-00520-2 (PMC12436663; doi:10.1038/s44318-025-00520-2)
Supplement: Supplementary file 7 — Source data Fig. 5 [file 44318_2025_520_MOESM7_ESM.zip › Figure 5/5A/LTT.xlsx]

## Sheet: Tabelle1
		Time h	WT									Nrac KO
		0	7.34513	9.471555*	10.4804	9.58913	12.6233	11.39	8.35651	15.2465	17.9962	9.49431	8.22377	8.13527	13.8243	10.048	12.6549
		1	17.1429	-1.28319*	17.3325	29.0266	35.5689	54.0266	23.4008	39.6776	32.8508	23.4324	31.5234	25.4235	39.9621	34.4311	59.842
		2	27.8571	8.356511*	26.2137	39.5512	64.5196	74.665	-1.28319*	70.6511	47.8635	63.0025	43.7547	33.641	46.156	-1.31479*	42.901
		3	33.0405	6.586599*	15.8786	28.1416	39.1403	59.9052	26.7826	-1.18837*	35.2844	30.2276	25.3603	17.9962	31.3	26.0872	66.89
		4	34.3679	5.638432*	16.2263	15.2149	17.9014	38.7295	15.1833	-0.65107*	21.1884	20.7459	-1.25158*	12.7497	35.4425	13.7611	34.84
