# Supplementary material for: NRAC controls CD36-mediated fatty acid uptake in adipocytes and lipid clearance in vivo
Source: EMBO J. 2025 Aug 1;44(18):5037–65. doi: 10.1038/s44318-025-00520-2 (PMC12436663; doi:10.1038/s44318-025-00520-2)
Supplement: Supplementary file 7 — Source data Fig. 5 [file 44318_2025_520_MOESM7_ESM.zip › Figure 5/5F/FAU_SC.xlsx]

## Sheet: Tabelle1
		WT (BSA)	Nrac KO (BSA)	WT (Oleate)	Nrac KO (Oleate)
		2236	2862.5	2282.5	3266.5
		3266	3598	3267	3634
		2947.5	3196	2978	3466
		3451	2662.5	3029	2706
		2520	2702	2707	2680.5
		3312	2791.5	3420.5	2807.5
			2563.5		2692
