# Supplementary material for: NRAC controls CD36-mediated fatty acid uptake in adipocytes and lipid clearance in vivo
Source: EMBO J. 2025 Aug 1;44(18):5037–65. doi: 10.1038/s44318-025-00520-2 (PMC12436663; doi:10.1038/s44318-025-00520-2)
Supplement: Supplementary file 7 — Source data Fig. 5 [file 44318_2025_520_MOESM7_ESM.zip › Figure 5/5C/Fat_mass.xlsx]

## Sheet: Tabelle1
		WT	Nrac KO
		8.47	5.06
		7.79	8.52
		7.37	12.02
		7.38	4.59
		9.83	3.12
		5.37	4.62
		5.96	2.8
		9.54	6.9
		7.63	12.35
		9.03	7.24
		5.17	3.95
		7.01	4.24
		3.85	5.25
		4.79	9.67
