# Supplementary material for: NRAC controls CD36-mediated fatty acid uptake in adipocytes and lipid clearance in vivo
Source: EMBO J. 2025 Aug 1;44(18):5037–65. doi: 10.1038/s44318-025-00520-2 (PMC12436663; doi:10.1038/s44318-025-00520-2)
Supplement: Supplementary file 7 — Source data Fig. 5 [file 44318_2025_520_MOESM7_ESM.zip › Figure 5/5E/FAU_PG.xlsx]

## Sheet: Tabelle1
		WT (BSA)	Nrac KO (BSA)	WT (Oleate)	Nrac KO (Oleate)
		3244	4418.5	4407	4607.5
		4343.5	3668	4076.5	3776.5
		3459.5	3337	3601.5	3487.5
		3451	3181.5	3616.5	3288
		3716.5	2810.5	3738	2775.5
		4406	3333	4471	3429.5
			3333		3405.5
