# Supplementary material for: NRAC controls CD36-mediated fatty acid uptake in adipocytes and lipid clearance in vivo
Source: EMBO J. 2025 Aug 1;44(18):5037–65. doi: 10.1038/s44318-025-00520-2 (PMC12436663; doi:10.1038/s44318-025-00520-2)
Supplement: Supplementary file 7 — Source data Fig. 5 [file 44318_2025_520_MOESM7_ESM.zip › Figure 5/5B/Serum_TG_levels.xlsx]

## Sheet: Tabelle1
	WT	Nrac KO
	7.34513	9.49431
	7.47156	13.2238
	7.48041	8.13527
	9.58913	13.8243
	12.6233	16.048
	11.39	12.6549
	8.35651	14.9962
	15.2465
