# Supplementary material for: NRAC controls CD36-mediated fatty acid uptake in adipocytes and lipid clearance in vivo
Source: EMBO J. 2025 Aug 1;44(18):5037–65. doi: 10.1038/s44318-025-00520-2 (PMC12436663; doi:10.1038/s44318-025-00520-2)
Supplement: Supplementary file 8 — Figure EV1 Source Data [file 44318_2025_520_MOESM8_ESM.zip]

Archive with 78 entries (56 files):
- EV1/
- EV1/.DS_Store
- __MACOSX/EV1/._.DS_Store
- EV1/1S/
- EV1/1T/
- EV1/1H/
- EV1/1O/
- EV1/1F/
- EV1/1A/
- EV1/1U/
- EV1/1R/
- EV1/1G/
- EV1/1N/
- EV1/1I/
- EV1/1L/
- EV1/1K/
- EV1/1B/
- EV1/1E/
- EV1/1P/
- EV1/1D/
- EV1/1C/
- EV1/1J/
- EV1/1M/
- EV1/1Q/
- EV1/1S/Thumbs.db
- __MACOSX/EV1/1S/._Thumbs.db
- EV1/1S/PG KO.tif
- __MACOSX/EV1/1S/._PG KO.tif
- EV1/1S/SC_KO.tif
- __MACOSX/EV1/1S/._SC_KO.tif
- EV1/1S/PG_WT.tif
- __MACOSX/EV1/1S/._PG_WT.tif
- EV1/1S/SC_WT.tif
- __MACOSX/EV1/1S/._SC_WT.tif
- EV1/1T/PGF_adiposoft.xlsx
- EV1/1T/SCF_adiposoft.xlsx
- EV1/1H/Relative_mRNA_expression.xlsx
- EV1/1O/Lean_mass.xlsx
- EV1/1F/Relative_mRNA_expression.xlsx
- __MACOSX/EV1/1F/._Relative_mRNA_expression.xlsx
- EV1/1A/Thumbs.db
- __MACOSX/EV1/1A/._Thumbs.db
- EV1/1A/GFP.tif
- EV1/1A/Vinculin.tif
- EV1/1A/NRAC-GFP.tif
- EV1/1U/Relative_mRNA_expression.xlsx
- EV1/1R/ITT.xlsx
- EV1/1R/AUC.xlsx
- EV1/1G/Relative_mRNA_expression.xlsx
- EV1/1N/Fat_mass.xlsx
- EV1/1I/Tissue_weights.xlsx
- EV1/1L/HbA1c levels.xlsx
- EV1/1K/ITT.xlsx
- EV1/1K/AUC.xlsx
- EV1/1B/Thumbs.db
- __MACOSX/EV1/1B/._Thumbs.db
- EV1/1B/NRAC.tif
- __MACOSX/EV1/1B/._NRAC.tif
- EV1/1B/Beta Actin.tif
- __MACOSX/EV1/1B/._Beta Actin.tif
- EV1/1E/Relative_mRNA_expression.xlsx
- __MACOSX/EV1/1E/._Relative_mRNA_expression.xlsx
- EV1/1P/GTT.xlsx
- EV1/1P/AUC.xlsx
- EV1/1D/Thumbs.db
- __MACOSX/EV1/1D/._Thumbs.db
- EV1/1D/edited_IP Nrac.tif
- EV1/1D/edited_GAPDH.tif
- EV1/1C/Thumbs.db
- __MACOSX/EV1/1C/._Thumbs.db
- EV1/1C/Nrac_KO.tif
- __MACOSX/EV1/1C/._Nrac_KO.tif
- EV1/1C/WT.tif
- __MACOSX/EV1/1C/._WT.tif
- EV1/1J/GTT.xlsx
- EV1/1J/AUC.xlsx
- EV1/1M/Body_weight.xlsx
- EV1/1Q/HbA1c levels.xlsx
