# Supplementary material for: NRAC controls CD36-mediated fatty acid uptake in adipocytes and lipid clearance in vivo
Source: EMBO J. 2025 Aug 1;44(18):5037–65. doi: 10.1038/s44318-025-00520-2 (PMC12436663; doi:10.1038/s44318-025-00520-2)
Supplement: Supplementary file 8 — Figure EV1 Source Data [file 44318_2025_520_MOESM8_ESM.zip › EV1/1T/PGF_adiposoft.xlsx]

## Sheet: Tabelle1
			WT	Nrac KO
			907.11	1900.96
			1427.76	970.3
			900.27	879.6
			397.28	2167.29
			1345.23	582.16
			799.84	5504.55
			395.23	3301.82
			1964.03	3678.67
			2860.69	1625.02
			3410.53	4843.46
			739.77	3409.33
			1784.43	1105.81
			2330.79	2684.58
			2785.13	882.97
			337.57	6401.21
			1404.7	3138.8
			506.47	2160.69
			1309.79	3250.16
			1163.47	342.13
			1247.93	1829.84
			1662.62	2932.05
			2256.19	321.11
			371.81	1864.92
			379.14	356.19
			1549.22	3082.94
			2012.2	3223.25
			3903.31	3448.5
			1051.63	2680.26
			1027.24	787.82
			2558.56	2374.76
			1416.83	3142.52
			2896.73	3684.92
			2492.73	2007.16
			3928.9	1219.82
			684.51	1258.62
			830.71	1160.35
			1153.74	1003.7
			2582.35	2168.01
			904.47	4242.57
			1010.79	2185.43
			920.45	2828.98
			489.78	4074.98
			1793.32	4440.78
			506.35	4211.09
			533.26	2193.6
			1660.58	5158.69
			1104.61	434.88
			779.05	3382.9
			428.75	2710.41
			4834.33	998.77
			1807.14	7619.34
			2226.04	779.65
			317.75	4004.95
			1605.56	742.53
			394.27	1116.02
			2943.22	1741.31
			1185.94	447.73
			2196	1498.52
			781.1	1170.2
			3728.16	1439.9
			1858.07	1420.44
			727.28	2218.71
			3512.53	633.21
			561.98	2401.07
			1133.2	2517.72
			3505.44	314.62
			2052.57	1228.95
			932.94	726.44
			2881.96	1141.85
			3262.77	543.84
			950.84	1984.69
			878.64	2706.08
			3160.3	367.6
			1668.51	2284.9
			1734.58	963.46
			3797.12	3543.28
			4321.25	2789.82
			3684.68	570.5
			2234.81	3836.4
			3666.66	3129.07
			2314.21	656.28
			1970.16	1005.5
			580	3828.35
			1823.6	1741.07
			3480.57	380.46
			3408.37	2729.15
			3233.94	3780.54
			3149.85	844.89
			3003.17	2814.2
			1932.92	3389.15
			2915.59	318.11
			2117.68	381.66
			431.39	3800.36
			441.24	2420.53
			4640.44	3100.48
			1077.22	642.82
			2900.82	2166.09
			416.5	370.37
			440.4	3001.97
			1514.14	2383.29
			538.43	3280.19
			3282.72	2491.53
			1604.6	2864.42
			2097.14	1946.85
			1492.03	2244.06
			2011.24	540.95
			3504.6	2778.28
			1459.72	637.18
			2526.49	1632.83
			775.21	3078.97
			978.47	884.89
				1348.24
				325.92
				3394.92
				620.72
				2735.52
				1745.39
				1613.61
				667.81
				390.55
