# Supplementary material for: NRAC controls CD36-mediated fatty acid uptake in adipocytes and lipid clearance in vivo
Source: EMBO J. 2025 Aug 1;44(18):5037–65. doi: 10.1038/s44318-025-00520-2 (PMC12436663; doi:10.1038/s44318-025-00520-2)
Supplement: Supplementary file 8 — Figure EV1 Source Data [file 44318_2025_520_MOESM8_ESM.zip › EV1/1H/Relative_mRNA_expression.xlsx]

## Sheet: Tabelle1
		WT	KO
		0.00906275	0.0168414
		0.010406	0.0114857
		0.0077564	0.0205001
		0.0223363	0.0160734
		0.0246878	0.0113392
		0.0185434
