# Supplementary material for: NRAC controls CD36-mediated fatty acid uptake in adipocytes and lipid clearance in vivo
Source: EMBO J. 2025 Aug 1;44(18):5037–65. doi: 10.1038/s44318-025-00520-2 (PMC12436663; doi:10.1038/s44318-025-00520-2)
Supplement: Supplementary file 8 — Figure EV1 Source Data [file 44318_2025_520_MOESM8_ESM.zip › EV1/1O/Lean_mass.xlsx]

## Sheet: Tabelle1
		WT	Nrac KO
		21.58	19.43
		19.98	20.64
		20.78	20.57
		19.98	20.71
		22.12	19.45
			19.88
			22.89
