# Supplementary material for: NRAC controls CD36-mediated fatty acid uptake in adipocytes and lipid clearance in vivo
Source: EMBO J. 2025 Aug 1;44(18):5037–65. doi: 10.1038/s44318-025-00520-2 (PMC12436663; doi:10.1038/s44318-025-00520-2)
Supplement: Supplementary file 8 — Figure EV1 Source Data [file 44318_2025_520_MOESM8_ESM.zip › EV1/1F/Relative_mRNA_expression.xlsx]

## Sheet: Tabelle1
			WT	KO
			0.00977272	0.0167533
			0.00642909	0.0181677
			0.00909045	0.0280958
			0.0113137	0.0129485
			0.0050849	0.00584921
				0.00560318
