# Supplementary material for: NRAC controls CD36-mediated fatty acid uptake in adipocytes and lipid clearance in vivo
Source: EMBO J. 2025 Aug 1;44(18):5037–65. doi: 10.1038/s44318-025-00520-2 (PMC12436663; doi:10.1038/s44318-025-00520-2)
Supplement: Supplementary file 8 — Figure EV1 Source Data [file 44318_2025_520_MOESM8_ESM.zip › EV1/1U/Relative_mRNA_expression.xlsx]

## Sheet: Tabelle1
			BAT		SCF		PGF
			Males	Females	Males	Females	Males	Females
			5.6962	5.02805	5.50217	2.2974	8.75435	14.8254
			3.63008	8.81524	6.45313	10.6295	7.4127	12.1257
			5.77572	7.06162	13.0864	12.8171	5.06303	18.0009
			4.50023	4.72397	25.6342	6.10504	8.69388	7.1602
