# Supplementary material for: NRAC controls CD36-mediated fatty acid uptake in adipocytes and lipid clearance in vivo
Source: EMBO J. 2025 Aug 1;44(18):5037–65. doi: 10.1038/s44318-025-00520-2 (PMC12436663; doi:10.1038/s44318-025-00520-2)
Supplement: Supplementary file 8 — Figure EV1 Source Data [file 44318_2025_520_MOESM8_ESM.zip › EV1/1R/ITT.xlsx]

## Sheet: Tabelle1
		Time	Nrac- WT							Nrac- KO
		0	122	103	120	126	94			120	111	100	122	83	121	98
		15	100	98	92	88	73			82	72	60	111	72	102	81
		30	72	60	72	61	62			71	68	60	79	60	91	73
		60	47	62	44	47	51			60	52	43	54	47	59	53
		90	43	60	46	51	40			49	58	40	47	49	48	51
		120	49	64	48	63	51			62	68	40	51	55	57	64
