# Supplementary material for: NRAC controls CD36-mediated fatty acid uptake in adipocytes and lipid clearance in vivo
Source: EMBO J. 2025 Aug 1;44(18):5037–65. doi: 10.1038/s44318-025-00520-2 (PMC12436663; doi:10.1038/s44318-025-00520-2)
Supplement: Supplementary file 8 — Figure EV1 Source Data [file 44318_2025_520_MOESM8_ESM.zip › EV1/1R/AUC.xlsx]

## Sheet: Tabelle1
	WT	KO
	262.5	247
	151.5	215.5
	262	227
	288.5	232.5
	171.5	118
		216
		151
