# Supplementary material for: NRAC controls CD36-mediated fatty acid uptake in adipocytes and lipid clearance in vivo
Source: EMBO J. 2025 Aug 1;44(18):5037–65. doi: 10.1038/s44318-025-00520-2 (PMC12436663; doi:10.1038/s44318-025-00520-2)
Supplement: Supplementary file 8 — Figure EV1 Source Data [file 44318_2025_520_MOESM8_ESM.zip › EV1/1G/Relative_mRNA_expression.xlsx]

## Sheet: Tabelle1
			WT	KO
			0.201617	0.242881
			0.192544	0.198057
			0.232964	0.258316
			0.259394	0.548108
			0.325748	0.333437
			0.340964
