# Supplementary material for: NRAC controls CD36-mediated fatty acid uptake in adipocytes and lipid clearance in vivo
Source: EMBO J. 2025 Aug 1;44(18):5037–65. doi: 10.1038/s44318-025-00520-2 (PMC12436663; doi:10.1038/s44318-025-00520-2)
Supplement: Supplementary file 8 — Figure EV1 Source Data [file 44318_2025_520_MOESM8_ESM.zip › EV1/1N/Fat_mass.xlsx]

## Sheet: Tabelle1
	WT	Nrac KO
	4.28	2.76
	2.54	2.02
	4.61	2.9
	3.16	3.49
	4.64	2.99
		4.11
		4.2
