# Supplementary material for: NRAC controls CD36-mediated fatty acid uptake in adipocytes and lipid clearance in vivo
Source: EMBO J. 2025 Aug 1;44(18):5037–65. doi: 10.1038/s44318-025-00520-2 (PMC12436663; doi:10.1038/s44318-025-00520-2)
Supplement: Supplementary file 8 — Figure EV1 Source Data [file 44318_2025_520_MOESM8_ESM.zip › EV1/1I/Tissue_weights.xlsx]

## Sheet: Tabelle1
			Liver					Heart				Pancreas
			WT	Nrac KO				WT	Nrac KO			WT	Nrac KO
			1.3	1.432				0.1948	0.165			0.3757	0.3085
			1.27	1.33				0.1798	0.187			0.3835	0.3889
			0.9	1.24				0.2156	0.169			0.3499	0.2603
			1.7	1.034				0.195	0.16			0.354	0.4144
			1.334	1.682				0.17	0.1774			0.3487
			1.22					0.1626				0.3287
			1.03					0.166				0.2922
			1.11					0.1587				0.3045
			1.423					0.156				0.3461
			1.115					0.166				0.331
