# Supplementary material for: NRAC controls CD36-mediated fatty acid uptake in adipocytes and lipid clearance in vivo
Source: EMBO J. 2025 Aug 1;44(18):5037–65. doi: 10.1038/s44318-025-00520-2 (PMC12436663; doi:10.1038/s44318-025-00520-2)
Supplement: Supplementary file 8 — Figure EV1 Source Data [file 44318_2025_520_MOESM8_ESM.zip › EV1/1L/HbA1c levels.xlsx]

## Sheet: Tabelle1
				WT	Nrac KO
				4.8	4.7
				4.8	4.6
				4.9	4.7
				4.7	4.9
				4.5	4.8
				4.8	4.3
				4.9	4.8
				4.7
				4.8
