# Supplementary material for: NRAC controls CD36-mediated fatty acid uptake in adipocytes and lipid clearance in vivo
Source: EMBO J. 2025 Aug 1;44(18):5037–65. doi: 10.1038/s44318-025-00520-2 (PMC12436663; doi:10.1038/s44318-025-00520-2)
Supplement: Supplementary file 8 — Figure EV1 Source Data [file 44318_2025_520_MOESM8_ESM.zip › EV1/1K/ITT.xlsx]

## Sheet: Tabelle1
			Time	WT									Nrac KO
			0	133	129	111	125	133	152	121	140	134	122	152	140	128	129	101	124
			15	97	108	88	101	111	88	83	111	102	87	119	88	96	77	87	100
			30	83	90	80	82	105	80	80	90	98	80	100	80	85	70	80	85
			60	82	90	76	60	95	75	84	81	91	80	92	75	72	65	73	78
			90	84	90	72	63	80	70	80	83	81	76	79	63	75	78	70	76
			120	92	103	93	60	83	76	86	80	88	83	92	70	70	84	86	83
