# Supplementary material for: NRAC controls CD36-mediated fatty acid uptake in adipocytes and lipid clearance in vivo
Source: EMBO J. 2025 Aug 1;44(18):5037–65. doi: 10.1038/s44318-025-00520-2 (PMC12436663; doi:10.1038/s44318-025-00520-2)
Supplement: Supplementary file 8 — Figure EV1 Source Data [file 44318_2025_520_MOESM8_ESM.zip › EV1/1K/AUC.xlsx]

## Sheet: Tabelle1
			WT	Nrac KO
			206.5	184.5
			151	248
			137	289
			226.5	213
			166	248.5
			333	101.5
			174.5	177.5
			225
			187
