# Supplementary material for: NRAC controls CD36-mediated fatty acid uptake in adipocytes and lipid clearance in vivo
Source: EMBO J. 2025 Aug 1;44(18):5037–65. doi: 10.1038/s44318-025-00520-2 (PMC12436663; doi:10.1038/s44318-025-00520-2)
Supplement: Supplementary file 8 — Figure EV1 Source Data [file 44318_2025_520_MOESM8_ESM.zip › EV1/1E/Relative_mRNA_expression.xlsx]

## Sheet: Tabelle1
		WT	KO
		0.040396	0.050269
		0.030077	0.093348
		0.045461	0.062818
		0.049216	0.036478
		0.035147	0.027035
			0.049323
