# Supplementary material for: NRAC controls CD36-mediated fatty acid uptake in adipocytes and lipid clearance in vivo
Source: EMBO J. 2025 Aug 1;44(18):5037–65. doi: 10.1038/s44318-025-00520-2 (PMC12436663; doi:10.1038/s44318-025-00520-2)
Supplement: Supplementary file 8 — Figure EV1 Source Data [file 44318_2025_520_MOESM8_ESM.zip › EV1/1P/GTT.xlsx]

## Sheet: Tabelle1
				wt							Nrac KO
		Time
		0	133	132	105	89	141		112	150	187	156	167	160	94
		15	366	368	203	265	303		387	337	324	324	430	361	340
		30	346	349	259	156	351		292	237	379	238	414	276	397
		60	198	193	174	247	187		154	139	223	186	268	198	252
		90	120	112	134	141	135		135	125	177	149	194	132	144
		120	100	120	123	137	122		132	72	132	131	144	128	98
