# Supplementary material for: NRAC controls CD36-mediated fatty acid uptake in adipocytes and lipid clearance in vivo
Source: EMBO J. 2025 Aug 1;44(18):5037–65. doi: 10.1038/s44318-025-00520-2 (PMC12436663; doi:10.1038/s44318-025-00520-2)
Supplement: Supplementary file 8 — Figure EV1 Source Data [file 44318_2025_520_MOESM8_ESM.zip › EV1/1P/AUC.xlsx]

## Sheet: Tabelle1
		wt	ko
		255	530
		529.7	339.2
		524.9	394.7
		359	293.8
		477	637.1
		428.2	382.9
			759
