# Supplementary material for: NRAC controls CD36-mediated fatty acid uptake in adipocytes and lipid clearance in vivo
Source: EMBO J. 2025 Aug 1;44(18):5037–65. doi: 10.1038/s44318-025-00520-2 (PMC12436663; doi:10.1038/s44318-025-00520-2)
Supplement: Supplementary file 8 — Figure EV1 Source Data [file 44318_2025_520_MOESM8_ESM.zip › EV1/1J/GTT.xlsx]

## Sheet: Tabelle1
			WT									Nrac KO
		Time
		0	98	101	111	104	90	75	139	118	110	114	86	109	111	135	135	84
		15	299	290	400	339	303	246	358	349	309	343	237	181	355	354	331	464
		30	299	313	338	310	281	213	337	306	366	206	256	170	246	400	311	294
		60	212	245	196	217	188	131	315	193	181	165	160	141	209	232	154	177
		90	131	140	136	117	138	98	199	133	155	117	114	109	124	148	152	114
		120	118	110	101	103	110	85	133	99	135	111	84	92	112	131	127	90
