# Supplementary material for: NRAC controls CD36-mediated fatty acid uptake in adipocytes and lipid clearance in vivo
Source: EMBO J. 2025 Aug 1;44(18):5037–65. doi: 10.1038/s44318-025-00520-2 (PMC12436663; doi:10.1038/s44318-025-00520-2)
Supplement: Supplementary file 8 — Figure EV1 Source Data [file 44318_2025_520_MOESM8_ESM.zip › EV1/1J/AUC.xlsx]

## Sheet: Tabelle1
		WT	Nrac KO
		12248	7125
		13230	9124
		12678	3668
		11927	10043
		12173	12516
		8190	7937
		14746	14205
		10429
		12600
