# Supplementary material for: NRAC controls CD36-mediated fatty acid uptake in adipocytes and lipid clearance in vivo
Source: EMBO J. 2025 Aug 1;44(18):5037–65. doi: 10.1038/s44318-025-00520-2 (PMC12436663; doi:10.1038/s44318-025-00520-2)
Supplement: Supplementary file 8 — Figure EV1 Source Data [file 44318_2025_520_MOESM8_ESM.zip › EV1/1Q/HbA1c levels.xlsx]

## Sheet: Tabelle1
		% levels
		WT	Nrac KO
		4.7	3.7
		4.1	3.9
		4.1	4
		4.1	4.1
		3.8	3.9
			4.1
			4
