# Supplementary material for: NRAC controls CD36-mediated fatty acid uptake in adipocytes and lipid clearance in vivo
Source: EMBO J. 2025 Aug 1;44(18):5037–65. doi: 10.1038/s44318-025-00520-2 (PMC12436663; doi:10.1038/s44318-025-00520-2)
Supplement: Supplementary file 9 — Figure EV2 Source Data [file 44318_2025_520_MOESM9_ESM.zip]

Archive with 36 entries (23 files):
- EV2/
- EV2/.DS_Store
- __MACOSX/EV2/._.DS_Store
- EV2/2G/
- EV2/2I/
- EV2/2H/
- EV2/2A/
- EV2/2F/
- EV2/2C/
- EV2/2D/
- EV2/2J/
- EV2/2K/
- EV2/2L/
- EV2/2E/
- EV2/2B/
- EV2/2G/EE_Saline.xlsx
- EV2/2I/EE_CL.xlsx
- EV2/2H/RER_Saline.xlsx
- EV2/2A/OCR.xlsx
- EV2/2F/EE_Basal.xlsx
- EV2/2C/Proton_leak.xlsx
- EV2/2D/CL316243.tif
- __MACOSX/EV2/2D/._CL316243.tif
- EV2/2D/Thumbs.db
- __MACOSX/EV2/2D/._Thumbs.db
- EV2/2D/Starved.tif
- __MACOSX/EV2/2D/._Starved.tif
- EV2/2D/Random fed.tif
- __MACOSX/EV2/2D/._Random fed.tif
- EV2/2D/Cold.tif
- __MACOSX/EV2/2D/._Cold.tif
- EV2/2J/RER_CL.xlsx
- EV2/2K/EE_Cold.xlsx
- EV2/2L/RER_Cold.xlsx
- EV2/2E/LR_BMR.xlsx
- EV2/2B/OCR_FA.xlsx
