# Supplementary material for: NRAC controls CD36-mediated fatty acid uptake in adipocytes and lipid clearance in vivo
Source: EMBO J. 2025 Aug 1;44(18):5037–65. doi: 10.1038/s44318-025-00520-2 (PMC12436663; doi:10.1038/s44318-025-00520-2)
Supplement: Supplementary file 9 — Figure EV2 Source Data [file 44318_2025_520_MOESM9_ESM.zip › EV2/2G/EE_Saline.xlsx]

## Sheet: Tabelle1
	Body weight	WT	Nrac KO
	28	0.333694
	28	0.363673
	26	0.365388
	24	0.333551
	25	0.508714
	24	0.385755
	25		0.369857
	27		0.380082
	25.5		0.422245
	27		0.389959
	27		0.39398
	24		0.394755
	28		0.421531
	25		0.425224
