# Supplementary material for: NRAC controls CD36-mediated fatty acid uptake in adipocytes and lipid clearance in vivo
Source: EMBO J. 2025 Aug 1;44(18):5037–65. doi: 10.1038/s44318-025-00520-2 (PMC12436663; doi:10.1038/s44318-025-00520-2)
Supplement: Supplementary file 9 — Figure EV2 Source Data [file 44318_2025_520_MOESM9_ESM.zip › EV2/2I/EE_CL.xlsx]

## Sheet: Tabelle1
	Body weight (g)	WT	Nrac-KO
	28	0.43998
	28	0.450531
	26	0.50549
	24	0.413796
	25	0.518449
	24	0.399408
	25		0.433327
	27		0.446429
	25.5		0.480449
	27		0.425531
	27		0.583939
	24		0.38951
	28		0.461878
	25		0.419184
