# Supplementary material for: NRAC controls CD36-mediated fatty acid uptake in adipocytes and lipid clearance in vivo
Source: EMBO J. 2025 Aug 1;44(18):5037–65. doi: 10.1038/s44318-025-00520-2 (PMC12436663; doi:10.1038/s44318-025-00520-2)
Supplement: Supplementary file 9 — Figure EV2 Source Data [file 44318_2025_520_MOESM9_ESM.zip › EV2/2H/RER_Saline.xlsx]

## Sheet: Tabelle1
		WT	Nrac KO
		0.784122	0.809163
		0.807918	0.82502
		0.813163	0.789857
		0.834837	0.777245
		0.807082	0.879878
		0.814429	0.865204
			0.815939
			0.823184
