# Supplementary material for: NRAC controls CD36-mediated fatty acid uptake in adipocytes and lipid clearance in vivo
Source: EMBO J. 2025 Aug 1;44(18):5037–65. doi: 10.1038/s44318-025-00520-2 (PMC12436663; doi:10.1038/s44318-025-00520-2)
Supplement: Supplementary file 9 — Figure EV2 Source Data [file 44318_2025_520_MOESM9_ESM.zip › EV2/2A/OCR.xlsx]

## Sheet: Tabelle1
	Time (minutes)	BAT WT BSA										BAT KO BSA										BAT WT Oleate										BAT KO Oleate										BAT WT Palmitate
	0.804701	278.712	252.999	248.172	180.465463*	237.350159*	292.342	282.46	280.327	251.616	197.074484*	313.257	357.249	290.367	314.947	326.049	233.21	349.146	305.127	299.434	322.806	293.083	245.67	277.014	242.166	117	249.605	258.216	279.315	237.173	221.205	297.746	362.003	384.686	386.547	366.362	293.05	305.828	366.501	311.584	333.282	261.593	251.537	288.559	244.586	220.715	343.34	239.838	276.842
	7.33357	267.19	243.441	249.029	146.810225*	173.429664*	286.414	267.756	272.893	244.461	145.810755*	307.883	342.318	285.26	299.763	317.92	236.526	342.028	294.933	301.483	323.463	275.567	241.206	265.607	235.5	119.928	239.35	255.458	275.717	225.876	214.1	306.263	365.579	376.974	382.06	363.495	289.275	307.572	364.68	310.733	330.409	258.646	244.317	284.399	257.641	230.875	233.246	238.235	273.133
	13.9074	262.015	237.46	244.299	131.465346*	132.345269*	276.28	259.019	264.484	237.515	118.59969*	297.372	334.494	278.016	289.517	307.829	232.081	333.433	287.135	296.739	318.459	263.878	235.444	255.523	227.504	117.727	231.659	247.522	268.495	207.623	169.915	300.716	355.75	364.771	369.948	353.924	283.001	321.327	355.766	300.948	320.624	235.748	235.144	277.234	256.666	230.34	222.458	231.575	266.148
	20.4766	258.457	234.262	241.964	126.938235*	124.007336*	268.189	252.462	258.915	232.616	112.325492*	295.375	329.687	289.632	284.823	302.576	228.555	327.106	280.918	296.337	316.244	259.799	230.748	248.891	221.298	115.403	225.974	242.525	264.247	183.229	133.473	294.848	350.117	355.586	362.056	352.38	277.253	347.117	348.206	293.645	315.393	230.814	228.943	270.849	255.034	228.894	211.303	228.565	262.243
	27.103	249.889	227.095	232.748	120.384526*	117.734743*	255.88	240.862	246.838	223.362	108.841352*	281.881	315.432	282.981	270.418	289.037	232.236	318.449	269.748	286.864	304.436	319.472	288.116	302.433	276.4	125.946	290.126	309.732	325.329	174.652	137.886	331.951	398.119	395.953	399.805	380.19	354.213	350.865	437.11	367.707	380.374	263.267	277.504	318.568	307.991	286.52	251.339	299.07	321.41
	33.6786	249.855	226.722	233.376	116.90698*	115.737059*	260.717	241.6	247.592	221.696	106.285989*	283.295	317.183	277.386	268.774	288.319	234.588	321.518	272.982	287.08	308.202	335.315	304.725	317.069	289.015	125.152	304.498	325.876	339.524	147.391	130.291	340.178	409.672	406.235	404.434	383.483	377.874	291.828	449.815	392.086	395.879	275.056	286.935	334.139	324.906	303.677	259.161	312.701	338.36
	40.2496	246.118	225	235.595	113.29893*	112.577124*	251.702	236.946	244.316	217.08	100.503189*	278.956	314.669	263.779	285.983	285.21	243.925	317.413	268.203	283.695	304.371	334.875	304.982	319.091	290.583	122.485	305.535	325.798	344.171	131.969	126.099	336.086	404.125	399.663	395.965	377.626	388.691	267.289	443.372	393.088	395.258	275.653	286.101	335.163	323.308	302.694	258.664	313.009	338.878
	46.7301	246.456	226.041	238.173	112.497206*	110.118816*	251.264	237.408	243.865	217.575	99.172167*	283.664	314.335	262.723	277.509	284.972	245.015	316.375	268.475	282.135	304.497	329.797	305.941	319.153	292.51	119.997	305.25	325.942	345.745	124.656	123.772	336.433	402.185	398.427	392.969	375.104	385.645	257.044	438.041	391.685	396.906	326.708	287.002	334.637	323.168	302.885	262.599	314.913	339.108
	53.3563	138.478	129.646	127.105	106.797547*	103.16565*	149.978	133.188	132.149	121.759	96.044125*	145.415	167.285	146.764	152.623	148.517	129.934	184.326	151.972	162.194	173.048	170.363	166.189	146.282	139.759	113.861	140.235	144.688	173.381	112.455	118.97	168.119	206.29	192.227	188.919	187.422	176.112	307.136	221.877	208.774	217.522	156.397	132.99	182.725	161.64	137.42	151.253	131.131	167.815
	59.9486	126.269	118.42	122.874	104.981937*	103.885711*	130.522	122.869	126.601	114.338	93.990734*	134.506	151.679	130.554	137.649	136.372	112.385	157.027	136.416	139.127	148.983	155.539	133.826	138.694	129.315	110.883	130.139	137.494	152.245	110.658	117.321	146.59	174.009	165.612	171.068	164.579	154.754	281.294	189.926	167.287	172.412	141.406	125.349	154.261	150	130.86	153.256	126.274	150.572
	66.5372	123.69	112.449	121.397	104.396406*	102.733009*	125.792	120.069	124.459	111.66	93.131729*	131.293	149.885	126.039	134.648	133.594	110.645	145.576	132.154	130.869	146.59	152.305	128.566	137.138	127.202	108.841	126.902	136.643	147.553	109.521	114.708	144.705	164.861	160.207	166.364	157.136	151.784	236.846	178.472	162.548	162.083	138.292	124.715	149.894	146.386	131.988	150.125	127.015	149.414
	73.1231	120.998	109.383	119.642	103.374113*	100.252172*	122.533	117.326	120.361	108.257	91.653015*	130.461	145.949	123.722	130.819	131.416	108.419	138.278	129.131	125.894	142.732	148.509	126.915	133.408	125.432	107.55	123.776	132.459	142.836	106.553	114.111	142.819	159.279	155.085	160.218	152.429	148.988	218.27	169.894	155.937	156.254	134.368	122.493	146.273	143.916	129.008	159.051	125.66	146.946
	79.7994	330.605	298.311	326.273	269.673935*	266.789255*	305.854	302.996	303.273	277.751	205.767709*	438.844	462.945	354.714	354.128	381.137	316.334	404.662	346.487	349.402	426.404	377.1	381.317	379.114	365.08	299.362	382.879	395.229	401.015	329.325	317.718	481.477	509.874	499.382	517.917	480.476	517.374	354.477	582.905	524.772	508.86	329.493	334.719	424.598	315.471	265.402	317.632	399.093	381.467
	86.3912	327.365	312.525	329.365	267.460971*	258.801533*	306.32	304.685	316.917	264.073	203.21128*	446.62	462.439	368.407	359.378	385.184	314.814	417.827	359.359	357.911	444.472	404.468	376.106	430.804	362.113	289.835	369.578	440.782	392.113	310.885	305.554	414.318	460.045	520.765	513.642	490.844	459.569	233.473	386.822	540.268	513.542	318.109	333.533	429.333	293.995	263.126	311.81	387.138	362.911
	92.9989	324.365	310.435	325.106	257.973373*	261.272815*	310.716	303.382	320.825	257.256	211.478894*	439.769	442.915	366.715	359.492	380.405	316.179	412.898	363.947	360.135	454.708	392.081	355.688	414.933	352.352	292.516	360.298	387.841	392.539	304.193	295.823	353.016	375.214	424.961	450.51	462.094	402.982	211.914	332.15	432.277	444.22	313.351	330.927	422.702	296.604	282.166	304.544	379.955	367.694
	99.5977	308.094	301.074	296.523	238.515426*	252.407979*	310.281	301.803	319.725	254.913	211.365976*	430.122	424.937	368.793	352.521	372.88	322.284	406.675	359.438	362.96	457.46	381.769	342.83	399.612	344.625	291.006	353.179	362.456	392.523	303.181	314.368	322.227	348.68	385.516	409.574	434.151	369.619	204.017	317.31	392.855	412.545	307.772	323.479	416.086	308.676	291.852	305.583	369.486	374.33
	106.249	80.7475	76.1545	79.4915	64.716873*	55.076613*	88.4924	83.8097	84.5562	72.8854	55.16568*	113.839	117.41	113.847	106.283	90.359	81.7858	115.159	108.93	100.601	97.7006	105.669	79.235	79.8562	73.3913	57.4527	70.5584	113.446	87.7127	58.3176	63.8861	85.0667	130.677	114.191	102.237	102.703	95.4536	211.122	156.127	92.4054	105.434	96.4608	71.2142	87.424	89.6477	73.6266	121.368	67.3873	84.5591
	112.816	77.7934	75.3352	77.8636	65.602323*	59.383619*	82.4545	78.8566	85.7529	71.3305	56.548938*	94.0328	104.353	96.2382	95.9159	85.845	80.0135	94.4548	95.5438	92.3008	95.1561	107.228	86.0595	85.1254	77.6771	59.2182	74.5012	97.611	88.9578	62.9167	64.7034	91.119	113.051	103.793	101.949	99.9656	95.8628	147.665	123.791	95.1484	98.6341	98.9498	74.5025	91.5698	87.1079	73.3165	120.203	72.4646	85.833
	119.417	76.5221	75.5863	77.4989	66.019613*	60.001408*	82.0348	79.6473	83.3366	72.8212	57.104845*	92.6395	100.271	91.2311	93.6154	84.69	79.6657	90.6866	93.2951	88.9419	94.8987	106.423	83.6544	85.6335	77.4074	60.8004	75.8312	94.3952	89.0846	65.0248	67.3267	91.7948	107.601	102.209	100.477	99.656	97.754	135.655	114.011	95.967	98.035	99.308	75.8431	93.3554	85.5237	73.9555	116.506	73.1016	84.899
	126.002	75.0041	75.0612	76.3629	65.333489*	59.64112*	82.379	77.2871	82.1387	71.449	57.730827*	90.416	98.1949	88.6443	90.2115	84.2552	78.8766	86.1579	90.2916	86.184	92.405	105.355	81.0594	85.0692	77.1668	60.0365	75.0088	91.3768	86.3972	64.2671	65.537	90.9059	104.974	99.5902	97.202	96.896	95.5172	129.011	107.926	92.3575	94.1479	98.6802	73.8775	91.3717	83.0799	71.9455	122.338	72.8729	83.2764
[truncated: 12 more columns]
