# Supplementary material for: NRAC controls CD36-mediated fatty acid uptake in adipocytes and lipid clearance in vivo
Source: EMBO J. 2025 Aug 1;44(18):5037–65. doi: 10.1038/s44318-025-00520-2 (PMC12436663; doi:10.1038/s44318-025-00520-2)
Supplement: Supplementary file 9 — Figure EV2 Source Data [file 44318_2025_520_MOESM9_ESM.zip › EV2/2F/EE_Basal.xlsx]

## Sheet: Tabelle1
	Body weight (g)	WT	Nrac KO
	28	0.455925
	28	0.442373
	26	0.449806
	24	0.432227
	25	0.465668
	24	0.409542
	25		0.410094
	27		0.467674
	25.5		0.427069
	27		0.460264
	27		0.455743
	24		0.438786
	28		0.482196
	25		0.421502
