# Supplementary material for: NRAC controls CD36-mediated fatty acid uptake in adipocytes and lipid clearance in vivo
Source: EMBO J. 2025 Aug 1;44(18):5037–65. doi: 10.1038/s44318-025-00520-2 (PMC12436663; doi:10.1038/s44318-025-00520-2)
Supplement: Supplementary file 9 — Figure EV2 Source Data [file 44318_2025_520_MOESM9_ESM.zip › EV2/2C/Proton_leak.xlsx]

## Sheet: Tabelle1
	WT BSA	KO BSA	WT Oleate	KO Oleate	WT Palmitate	KO Palmitate
	45.9943	40.0445	43.1538	51.9127	35.688	53.5161
	34.3219	47.7544	45.8561	54.305	48.6158	54.567
	43.2787	35.0782	48.3389	55.4946	54.9009	51.1254
	40.1536	40.6079	48.2656	63.0161	52.8359	49.0141
	40.0391	47.1611		55.5327	57.0625	119.453
	38.2219	29.5423	43.7676	53.4711	36.7133	60.4425
	36.8076	52.1197	41.0821	89.259	52.7874	63.1877
		38.8391	45.4383	61.9675	47.6698	55.7621
		39.7101		63.5799	61.5977	60.3564
		50.3273	42.5741	62.1062	52.2653	65.9621
