# Supplementary material for: NRAC controls CD36-mediated fatty acid uptake in adipocytes and lipid clearance in vivo
Source: EMBO J. 2025 Aug 1;44(18):5037–65. doi: 10.1038/s44318-025-00520-2 (PMC12436663; doi:10.1038/s44318-025-00520-2)
Supplement: Supplementary file 9 — Figure EV2 Source Data [file 44318_2025_520_MOESM9_ESM.zip › EV2/2J/RER_CL.xlsx]

## Sheet: Tabelle1
				WT	Nrac KO
				0.777143	0.786347
				0.77298	0.817408
				0.815327	0.798755
				0.819245	0.789816
				0.779163	0.790163
				0.768592	0.793041
					0.792857
					0.778755
