# Supplementary material for: NRAC controls CD36-mediated fatty acid uptake in adipocytes and lipid clearance in vivo
Source: EMBO J. 2025 Aug 1;44(18):5037–65. doi: 10.1038/s44318-025-00520-2 (PMC12436663; doi:10.1038/s44318-025-00520-2)
Supplement: Supplementary file 9 — Figure EV2 Source Data [file 44318_2025_520_MOESM9_ESM.zip › EV2/2K/EE_Cold.xlsx]

## Sheet: Tabelle1
	Body weight (g)
		WT	Nrac KO
	28	0.6416
	28	0.66232
	26	0.643
	24	0.60226
	25	0.76778
	24	0.5165
	25		0.57952
	27		0.67604
	25.5		0.61984
	27		0.66296
	27		0.63652
	24		0.63364
	28		0.66262
	25		0.65014
