# Supplementary material for: NRAC controls CD36-mediated fatty acid uptake in adipocytes and lipid clearance in vivo
Source: EMBO J. 2025 Aug 1;44(18):5037–65. doi: 10.1038/s44318-025-00520-2 (PMC12436663; doi:10.1038/s44318-025-00520-2)
Supplement: Supplementary file 9 — Figure EV2 Source Data [file 44318_2025_520_MOESM9_ESM.zip › EV2/2L/RER_Cold.xlsx]

## Sheet: Tabelle1
		WT	Nrac KO
		0.79949	0.776367
		0.793816	0.814367
		0.804571	0.807
		0.803694	0.792612
		0.727776	0.801796
		0.734653	0.778469
			0.796776
			0.823612
