# Supplementary material for: NRAC controls CD36-mediated fatty acid uptake in adipocytes and lipid clearance in vivo
Source: EMBO J. 2025 Aug 1;44(18):5037–65. doi: 10.1038/s44318-025-00520-2 (PMC12436663; doi:10.1038/s44318-025-00520-2)
Supplement: Supplementary file 9 — Figure EV2 Source Data [file 44318_2025_520_MOESM9_ESM.zip › EV2/2E/LR_BMR.xlsx]

## Sheet: Tabelle1
	Body weight	WT	Nrac-KO
	28	0.269
	28	0.291
	26	0.283
	24	0.2985
	25	0.3185
	24	0.2725
	25		0.27
	27		0.304
	25.5		0.301
	27		0.312
	27		0.296
	24		0.296
	28		0.315
	25		0.271
