# Supplementary material for: NRAC controls CD36-mediated fatty acid uptake in adipocytes and lipid clearance in vivo
Source: EMBO J. 2025 Aug 1;44(18):5037–65. doi: 10.1038/s44318-025-00520-2 (PMC12436663; doi:10.1038/s44318-025-00520-2)
Supplement: Supplementary file 9 — Figure EV2 Source Data [file 44318_2025_520_MOESM9_ESM.zip › EV2/2B/OCR_FA.xlsx]

## Sheet: Tabelle1
	BAT WT BSA	BAT KO BSA	BAT WT Oleate	BAT KO Oleate	BAT WT Palmitate	BAT KO Palmitate
	-8.56809	-13.4942	59.6728	37.1034	32.4528	56.5385
	-7.16719	-14.2553	19.3683	72.002	48.5606	61.0698
	-9.21634	-6.65077	53.5427	40.3668	47.7189	50.8214
	-12.3083	-14.4043	35.1013	98.3781	-32.0437	101.877
	-11.6003	-13.5397	24.1511	27.8103	57.6267	64.7986
	-12.0763	3.68124	67.2071	76.9603	40.0359	83.8595
	-9.25394	-8.65665	41.0819	21.74878*	48.505	61.7775
		-11.17		88.9037	38.1671	67.8818
		-9.47291	4.41284	154.062	40.6286	64.3449
		-11.8075		96.9813	46.14	48.6338
