# Supplementary material for: NRAC controls CD36-mediated fatty acid uptake in adipocytes and lipid clearance in vivo
Source: EMBO J. 2025 Aug 1;44(18):5037–65. doi: 10.1038/s44318-025-00520-2 (PMC12436663; doi:10.1038/s44318-025-00520-2)
Supplement: Supplementary file 10 — Figure EV3 Source Data [file 44318_2025_520_MOESM10_ESM.zip]

Archive with 25 entries (22 files):
- EV3/
- EV3/3B/
- EV3/.DS_Store
- __MACOSX/EV3/._.DS_Store
- EV3/3A/
- EV3/3B/Thumbs.db
- __MACOSX/EV3/3B/._Thumbs.db
- EV3/3B/WT_CPZ.tif
- __MACOSX/EV3/3B/._WT_CPZ.tif
- EV3/3B/KO_CPZ.tif
- __MACOSX/EV3/3B/._KO_CPZ.tif
- EV3/3B/KO_vehicle.tif
- __MACOSX/EV3/3B/._KO_vehicle.tif
- EV3/3B/WT_vehicle.tif
- __MACOSX/EV3/3B/._WT_vehicle.tif
- EV3/3A/Thumbs.db
- __MACOSX/EV3/3A/._Thumbs.db
- EV3/3A/NRAC.tif
- __MACOSX/EV3/3A/._NRAC.tif
- EV3/3A/CD36.tif
- __MACOSX/EV3/3A/._CD36.tif
- EV3/3A/VINCULIN.tif
- __MACOSX/EV3/3A/._VINCULIN.tif
- EV3/3A/CAV1.tif
- __MACOSX/EV3/3A/._CAV1.tif
