# Supplementary material for: NRAC controls CD36-mediated fatty acid uptake in adipocytes and lipid clearance in vivo
Source: EMBO J. 2025 Aug 1;44(18):5037–65. doi: 10.1038/s44318-025-00520-2 (PMC12436663; doi:10.1038/s44318-025-00520-2)
Supplement: Supplementary file 11 — Figure EV4 Source Data [file 44318_2025_520_MOESM11_ESM.zip]

Archive with 20 entries (14 files):
- EV4/
- EV4/4A-C/
- EV4/4A-C/MD Simulations/
- EV4/4A-C/MD Simulations/untitled folder/
- EV4/4A-C/MD Simulations/__MACOSX/
- EV4/4A-C/MD Simulations/untitled folder/.DS_Store
- __MACOSX/EV4/4A-C/MD Simulations/untitled folder/._.DS_Store
- EV4/4A-C/MD Simulations/untitled folder/protein_membrane_zoom_3I.png
- __MACOSX/EV4/4A-C/MD Simulations/untitled folder/._protein_membrane_zoom_3I.png
- EV4/4A-C/MD Simulations/untitled folder/full_zoom_1.png
- __MACOSX/EV4/4A-C/MD Simulations/untitled folder/._full_zoom_1.png
- EV4/4A-C/MD Simulations/untitled folder/protein_membrane_zoom_1C.png
- __MACOSX/EV4/4A-C/MD Simulations/untitled folder/._protein_membrane_zoom_1C.png
- EV4/4A-C/MD Simulations/untitled folder/protein_membrane_zoom_3F.png
- __MACOSX/EV4/4A-C/MD Simulations/untitled folder/._protein_membrane_zoom_3F.png
- EV4/4A-C/MD Simulations/untitled folder/frame409.pdb
- __MACOSX/EV4/4A-C/MD Simulations/untitled folder/._frame409.pdb
- EV4/4A-C/MD Simulations/untitled folder/full_1.png
- __MACOSX/EV4/4A-C/MD Simulations/untitled folder/._full_1.png
- EV4/4A-C/MD Simulations/__MACOSX/untitled folder/
