# Supplementary material for: NRAC controls CD36-mediated fatty acid uptake in adipocytes and lipid clearance in vivo
Source: EMBO J. 2025 Aug 1;44(18):5037–65. doi: 10.1038/s44318-025-00520-2 (PMC12436663; doi:10.1038/s44318-025-00520-2)
Supplement: Supplementary file 11 — Figure EV4 Source Data [file 44318_2025_520_MOESM11_ESM.zip › EV4/4A-C/MD Simulations/untitled folder/frame409.pdb]

REMARK    GENERATED BY TRJCONV
TITLE     Title t= 409000.00000 step= 204500000
REMARK    THIS IS A SIMULATION BOX
CRYST1   87.813   87.813  274.711  90.00  90.00  90.00 P 1           1
MODEL      410
ATOM      1  N   MET A   1      23.300  17.340 107.300  1.00  0.00           N
ATOM      2  HT1 MET A   1      23.230  16.460 107.850  1.00  0.00           H
ATOM      3  HT2 MET A   1      24.030  17.170 106.560  1.00  0.00           H
ATOM      4  HT3 MET A   1      22.360  17.450 106.880  1.00  0.00           H
ATOM      5  CA  MET A   1      23.640  18.540 108.190  1.00  0.00           C
ATOM      6  HA  MET A   1      22.780  18.690 108.820  1.00  0.00           H
ATOM      7  CB  MET A   1      24.840  17.990 109.130  1.00  0.00           C
ATOM      8  HB1 MET A   1      25.640  17.490 108.540  1.00  0.00           H
ATOM      9  HB2 MET A   1      24.370  17.170 109.720  1.00  0.00           H
ATOM     10  CG  MET A   1      25.410  19.070 110.160  1.00  0.00           C
ATOM     11  HG1 MET A   1      25.990  19.780 109.540  1.00  0.00           H
ATOM     12  HG2 MET A   1      26.060  18.410 110.760  1.00  0.00           H
ATOM     13  SD  MET A   1      24.270  19.900 111.230  1.00  0.00           S
ATOM     14  CE  MET A   1      23.740  18.490 112.150  1.00  0.00           C
ATOM     15  HE1 MET A   1      24.590  17.810 112.370  1.00  0.00           H
ATOM     16  HE2 MET A   1      22.980  17.980 111.520  1.00  0.00           H
ATOM     17  HE3 MET A   1      23.200  18.710 113.100  1.00  0.00           H
ATOM     18  C   MET A   1      24.090  19.820 107.410  1.00  0.00           C
ATOM     19  O   MET A   1      25.010  19.720 106.640  1.00  0.00           O
ATOM     20  N   GLY A   2      23.370  20.930 107.600  1.00  0.00           N
ATOM     21  HN  GLY A   2      22.560  20.930 108.180  1.00  0.00           H
ATOM     22  CA  GLY A   2      23.640  22.160 106.920  1.00  0.00           C
ATOM     23  HA1 GLY A   2      22.790  22.810 107.020  1.00  0.00           H
ATOM     24  HA2 GLY A   2      23.910  21.880 105.910  1.00  0.00           H
ATOM     25  C   GLY A   2      24.780  22.960 107.550  1.00  0.00           C
ATOM     26  O   GLY A   2      25.490  23.640 106.830  1.00  0.00           O
ATOM     27  N   CYS A   3      24.890  22.990 108.900  1.00  0.00           N
ATOM     28  HN  CYS A   3      24.060  22.800 109.410  1.00  0.00           H
ATOM     29  CA  CYS A   3      26.060  23.520 109.550  1.00  0.00           C
ATOM     30  HA  CYS A   3      26.160  24.550 109.240  1.00  0.00           H
ATOM     31  CB  CYS A   3      25.910  23.580 111.040  1.00  0.00           C
ATOM     32  HB1 CYS A   3      25.410  22.640 111.370  1.00  0.00           H
ATOM     33  HB2 CYS A   3      25.180  24.380 111.260  1.00  0.00           H
ATOM     34  SG  CYS A   3      27.340  23.880 112.050  1.00  0.00           S
ATOM     35  HG1 CYS A   3      28.230  23.210 111.330  1.00  0.00           H
ATOM     36  C   CYS A   3      27.450  22.950 109.120  1.00  0.00           C
ATOM     37  O   CYS A   3      27.760  21.730 109.150  1.00  0.00           O
ATOM     38  N   ASP A   4      28.380  23.850 108.760  1.00  0.00           N
ATOM     39  HN  ASP A   4      28.030  24.770 108.590  1.00  0.00           H
ATOM     40  CA  ASP A   4      29.780  23.710 108.400  1.00  0.00           C
ATOM     41  HA  ASP A   4      29.920  22.970 107.630  1.00  0.00           H
ATOM     42  CB  ASP A   4      30.340  25.050 107.860  1.00  0.00           C
ATOM     43  HB1 ASP A   4      31.440  25.080 107.690  1.00  0.00           H
ATOM     44  HB2 ASP A   4      30.050  25.870 108.550  1.00  0.00           H
ATOM     45  CG  ASP A   4      29.650  25.280 106.540  1.00  0.00           C
ATOM     46  OD1 ASP A   4      29.920  24.510 105.600  1.00  0.00           O
ATOM     47  OD2 ASP A   4      28.870  26.230 106.450  1.00  0.00           O
ATOM     48  C   ASP A   4      30.600  23.260 109.640  1.00  0.00           C
ATOM     49  O   ASP A   4      30.680  23.950 110.620  1.00  0.00           O
ATOM     50  N   ARG A   5      31.250  22.080 109.620  1.00  0.00           N
ATOM     51  HN  ARG A   5      31.140  21.540 108.800  1.00  0.00           H
ATOM     52  CA  ARG A   5      32.020  21.520 110.720  1.00  0.00           C
ATOM     53  HA  ARG A   5      31.320  21.350 111.520  1.00  0.00           H
ATOM     54  CB  ARG A   5      32.810  20.260 110.280  1.00  0.00           C
ATOM     55  HB1 ARG A   5      31.970  19.700 109.820  1.00  0.00           H
ATOM     56  HB2 ARG A   5      33.260  19.700 111.130  1.00  0.00           H
ATOM     57  CG  ARG A   5      33.920  20.350 109.210  1.00  0.00           C
ATOM     58  HG1 ARG A   5      34.860  20.850 109.530  1.00  0.00           H
ATOM     59  HG2 ARG A   5      33.560  21.120 108.500  1.00  0.00           H
ATOM     60  CD  ARG A   5      34.440  18.990 108.640  1.00  0.00           C
ATOM     61  HD1 ARG A   5      33.650  18.350 108.180  1.00  0.00           H
ATOM     62  HD2 ARG A   5      34.930  18.420 109.460  1.00  0.00           H
ATOM     63  NE  ARG A   5      35.580  19.370 107.670  1.00  0.00           N
ATOM     64  HE  ARG A   5      36.460  19.650 108.060  1.00  0.00           H
ATOM     65  CZ  ARG A   5      35.450  19.520 106.380  1.00  0.00           C
ATOM     66  NH1 ARG A   5      34.280  19.630 105.780  1.00  0.00           N
ATOM     67 HH11 ARG A   5      33.510  19.430 106.390  1.00  0.00           H
ATOM     68 HH12 ARG A   5      34.200  19.540 104.790  1.00  0.00           H
ATOM     69  NH2 ARG A   5      36.510  19.490 105.570  1.00  0.00           N
ATOM     70 HH21 ARG A   5      37.360  19.560 106.090  1.00  0.00           H
ATOM     71 HH22 ARG A   5      36.430  19.680 104.590  1.00  0.00           H
ATOM     72  C   ARG A   5      32.960  22.510 111.370  1.00  0.00           C
ATOM     73  O   ARG A   5      32.800  22.830 112.550  1.00  0.00           O
ATOM     74  N   ASN A   6      33.920  23.180 110.640  1.00  0.00           N
ATOM     75  HN  ASN A   6      34.000  22.940 109.670  1.00  0.00           H
ATOM     76  CA  ASN A   6      34.780  24.170 111.350  1.00  0.00           C
ATOM     77  HA  ASN A   6      35.510  23.680 111.970  1.00  0.00           H
ATOM     78  CB  ASN A   6      35.610  24.900 110.320  1.00  0.00           C
ATOM     79  HB1 ASN A   6      36.330  25.620 110.760  1.00  0.00           H
ATOM     80  HB2 ASN A   6      34.940  25.500 109.670  1.00  0.00           H
ATOM     81  CG  ASN A   6      36.550  23.920 109.560  1.00  0.00           C
ATOM     82  OD1 ASN A   6      37.590  23.520 110.160  1.00  0.00           O
ATOM     83  ND2 ASN A   6      36.250  23.650 108.260  1.00  0.00           N
ATOM     84 HD21 ASN A   6      35.410  24.060 107.920  1.00  0.00           H
ATOM     85 HD22 ASN A   6      36.860  23.180 107.610  1.00  0.00           H
ATOM     86  C   ASN A   6      34.010  25.210 112.140  1.00  0.00           C
ATOM     87  O   ASN A   6      34.370  25.420 113.270  1.00  0.00           O
ATOM     88  N   CYS A   7      32.910  25.830 111.640  1.00  0.00           N
ATOM     89  HN  CYS A   7      32.650  25.800 110.680  1.00  0.00           H
ATOM     90  CA  CYS A   7      32.060  26.760 112.360  1.00  0.00           C
ATOM     91  HA  CYS A   7      32.540  27.630 112.790  1.00  0.00           H
ATOM     92  CB  CYS A   7      30.990  27.370 111.410  1.00  0.00           C
ATOM     93  HB1 CYS A   7      30.270  28.020 111.950  1.00  0.00           H
ATOM     94  HB2 CYS A   7      30.480  26.470 111.000  1.00  0.00           H
ATOM     95  SG  CYS A   7      31.790  28.250 110.080  1.00  0.00           S
ATOM     96  HG1 CYS A   7      31.980  29.140 111.050  1.00  0.00           H
ATOM     97  C   CYS A   7      31.420  26.060 113.640  1.00  0.00           C
ATOM     98  O   CYS A   7      31.350  26.700 114.700  1.00  0.00           O
ATOM     99  N   GLY A   8      31.010  24.820 113.530  1.00  0.00           N
ATOM    100  HN  GLY A   8      31.140  24.440 112.620  1.00  0.00           H
ATOM    101  CA  GLY A   8      30.320  24.080 114.660  1.00  0.00           C
ATOM    102  HA1 GLY A   8      29.870  23.180 114.280  1.00  0.00           H
ATOM    103  HA2 GLY A   8      29.660  24.770 115.150  1.00  0.00           H
ATOM    104  C   GLY A   8      31.300  23.630 115.700  1.00  0.00           C
ATOM    105  O   GLY A   8      30.970  23.670 116.900  1.00  0.00           O
ATOM    106  N   LEU A   9      32.530  23.180 115.340  1.00  0.00           N
ATOM    107  HN  LEU A   9      32.860  23.160 114.400  1.00  0.00           H
ATOM    108  CA  LEU A   9      33.570  22.900 116.350  1.00  0.00           C
ATOM    109  HA  LEU A   9      33.250  22.160 117.060  1.00  0.00           H
ATOM    110  CB  LEU A   9      34.680  22.150 115.680  1.00  0.00           C
ATOM    111  HB1 LEU A   9      35.390  21.820 116.470  1.00  0.00           H
ATOM    112  HB2 LEU A   9      35.170  22.810 114.930  1.00  0.00           H
ATOM    113  CG  LEU A   9      34.270  20.820 115.000  1.00  0.00           C
ATOM    114  HG  LEU A   9      33.660  21.030 114.090  1.00  0.00           H
ATOM    115  CD1 LEU A   9      35.410  20.110 114.360  1.00  0.00           C
ATOM    116 HD11 LEU A   9      36.180  20.760 113.890  1.00  0.00           H
ATOM    117 HD12 LEU A   9      35.020  19.400 113.600  1.00  0.00           H
ATOM    118 HD13 LEU A   9      35.910  19.610 115.220  1.00  0.00           H
ATOM    119  CD2 LEU A   9      33.340  19.820 115.760  1.00  0.00           C
ATOM    120 HD21 LEU A   9      33.820  19.480 116.710  1.00  0.00           H
ATOM    121 HD22 LEU A   9      33.100  19.000 115.060  1.00  0.00           H
ATOM    122 HD23 LEU A   9      32.330  20.150 116.110  1.00  0.00           H
ATOM    123  C   LEU A   9      34.120  24.030 117.100  1.00  0.00           C
ATOM    124  O   LEU A   9      34.410  23.890 118.240  1.00  0.00           O
ATOM    125  N   ILE A  10      34.280  25.150 116.380  1.00  0.00           N
ATOM    126  HN  ILE A  10      34.190  25.160 115.390  1.00  0.00           H
ATOM    127  CA  ILE A  10      34.450  26.410 117.010  1.00  0.00           C
ATOM    128  HA  ILE A  10      35.300  26.440 117.680  1.00  0.00           H
ATOM    129  CB  ILE A  10      34.960  27.550 116.020  1.00  0.00           C
ATOM    130  HB  ILE A  10      34.300  27.560 115.130  1.00  0.00           H
ATOM    131  CG2 ILE A  10      34.840  29.010 116.640  1.00  0.00           C
ATOM    132 HG21 ILE A  10      35.040  29.820 115.900  1.00  0.00           H
ATOM    133 HG22 ILE A  10      35.680  29.000 117.370  1.00  0.00           H
ATOM    134 HG23 ILE A  10      33.890  29.200 117.180  1.00  0.00           H
ATOM    135  CG1 ILE A  10      36.480  27.280 115.680  1.00  0.00           C
ATOM    136 HG11 ILE A  10      36.570  26.320 115.120  1.00  0.00           H
ATOM    137 HG12 ILE A  10      37.130  27.420 116.570  1.00  0.00           H
ATOM    138  CD  ILE A  10      37.170  28.370 114.750  1.00  0.00           C
ATOM    139  HD1 ILE A  10      37.430  29.230 115.400  1.00  0.00           H
ATOM    140  HD2 ILE A  10      36.420  28.630 113.970  1.00  0.00           H
ATOM    141  HD3 ILE A  10      38.070  27.840 114.350  1.00  0.00           H
ATOM    142  C   ILE A  10      33.260  26.880 117.860  1.00  0.00           C
ATOM    143  O   ILE A  10      33.460  27.270 119.020  1.00  0.00           O
ATOM    144  N   ALA A  11      32.000  26.720 117.440  1.00  0.00           N
ATOM    145  HN  ALA A  11      31.740  26.480 116.510  1.00  0.00           H
ATOM    146  CA  ALA A  11      30.850  27.020 118.270  1.00  0.00           C
ATOM    147  HA  ALA A  11      30.880  28.080 118.470  1.00  0.00           H
ATOM    148  CB  ALA A  11      29.550  26.770 117.510  1.00  0.00           C
ATOM    149  HB1 ALA A  11      28.670  26.880 118.180  1.00  0.00           H
ATOM    150  HB2 ALA A  11      29.620  25.760 117.060  1.00  0.00           H
ATOM    151  HB3 ALA A  11      29.510  27.470 116.650  1.00  0.00           H
ATOM    152  C   ALA A  11      30.940  26.330 119.620  1.00  0.00           C
ATOM    153  O   ALA A  11      30.820  26.990 120.650  1.00  0.00           O
ATOM    154  N   GLY A  12      31.180  25.050 119.610  1.00  0.00           N
ATOM    155  HN  GLY A  12      31.360  24.670 118.710  1.00  0.00           H
ATOM    156  CA  GLY A  12      31.280  24.300 120.830  1.00  0.00           C
ATOM    157  HA1 GLY A  12      31.520  23.320 120.430  1.00  0.00           H
ATOM    158  HA2 GLY A  12      30.390  24.400 121.420  1.00  0.00           H
ATOM    159  C   GLY A  12      32.430  24.760 121.680  1.00  0.00           C
ATOM    160  O   GLY A  12      32.320  24.870 122.880  1.00  0.00           O
ATOM    161  N   ALA A  13      33.550  25.040 121.030  1.00  0.00           N
ATOM    162  HN  ALA A  13      33.680  24.850 120.060  1.00  0.00           H
ATOM    163  CA  ALA A  13      34.660  25.710 121.680  1.00  0.00           C
ATOM    164  HA  ALA A  13      35.060  25.000 122.400  1.00  0.00           H
ATOM    165  CB  ALA A  13      35.890  25.860 120.720  1.00  0.00           C
ATOM    166  HB1 ALA A  13      36.100  24.890 120.200  1.00  0.00           H
ATOM    167  HB2 ALA A  13      36.770  26.190 121.310  1.00  0.00           H
ATOM    168  HB3 ALA A  13      35.730  26.590 119.900  1.00  0.00           H
ATOM    169  C   ALA A  13      34.410  27.030 122.320  1.00  0.00           C
ATOM    170  O   ALA A  13      34.810  27.240 123.460  1.00  0.00           O
ATOM    171  N   VAL A  14      33.670  27.950 121.710  1.00  0.00           N
ATOM    172  HN  VAL A  14      33.420  27.790 120.760  1.00  0.00           H
ATOM    173  CA  VAL A  14      33.090  29.060 122.370  1.00  0.00           C
ATOM    174  HA  VAL A  14      33.900  29.620 122.840  1.00  0.00           H
ATOM    175  CB  VAL A  14      32.320  29.960 121.340  1.00  0.00           C
ATOM    176  HB  VAL A  14      31.580  29.310 120.830  1.00  0.00           H
ATOM    177  CG1 VAL A  14      31.500  31.030 122.070  1.00  0.00           C
ATOM    178 HG11 VAL A  14      30.940  31.700 121.380  1.00  0.00           H
ATOM    179 HG12 VAL A  14      32.050  31.780 122.690  1.00  0.00           H
ATOM    180 HG13 VAL A  14      30.690  30.560 122.670  1.00  0.00           H
ATOM    181  CG2 VAL A  14      33.240  30.560 120.310  1.00  0.00           C
ATOM    182 HG21 VAL A  14      34.110  31.060 120.790  1.00  0.00           H
ATOM    183 HG22 VAL A  14      32.630  31.210 119.640  1.00  0.00           H
ATOM    184 HG23 VAL A  14      33.630  29.720 119.690  1.00  0.00           H
ATOM    185  C   VAL A  14      32.170  28.740 123.580  1.00  0.00           C
ATOM    186  O   VAL A  14      32.180  29.450 124.590  1.00  0.00           O
ATOM    187  N   ILE A  15      31.350  27.620 123.490  1.00  0.00           N
ATOM    188  HN  ILE A  15      31.280  27.190 122.600  1.00  0.00           H
ATOM    189  CA  ILE A  15      30.610  27.140 124.660  1.00  0.00           C
ATOM    190  HA  ILE A  15      30.150  28.070 124.970  1.00  0.00           H
ATOM    191  CB  ILE A  15      29.560  26.100 124.250  1.00  0.00           C
ATOM    192  HB  ILE A  15      30.090  25.150 124.000  1.00  0.00           H
ATOM    193  CG2 ILE A  15      28.680  25.660 125.420  1.00  0.00           C
ATOM    194 HG21 ILE A  15      29.230  25.160 126.240  1.00  0.00           H
ATOM    195 HG22 ILE A  15      27.880  24.980 125.050  1.00  0.00           H
ATOM    196 HG23 ILE A  15      28.120  26.530 125.820  1.00  0.00           H
ATOM    197  CG1 ILE A  15      28.630  26.560 123.070  1.00  0.00           C
ATOM    198 HG11 ILE A  15      27.860  25.770 122.940  1.00  0.00           H
ATOM    199 HG12 ILE A  15      29.200  26.570 122.120  1.00  0.00           H
ATOM    200  CD  ILE A  15      28.020  27.970 123.200  1.00  0.00           C
ATOM    201  HD1 ILE A  15      27.280  28.140 122.390  1.00  0.00           H
ATOM    202  HD2 ILE A  15      28.860  28.680 123.090  1.00  0.00           H
ATOM    203  HD3 ILE A  15      27.480  27.900 124.180  1.00  0.00           H
ATOM    204  C   ILE A  15      31.510  26.750 125.860  1.00  0.00           C
ATOM    205  O   ILE A  15      31.290  27.160 127.000  1.00  0.00           O
ATOM    206  N   GLY A  16      32.540  25.960 125.580  1.00  0.00           N
ATOM    207  HN  GLY A  16      32.660  25.610 124.650  1.00  0.00           H
ATOM    208  CA  GLY A  16      33.450  25.540 126.620  1.00  0.00           C
ATOM    209  HA1 GLY A  16      34.230  25.010 126.100  1.00  0.00           H
ATOM    210  HA2 GLY A  16      32.930  25.000 127.410  1.00  0.00           H
ATOM    211  C   GLY A  16      34.130  26.740 127.320  1.00  0.00           C
ATOM    212  O   GLY A  16      34.240  26.820 128.560  1.00  0.00           O
ATOM    213  N   ALA A  17      34.710  27.670 126.480  1.00  0.00           N
ATOM    214  HN  ALA A  17      34.790  27.560 125.490  1.00  0.00           H
ATOM    215  CA  ALA A  17      35.370  28.910 126.910  1.00  0.00           C
ATOM    216  HA  ALA A  17      36.120  28.620 127.630  1.00  0.00           H
ATOM    217  CB  ALA A  17      36.080  29.580 125.680  1.00  0.00           C
ATOM    218  HB1 ALA A  17      36.910  28.900 125.370  1.00  0.00           H
ATOM    219  HB2 ALA A  17      36.550  30.570 125.860  1.00  0.00           H
ATOM    220  HB3 ALA A  17      35.390  29.720 124.820  1.00  0.00           H
ATOM    221  C   ALA A  17      34.390  29.810 127.720  1.00  0.00           C
ATOM    222  O   ALA A  17      34.790  30.340 128.730  1.00  0.00           O
ATOM    223  N   VAL A  18      33.140  29.970 127.300  1.00  0.00           N
ATOM    224  HN  VAL A  18      32.840  29.590 126.430  1.00  0.00           H
ATOM    225  CA  VAL A  18      32.120  30.630 128.100  1.00  0.00           C
ATOM    226  HA  VAL A  18      32.450  31.620 128.380  1.00  0.00           H
ATOM    227  CB  VAL A  18      30.850  30.920 127.270  1.00  0.00           C
ATOM    228  HB  VAL A  18      30.680  30.020 126.630  1.00  0.00           H
ATOM    229  CG1 VAL A  18      29.610  31.230 128.120  1.00  0.00           C
ATOM    230 HG11 VAL A  18      29.280  30.300 128.630  1.00  0.00           H
ATOM    231 HG12 VAL A  18      28.850  31.670 127.440  1.00  0.00           H
ATOM    232 HG13 VAL A  18      29.950  31.910 128.930  1.00  0.00           H
ATOM    233  CG2 VAL A  18      31.120  32.120 126.250  1.00  0.00           C
ATOM    234 HG21 VAL A  18      31.980  31.920 125.580  1.00  0.00           H
ATOM    235 HG22 VAL A  18      31.210  33.120 126.730  1.00  0.00           H
ATOM    236 HG23 VAL A  18      30.230  32.320 125.620  1.00  0.00           H
ATOM    237  C   VAL A  18      31.800  30.020 129.420  1.00  0.00           C
ATOM    238  O   VAL A  18      31.670  30.780 130.450  1.00  0.00           O
ATOM    239  N   LEU A  19      31.720  28.640 129.530  1.00  0.00           N
ATOM    240  HN  LEU A  19      31.690  28.020 128.740  1.00  0.00           H
ATOM    241  CA  LEU A  19      31.560  27.960 130.810  1.00  0.00           C
ATOM    242  HA  LEU A  19      30.700  28.370 131.310  1.00  0.00           H
ATOM    243  CB  LEU A  19      31.390  26.430 130.640  1.00  0.00           C
ATOM    244  HB1 LEU A  19      31.470  25.950 131.640  1.00  0.00           H
ATOM    245  HB2 LEU A  19      32.300  26.170 130.060  1.00  0.00           H
ATOM    246  CG  LEU A  19      30.130  26.050 129.910  1.00  0.00           C
ATOM    247  HG  LEU A  19      30.080  26.790 129.090  1.00  0.00           H
ATOM    248  CD1 LEU A  19      30.200  24.720 129.150  1.00  0.00           C
ATOM    249 HD11 LEU A  19      29.220  24.440 128.720  1.00  0.00           H
ATOM    250 HD12 LEU A  19      30.410  23.850 129.810  1.00  0.00           H
ATOM    251 HD13 LEU A  19      30.950  24.750 128.330  1.00  0.00           H
ATOM    252  CD2 LEU A  19      28.900  26.150 130.860  1.00  0.00           C
ATOM    253 HD21 LEU A  19      28.930  27.180 131.280  1.00  0.00           H
ATOM    254 HD22 LEU A  19      28.740  25.260 131.500  1.00  0.00           H
ATOM    255 HD23 LEU A  19      27.960  26.130 130.260  1.00  0.00           H
ATOM    256  C   LEU A  19      32.620  28.230 131.760  1.00  0.00           C
ATOM    257  O   LEU A  19      32.440  28.600 132.950  1.00  0.00           O
ATOM    258  N   ALA A  20      33.910  28.200 131.270  1.00  0.00           N
ATOM    259  HN  ALA A  20      34.070  27.930 130.320  1.00  0.00           H
ATOM    260  CA  ALA A  20      35.000  28.660 132.050  1.00  0.00           C
ATOM    261  HA  ALA A  20      35.010  28.060 132.950  1.00  0.00           H
ATOM    262  CB  ALA A  20      36.330  28.320 131.340  1.00  0.00           C
ATOM    263  HB1 ALA A  20      36.410  29.060 130.520  1.00  0.00           H
ATOM    264  HB2 ALA A  20      36.200  27.250 131.070  1.00  0.00           H
ATOM    265  HB3 ALA A  20      37.200  28.340 132.030  1.00  0.00           H
ATOM    266  C   ALA A  20      35.000  30.100 132.410  1.00  0.00           C
ATOM    267  O   ALA A  20      35.340  30.380 133.540  1.00  0.00           O
ATOM    268  N   VAL A  21      34.610  31.000 131.480  1.00  0.00           N
ATOM    269  HN  VAL A  21      34.450  30.710 130.540  1.00  0.00           H
ATOM    270  CA  VAL A  21      34.400  32.420 131.830  1.00  0.00           C
ATOM    271  HA  VAL A  21      35.330  32.890 132.130  1.00  0.00           H
ATOM    272  CB  VAL A  21      34.140  33.260 130.610  1.00  0.00           C
ATOM    273  HB  VAL A  21      33.340  32.760 130.020  1.00  0.00           H
ATOM    274  CG1 VAL A  21      33.680  34.760 130.880  1.00  0.00           C
ATOM    275 HG11 VAL A  21      33.570  35.410 129.990  1.00  0.00           H
ATOM    276 HG12 VAL A  21      34.370  35.240 131.610  1.00  0.00           H
ATOM    277 HG13 VAL A  21      32.670  34.680 131.330  1.00  0.00           H
ATOM    278  CG2 VAL A  21      35.360  33.290 129.740  1.00  0.00           C
ATOM    279 HG21 VAL A  21      35.870  32.300 129.630  1.00  0.00           H
ATOM    280 HG22 VAL A  21      36.160  33.970 130.120  1.00  0.00           H
ATOM    281 HG23 VAL A  21      35.130  33.670 128.720  1.00  0.00           H
ATOM    282  C   VAL A  21      33.390  32.560 132.880  1.00  0.00           C
ATOM    283  O   VAL A  21      33.580  33.360 133.790  1.00  0.00           O
ATOM    284  N   PHE A  22      32.290  31.820 133.000  1.00  0.00           N
ATOM    285  HN  PHE A  22      32.010  31.140 132.330  1.00  0.00           H
ATOM    286  CA  PHE A  22      31.290  31.920 134.120  1.00  0.00           C
ATOM    287  HA  PHE A  22      30.960  32.940 134.230  1.00  0.00           H
ATOM    288  CB  PHE A  22      29.970  31.120 133.930  1.00  0.00           C
ATOM    289  HB1 PHE A  22      29.340  31.350 134.810  1.00  0.00           H
ATOM    290  HB2 PHE A  22      30.230  30.040 133.920  1.00  0.00           H
ATOM    291  CG  PHE A  22      29.140  31.400 132.690  1.00  0.00           C
ATOM    292  CD1 PHE A  22      29.120  32.620 132.000  1.00  0.00           C
ATOM    293  HD1 PHE A  22      29.660  33.430 132.470  1.00  0.00           H
ATOM    294  CE1 PHE A  22      28.320  32.940 130.910  1.00  0.00           C
ATOM    295  HE1 PHE A  22      28.360  33.920 130.460  1.00  0.00           H
ATOM    296  CZ  PHE A  22      27.410  31.940 130.480  1.00  0.00           C
ATOM    297  HZ  PHE A  22      26.780  32.050 129.600  1.00  0.00           H
ATOM    298  CD2 PHE A  22      28.280  30.390 132.190  1.00  0.00           C
ATOM    299  HD2 PHE A  22      28.090  29.420 132.620  1.00  0.00           H
ATOM    300  CE2 PHE A  22      27.370  30.730 131.160  1.00  0.00           C
ATOM    301  HE2 PHE A  22      26.690  29.940 130.900  1.00  0.00           H
ATOM    302  C   PHE A  22      31.910  31.560 135.460  1.00  0.00           C
ATOM    303  O   PHE A  22      31.600  32.120 136.510  1.00  0.00           O
ATOM    304  N   GLY A  23      32.840  30.590 135.430  1.00  0.00           N
ATOM    305  HN  GLY A  23      32.930  30.210 134.520  1.00  0.00           H
ATOM    306  CA  GLY A  23      33.690  30.000 136.540  1.00  0.00           C
ATOM    307  HA1 GLY A  23      34.170  29.120 136.140  1.00  0.00           H
ATOM    308  HA2 GLY A  23      33.090  29.710 137.390  1.00  0.00           H
ATOM    309  C   GLY A  23      34.620  31.080 136.960  1.00  0.00           C
ATOM    310  O   GLY A  23      34.840  31.250 138.100  1.00  0.00           O
ATOM    311  N   GLY A  24      35.050  31.900 135.940  1.00  0.00           N
ATOM    312  HN  GLY A  24      34.850  31.780 134.980  1.00  0.00           H
ATOM    313  CA  GLY A  24      35.770  33.140 136.240  1.00  0.00           C
ATOM    314  HA1 GLY A  24      36.110  33.610 135.330  1.00  0.00           H
ATOM    315  HA2 GLY A  24      36.600  32.950 136.910  1.00  0.00           H
ATOM    316  C   GLY A  24      34.920  34.200 136.820  1.00  0.00           C
ATOM    317  O   GLY A  24      35.350  34.880 137.710  1.00  0.00           O
ATOM    318  N   ILE A  25      33.690  34.450 136.350  1.00  0.00           N
ATOM    319  HN  ILE A  25      33.430  33.960 135.510  1.00  0.00           H
ATOM    320  CA  ILE A  25      32.770  35.390 137.020  1.00  0.00           C
ATOM    321  HA  ILE A  25      33.210  36.380 137.040  1.00  0.00           H
ATOM    322  CB  ILE A  25      31.430  35.590 136.180  1.00  0.00           C
ATOM    323  HB  ILE A  25      31.070  34.570 135.930  1.00  0.00           H
ATOM    324  CG2 ILE A  25      30.380  36.480 136.910  1.00  0.00           C
ATOM    325 HG21 ILE A  25      30.100  35.890 137.820  1.00  0.00           H
ATOM    326 HG22 ILE A  25      29.460  36.510 136.290  1.00  0.00           H
ATOM    327 HG23 ILE A  25      30.950  37.410 137.110  1.00  0.00           H
ATOM    328  CG1 ILE A  25      31.710  36.270 134.810  1.00  0.00           C
ATOM    329 HG11 ILE A  25      32.550  35.640 134.430  1.00  0.00           H
ATOM    330 HG12 ILE A  25      32.200  37.270 134.900  1.00  0.00           H
ATOM    331  CD  ILE A  25      30.610  36.290 133.790  1.00  0.00           C
ATOM    332  HD1 ILE A  25      29.690  36.700 134.270  1.00  0.00           H
ATOM    333  HD2 ILE A  25      30.370  35.230 133.560  1.00  0.00           H
ATOM    334  HD3 ILE A  25      30.910  36.770 132.830  1.00  0.00           H
ATOM    335  C   ILE A  25      32.450  34.930 138.430  1.00  0.00           C
ATOM    336  O   ILE A  25      32.350  35.770 139.290  1.00  0.00           O
ATOM    337  N   LEU A  26      32.220  33.640 138.660  1.00  0.00           N
ATOM    338  HN  LEU A  26      32.000  33.100 137.850  1.00  0.00           H
ATOM    339  CA  LEU A  26      32.020  33.020 139.980  1.00  0.00           C
ATOM    340  HA  LEU A  26      31.250  33.610 140.440  1.00  0.00           H
ATOM    341  CB  LEU A  26      31.440  31.640 139.860  1.00  0.00           C
ATOM    342  HB1 LEU A  26      32.130  30.980 139.280  1.00  0.00           H
ATOM    343  HB2 LEU A  26      30.530  31.650 139.230  1.00  0.00           H
ATOM    344  CG  LEU A  26      30.980  31.010 141.170  1.00  0.00           C
ATOM    345  HG  LEU A  26      31.880  31.050 141.810  1.00  0.00           H
ATOM    346  CD1 LEU A  26      29.910  31.650 141.970  1.00  0.00           C
ATOM    347 HD11 LEU A  26      30.230  32.510 142.600  1.00  0.00           H
ATOM    348 HD12 LEU A  26      29.340  31.060 142.710  1.00  0.00           H
ATOM    349 HD13 LEU A  26      29.130  32.060 141.300  1.00  0.00           H
ATOM    350  CD2 LEU A  26      30.580  29.520 140.930  1.00  0.00           C
ATOM    351 HD21 LEU A  26      31.270  29.020 140.210  1.00  0.00           H
ATOM    352 HD22 LEU A  26      29.540  29.380 140.590  1.00  0.00           H
ATOM    353 HD23 LEU A  26      30.580  28.930 141.870  1.00  0.00           H
ATOM    354  C   LEU A  26      33.190  33.110 140.960  1.00  0.00           C
ATOM    355  O   LEU A  26      33.060  33.190 142.180  1.00  0.00           O
ATOM    356  N   MET A  27      34.400  33.070 140.410  1.00  0.00           N
ATOM    357  HN  MET A  27      34.600  32.890 139.450  1.00  0.00           H
ATOM    358  CA  MET A  27      35.550  33.460 141.200  1.00  0.00           C
ATOM    359  HA  MET A  27      35.580  32.590 141.840  1.00  0.00           H
ATOM    360  CB  MET A  27      36.820  33.450 140.300  1.00  0.00           C
ATOM    361  HB1 MET A  27      36.730  34.060 139.380  1.00  0.00           H
ATOM    362  HB2 MET A  27      36.990  32.380 140.020  1.00  0.00           H
ATOM    363  CG  MET A  27      38.030  33.980 141.060  1.00  0.00           C
ATOM    364  HG1 MET A  27      37.910  33.700 142.130  1.00  0.00           H
ATOM    365  HG2 MET A  27      38.040  35.090 141.060  1.00  0.00           H
ATOM    366  SD  MET A  27      39.630  33.290 140.570  1.00  0.00           S
ATOM    367  CE  MET A  27      39.480  33.790 138.790  1.00  0.00           C
ATOM    368  HE1 MET A  27      40.410  34.160 138.300  1.00  0.00           H
ATOM    369  HE2 MET A  27      38.800  34.660 138.700  1.00  0.00           H
ATOM    370  HE3 MET A  27      39.020  32.970 138.200  1.00  0.00           H
ATOM    371  C   MET A  27      35.570  34.710 142.120  1.00  0.00           C
ATOM    372  O   MET A  27      35.560  34.520 143.350  1.00  0.00           O
ATOM    373  N   PRO A  28      35.400  36.050 141.770  1.00  0.00           N
ATOM    374  CD  PRO A  28      35.560  36.660 140.480  1.00  0.00           C
ATOM    375  HD1 PRO A  28      34.810  36.170 139.810  1.00  0.00           H
ATOM    376  HD2 PRO A  28      36.550  36.380 140.080  1.00  0.00           H
ATOM    377  CA  PRO A  28      35.290  37.020 142.830  1.00  0.00           C
ATOM    378  HA  PRO A  28      36.000  36.740 143.590  1.00  0.00           H
ATOM    379  CB  PRO A  28      35.720  38.310 142.160  1.00  0.00           C
ATOM    380  HB1 PRO A  28      36.830  38.300 142.120  1.00  0.00           H
ATOM    381  HB2 PRO A  28      35.310  39.210 142.650  1.00  0.00           H
ATOM    382  CG  PRO A  28      35.250  38.170 140.690  1.00  0.00           C
ATOM    383  HG1 PRO A  28      34.150  38.340 140.680  1.00  0.00           H
ATOM    384  HG2 PRO A  28      35.870  38.850 140.070  1.00  0.00           H
ATOM    385  C   PRO A  28      33.780  37.000 143.430  1.00  0.00           C
ATOM    386  O   PRO A  28      33.630  37.550 144.500  1.00  0.00           O
ATOM    387  N   VAL A  29      32.740  36.470 142.780  1.00  0.00           N
ATOM    388  HN  VAL A  29      32.840  36.060 141.870  1.00  0.00           H
ATOM    389  CA  VAL A  29      31.430  36.570 143.350  1.00  0.00           C
ATOM    390  HA  VAL A  29      31.200  37.520 143.810  1.00  0.00           H
ATOM    391  CB  VAL A  29      30.390  36.450 142.270  1.00  0.00           C
ATOM    392  HB  VAL A  29      30.530  35.500 141.720  1.00  0.00           H
ATOM    393  CG1 VAL A  29      28.970  36.520 142.950  1.00  0.00           C
ATOM    394 HG11 VAL A  29      29.060  37.320 143.720  1.00  0.00           H
ATOM    395 HG12 VAL A  29      28.840  35.520 143.420  1.00  0.00           H
ATOM    396 HG13 VAL A  29      28.150  36.780 142.250  1.00  0.00           H
ATOM    397  CG2 VAL A  29      30.440  37.600 141.230  1.00  0.00           C
ATOM    398 HG21 VAL A  29      31.330  37.580 140.570  1.00  0.00           H
ATOM    399 HG22 VAL A  29      30.310  38.560 141.760  1.00  0.00           H
ATOM    400 HG23 VAL A  29      29.490  37.500 140.660  1.00  0.00           H
ATOM    401  C   VAL A  29      31.350  35.550 144.550  1.00  0.00           C
ATOM    402  O   VAL A  29      30.760  35.790 145.610  1.00  0.00           O
ATOM    403  N   GLY A  30      31.950  34.350 144.380  1.00  0.00           N
ATOM    404  HN  GLY A  30      32.280  34.170 143.460  1.00  0.00           H
ATOM    405  CA  GLY A  30      32.000  33.340 145.430  1.00  0.00           C
ATOM    406  HA1 GLY A  30      32.560  32.520 145.000  1.00  0.00           H
ATOM    407  HA2 GLY A  30      30.970  33.060 145.610  1.00  0.00           H
ATOM    408  C   GLY A  30      32.660  33.700 146.700  1.00  0.00           C
ATOM    409  O   GLY A  30      32.070  33.530 147.740  1.00  0.00           O
ATOM    410  N   ASP A  31      33.880  34.330 146.630  1.00  0.00           N
ATOM    411  HN  ASP A  31      34.340  34.360 145.740  1.00  0.00           H
ATOM    412  CA  ASP A  31      34.530  34.890 147.810  1.00  0.00           C
ATOM    413  HA  ASP A  31      34.600  34.090 148.530  1.00  0.00           H
ATOM    414  CB  ASP A  31      35.880  35.520 147.320  1.00  0.00           C
ATOM    415  HB1 ASP A  31      36.340  36.230 148.050  1.00  0.00           H
ATOM    416  HB2 ASP A  31      35.790  36.120 146.400  1.00  0.00           H
ATOM    417  CG  ASP A  31      36.780  34.370 147.080  1.00  0.00           C
ATOM    418  OD1 ASP A  31      38.010  34.560 146.740  1.00  0.00           O
ATOM    419  OD2 ASP A  31      36.440  33.270 147.450  1.00  0.00           O
ATOM    420  C   ASP A  31      33.660  35.930 148.440  1.00  0.00           C
ATOM    421  O   ASP A  31      33.550  35.940 149.610  1.00  0.00           O
ATOM    422  N   LEU A  32      32.930  36.800 147.540  1.00  0.00           N
ATOM    423  HN  LEU A  32      33.060  36.770 146.550  1.00  0.00           H
ATOM    424  CA  LEU A  32      32.060  37.860 148.110  1.00  0.00           C
ATOM    425  HA  LEU A  32      32.690  38.440 148.770  1.00  0.00           H
ATOM    426  CB  LEU A  32      31.580  38.670 146.920  1.00  0.00           C
ATOM    427  HB1 LEU A  32      30.870  38.060 146.320  1.00  0.00           H
ATOM    428  HB2 LEU A  32      32.440  39.010 146.310  1.00  0.00           H
ATOM    429  CG  LEU A  32      30.570  39.890 147.240  1.00  0.00           C
ATOM    430  HG  LEU A  32      29.630  39.520 147.700  1.00  0.00           H
ATOM    431  CD1 LEU A  32      31.180  40.800 148.270  1.00  0.00           C
ATOM    432 HD11 LEU A  32      31.340  40.190 149.180  1.00  0.00           H
ATOM    433 HD12 LEU A  32      30.560  41.720 148.380  1.00  0.00           H
ATOM    434 HD13 LEU A  32      32.050  41.260 147.750  1.00  0.00           H
ATOM    435  CD2 LEU A  32      30.170  40.540 145.920  1.00  0.00           C
ATOM    436 HD21 LEU A  32      31.070  41.080 145.550  1.00  0.00           H
ATOM    437 HD22 LEU A  32      29.340  41.270 146.070  1.00  0.00           H
ATOM    438 HD23 LEU A  32      29.830  39.750 145.220  1.00  0.00           H
ATOM    439  C   LEU A  32      30.930  37.330 148.930  1.00  0.00           C
ATOM    440  O   LEU A  32      30.610  37.980 149.950  1.00  0.00           O
ATOM    441  N   LEU A  33      30.230  36.260 148.470  1.00  0.00           N
ATOM    442  HN  LEU A  33      30.510  35.760 147.650  1.00  0.00           H
ATOM    443  CA  LEU A  33      29.100  35.640 149.130  1.00  0.00           C
ATOM    444  HA  LEU A  33      28.410  36.410 149.460  1.00  0.00           H
ATOM    445  CB  LEU A  33      28.350  34.580 148.250  1.00  0.00           C
ATOM    446  HB1 LEU A  33      27.660  34.010 148.910  1.00  0.00           H
ATOM    447  HB2 LEU A  33      29.100  33.930 147.750  1.00  0.00           H
ATOM    448  CG  LEU A  33      27.650  35.300 147.150  1.00  0.00           C
ATOM    449  HG  LEU A  33      28.370  36.020 146.690  1.00  0.00           H
ATOM    450  CD1 LEU A  33      27.210  34.260 146.040  1.00  0.00           C
ATOM    451 HD11 LEU A  33      28.060  33.780 145.530  1.00  0.00           H
ATOM    452 HD12 LEU A  33      26.580  34.760 145.270  1.00  0.00           H
ATOM    453 HD13 LEU A  33      26.610  33.470 146.530  1.00  0.00           H
ATOM    454  CD2 LEU A  33      26.380  36.100 147.590  1.00  0.00           C
ATOM    455 HD21 LEU A  33      25.690  36.230 146.720  1.00  0.00           H
ATOM    456 HD22 LEU A  33      26.600  37.140 147.880  1.00  0.00           H
ATOM    457 HD23 LEU A  33      25.810  35.660 148.430  1.00  0.00           H
ATOM    458  C   LEU A  33      29.500  35.030 150.490  1.00  0.00           C
ATOM    459  O   LEU A  33      28.770  35.110 151.510  1.00  0.00           O
ATOM    460  N   ILE A  34      30.740  34.460 150.580  1.00  0.00           N
ATOM    461  HN  ILE A  34      31.260  34.370 149.730  1.00  0.00           H
ATOM    462  CA  ILE A  34      31.400  34.060 151.850  1.00  0.00           C
ATOM    463  HA  ILE A  34      30.620  33.500 152.350  1.00  0.00           H
ATOM    464  CB  ILE A  34      32.670  33.270 151.680  1.00  0.00           C
ATOM    465  HB  ILE A  34      33.400  33.930 151.160  1.00  0.00           H
ATOM    466  CG2 ILE A  34      33.380  32.920 153.060  1.00  0.00           C
ATOM    467 HG21 ILE A  34      33.970  32.020 152.770  1.00  0.00           H
ATOM    468 HG22 ILE A  34      32.720  32.670 153.910  1.00  0.00           H
ATOM    469 HG23 ILE A  34      34.010  33.760 153.410  1.00  0.00           H
ATOM    470  CG1 ILE A  34      32.300  31.980 150.900  1.00  0.00           C
ATOM    471 HG11 ILE A  34      33.260  31.460 150.720  1.00  0.00           H
ATOM    472 HG12 ILE A  34      32.000  32.200 149.850  1.00  0.00           H
ATOM    473  CD  ILE A  34      31.290  31.040 151.570  1.00  0.00           C
ATOM    474  HD1 ILE A  34      31.130  30.150 150.920  1.00  0.00           H
ATOM    475  HD2 ILE A  34      30.260  31.400 151.750  1.00  0.00           H
ATOM    476  HD3 ILE A  34      31.630  30.710 152.580  1.00  0.00           H
ATOM    477  C   ILE A  34      31.600  35.200 152.760  1.00  0.00           C
ATOM    478  O   ILE A  34      31.230  35.130 153.920  1.00  0.00           O
ATOM    479  N   GLN A  35      32.060  36.340 152.230  1.00  0.00           N
ATOM    480  HN  GLN A  35      32.250  36.330 151.250  1.00  0.00           H
ATOM    481  CA  GLN A  35      32.300  37.610 152.880  1.00  0.00           C
ATOM    482  HA  GLN A  35      32.850  37.390 153.780  1.00  0.00           H
ATOM    483  CB  GLN A  35      33.110  38.610 152.000  1.00  0.00           C
ATOM    484  HB1 GLN A  35      33.050  39.580 152.530  1.00  0.00           H
ATOM    485  HB2 GLN A  35      32.620  38.860 151.040  1.00  0.00           H
ATOM    486  CG  GLN A  35      34.600  38.240 151.730  1.00  0.00           C
ATOM    487  HG1 GLN A  35      35.080  38.980 151.060  1.00  0.00           H
ATOM    488  HG2 GLN A  35      34.610  37.280 151.170  1.00  0.00           H
ATOM    489  CD  GLN A  35      35.280  38.160 153.060  1.00  0.00           C
ATOM    490  OE1 GLN A  35      35.400  37.080 153.670  1.00  0.00           O
ATOM    491  NE2 GLN A  35      35.600  39.330 153.660  1.00  0.00           N
ATOM    492 HE21 GLN A  35      35.330  40.190 153.220  1.00  0.00           H
ATOM    493 HE22 GLN A  35      36.130  39.380 154.510  1.00  0.00           H
ATOM    494  C   GLN A  35      31.030  38.200 153.480  1.00  0.00           C
ATOM    495  O   GLN A  35      31.070  38.710 154.540  1.00  0.00           O
ATOM    496  N   LYS A  36      29.900  38.150 152.790  1.00  0.00           N
ATOM    497  HN  LYS A  36      29.890  37.810 151.860  1.00  0.00           H
ATOM    498  CA  LYS A  36      28.550  38.640 153.350  1.00  0.00           C
ATOM    499  HA  LYS A  36      28.740  39.560 153.880  1.00  0.00           H
ATOM    500  CB  LYS A  36      27.460  38.990 152.310  1.00  0.00           C
ATOM    501  HB1 LYS A  36      26.600  39.450 152.840  1.00  0.00           H
ATOM    502  HB2 LYS A  36      27.150  38.080 151.750  1.00  0.00           H
ATOM    503  CG  LYS A  36      27.930  40.060 151.310  1.00  0.00           C
ATOM    504  HG1 LYS A  36      27.180  40.280 150.520  1.00  0.00           H
ATOM    505  HG2 LYS A  36      28.800  39.660 150.750  1.00  0.00           H
ATOM    506  CD  LYS A  36      28.430  41.490 151.790  1.00  0.00           C
ATOM    507  HD1 LYS A  36      28.640  42.140 150.920  1.00  0.00           H
ATOM    508  HD2 LYS A  36      29.430  41.270 152.220  1.00  0.00           H
ATOM    509  CE  LYS A  36      27.620  42.060 152.910  1.00  0.00           C
ATOM    510  HE1 LYS A  36      28.300  42.830 153.340  1.00  0.00           H
ATOM    511  HE2 LYS A  36      27.330  41.330 153.700  1.00  0.00           H
ATOM    512  NZ  LYS A  36      26.400  42.650 152.360  1.00  0.00           N
ATOM    513  HZ1 LYS A  36      25.890  43.130 153.120  1.00  0.00           H
ATOM    514  HZ2 LYS A  36      25.750  41.930 151.960  1.00  0.00           H
ATOM    515  HZ3 LYS A  36      26.650  43.300 151.590  1.00  0.00           H
ATOM    516  C   LYS A  36      27.940  37.700 154.370  1.00  0.00           C
ATOM    517  O   LYS A  36      27.430  38.090 155.410  1.00  0.00           O
ATOM    518  N   THR A  37      28.200  36.400 154.200  1.00  0.00           N
ATOM    519  HN  THR A  37      28.740  36.320 153.370  1.00  0.00           H
ATOM    520  CA  THR A  37      27.920  35.280 155.120  1.00  0.00           C
ATOM    521  HA  THR A  37      26.880  35.460 155.320  1.00  0.00           H
ATOM    522  CB  THR A  37      28.090  33.970 154.420  1.00  0.00           C
ATOM    523  HB  THR A  37      29.170  33.800 154.200  1.00  0.00           H
ATOM    524  OG1 THR A  37      27.200  33.960 153.280  1.00  0.00           O
ATOM    525  HG1 THR A  37      27.690  34.490 152.650  1.00  0.00           H
ATOM    526  CG2 THR A  37      27.690  32.840 155.390  1.00  0.00           C
ATOM    527 HG21 THR A  37      27.730  31.900 154.800  1.00  0.00           H
ATOM    528 HG22 THR A  37      26.620  32.900 155.690  1.00  0.00           H
ATOM    529 HG23 THR A  37      28.290  32.780 156.320  1.00  0.00           H
ATOM    530  C   THR A  37      28.580  35.370 156.440  1.00  0.00           C
ATOM    531  O   THR A  37      27.930  35.310 157.500  1.00  0.00           O
ATOM    532  N   ILE A  38      29.860  35.640 156.420  1.00  0.00           N
ATOM    533  HN  ILE A  38      30.410  35.700 155.590  1.00  0.00           H
ATOM    534  CA  ILE A  38      30.580  35.900 157.640  1.00  0.00           C
ATOM    535  HA  ILE A  38      30.350  35.090 158.310  1.00  0.00           H
ATOM    536  CB  ILE A  38      32.100  35.990 157.530  1.00  0.00           C
ATOM    537  HB  ILE A  38      32.270  36.690 156.680  1.00  0.00           H
ATOM    538  CG2 ILE A  38      32.830  36.550 158.790  1.00  0.00           C
ATOM    539 HG21 ILE A  38      32.890  37.660 158.720  1.00  0.00           H
ATOM    540 HG22 ILE A  38      33.890  36.240 158.720  1.00  0.00           H
ATOM    541 HG23 ILE A  38      32.340  36.320 159.760  1.00  0.00           H
ATOM    542  CG1 ILE A  38      32.650  34.650 156.970  1.00  0.00           C
ATOM    543 HG11 ILE A  38      31.900  34.170 156.300  1.00  0.00           H
ATOM    544 HG12 ILE A  38      32.880  33.890 157.750  1.00  0.00           H
ATOM    545  CD  ILE A  38      33.960  34.830 156.120  1.00  0.00           C
ATOM    546  HD1 ILE A  38      34.460  33.860 155.930  1.00  0.00           H
ATOM    547  HD2 ILE A  38      34.550  35.370 156.890  1.00  0.00           H
ATOM    548  HD3 ILE A  38      33.830  35.340 155.140  1.00  0.00           H
ATOM    549  C   ILE A  38      30.170  37.120 158.410  1.00  0.00           C
ATOM    550  O   ILE A  38      29.910  37.050 159.630  1.00  0.00           O
ATOM    551  N   LYS A  39      30.040  38.270 157.800  1.00  0.00           N
ATOM    552  HN  LYS A  39      30.250  38.280 156.820  1.00  0.00           H
ATOM    553  CA  LYS A  39      29.510  39.420 158.510  1.00  0.00           C
ATOM    554  HA  LYS A  39      30.200  39.620 159.310  1.00  0.00           H
ATOM    555  CB  LYS A  39      29.510  40.520 157.470  1.00  0.00           C
ATOM    556  HB1 LYS A  39      28.920  41.420 157.760  1.00  0.00           H
ATOM    557  HB2 LYS A  39      28.960  40.150 156.580  1.00  0.00           H
ATOM    558  CG  LYS A  39      30.940  40.910 157.070  1.00  0.00           C
ATOM    559  HG1 LYS A  39      31.610  40.180 156.570  1.00  0.00           H
ATOM    560  HG2 LYS A  39      31.510  41.220 157.970  1.00  0.00           H
ATOM    561  CD  LYS A  39      31.030  42.200 156.230  1.00  0.00           C
ATOM    562  HD1 LYS A  39      30.370  42.950 156.720  1.00  0.00           H
ATOM    563  HD2 LYS A  39      30.420  42.090 155.300  1.00  0.00           H
ATOM    564  CE  LYS A  39      32.450  42.770 155.960  1.00  0.00           C
ATOM    565  HE1 LYS A  39      33.100  41.940 155.620  1.00  0.00           H
ATOM    566  HE2 LYS A  39      32.920  43.050 156.930  1.00  0.00           H
ATOM    567  NZ  LYS A  39      32.450  43.810 154.970  1.00  0.00           N
ATOM    568  HZ1 LYS A  39      33.280  44.440 155.070  1.00  0.00           H
ATOM    569  HZ2 LYS A  39      31.630  44.450 155.030  1.00  0.00           H
ATOM    570  HZ3 LYS A  39      32.490  43.420 154.010  1.00  0.00           H
ATOM    571  C   LYS A  39      28.080  39.300 159.060  1.00  0.00           C
ATOM    572  O   LYS A  39      27.650  39.710 160.140  1.00  0.00           O
ATOM    573  N   LYS A  40      27.220  38.600 158.280  1.00  0.00           N
ATOM    574  HN  LYS A  40      27.590  38.340 157.400  1.00  0.00           H
ATOM    575  CA  LYS A  40      25.850  38.320 158.600  1.00  0.00           C
ATOM    576  HA  LYS A  40      25.300  39.230 158.740  1.00  0.00           H
ATOM    577  CB  LYS A  40      25.180  37.520 157.490  1.00  0.00           C
ATOM    578  HB1 LYS A  40      24.340  36.850 157.750  1.00  0.00           H
ATOM    579  HB2 LYS A  40      25.910  36.840 157.010  1.00  0.00           H
ATOM    580  CG  LYS A  40      24.600  38.440 156.380  1.00  0.00           C
ATOM    581  HG1 LYS A  40      25.350  39.230 156.150  1.00  0.00           H
ATOM    582  HG2 LYS A  40      23.680  38.880 156.810  1.00  0.00           H
ATOM    583  CD  LYS A  40      24.150  37.590 155.220  1.00  0.00           C
ATOM    584  HD1 LYS A  40      23.500  36.810 155.660  1.00  0.00           H
ATOM    585  HD2 LYS A  40      24.980  36.940 154.870  1.00  0.00           H
ATOM    586  CE  LYS A  40      23.610  38.390 153.990  1.00  0.00           C
ATOM    587  HE1 LYS A  40      23.180  37.740 153.200  1.00  0.00           H
ATOM    588  HE2 LYS A  40      24.440  38.990 153.540  1.00  0.00           H
ATOM    589  NZ  LYS A  40      22.560  39.300 154.320  1.00  0.00           N
ATOM    590  HZ1 LYS A  40      21.950  38.900 155.060  1.00  0.00           H
ATOM    591  HZ2 LYS A  40      21.980  39.480 153.480  1.00  0.00           H
ATOM    592  HZ3 LYS A  40      22.860  40.190 154.760  1.00  0.00           H
ATOM    593  C   LYS A  40      25.680  37.510 159.910  1.00  0.00           C
ATOM    594  O   LYS A  40      24.770  37.740 160.700  1.00  0.00           O
ATOM    595  N   GLN A  41      26.530  36.500 160.160  1.00  0.00           N
ATOM    596  HN  GLN A  41      27.300  36.430 159.530  1.00  0.00           H
ATOM    597  CA  GLN A  41      26.590  35.780 161.420  1.00  0.00           C
ATOM    598  HA  GLN A  41      25.640  35.400 161.770  1.00  0.00           H
ATOM    599  CB  GLN A  41      27.570  34.610 161.360  1.00  0.00           C
ATOM    600  HB1 GLN A  41      27.790  34.210 162.370  1.00  0.00           H
ATOM    601  HB2 GLN A  41      28.540  35.100 161.130  1.00  0.00           H
ATOM    602  CG  GLN A  41      27.320  33.440 160.350  1.00  0.00           C
ATOM    603  HG1 GLN A  41      27.590  32.500 160.870  1.00  0.00           H
ATOM    604  HG2 GLN A  41      28.080  33.580 159.550  1.00  0.00           H
ATOM    605  CD  GLN A  41      25.950  33.320 159.750  1.00  0.00           C
ATOM    606  OE1 GLN A  41      25.070  32.670 160.380  1.00  0.00           O
ATOM    607  NE2 GLN A  41      25.620  33.930 158.580  1.00  0.00           N
ATOM    608 HE21 GLN A  41      24.720  33.730 158.200  1.00  0.00           H
ATOM    609 HE22 GLN A  41      26.160  34.640 158.120  1.00  0.00           H
ATOM    610  C   GLN A  41      26.990  36.580 162.600  1.00  0.00           C
ATOM    611  O   GLN A  41      26.330  36.490 163.630  1.00  0.00           O
ATOM    612  N   VAL A  42      27.980  37.510 162.510  1.00  0.00           N
ATOM    613  HN  VAL A  42      28.360  37.610 161.590  1.00  0.00           H
ATOM    614  CA  VAL A  42      28.660  38.080 163.690  1.00  0.00           C
ATOM    615  HA  VAL A  42      28.410  37.390 164.480  1.00  0.00           H
ATOM    616  CB  VAL A  42      30.210  38.130 163.520  1.00  0.00           C
ATOM    617  HB  VAL A  42      30.680  38.570 164.430  1.00  0.00           H
ATOM    618  CG1 VAL A  42      30.680  36.680 163.300  1.00  0.00           C
ATOM    619 HG11 VAL A  42      31.790  36.630 163.240  1.00  0.00           H
ATOM    620 HG12 VAL A  42      30.340  36.240 162.340  1.00  0.00           H
ATOM    621 HG13 VAL A  42      30.330  36.050 164.150  1.00  0.00           H
ATOM    622  CG2 VAL A  42      30.600  39.060 162.330  1.00  0.00           C
ATOM    623 HG21 VAL A  42      30.070  38.910 161.370  1.00  0.00           H
ATOM    624 HG22 VAL A  42      31.680  38.870 162.150  1.00  0.00           H
ATOM    625 HG23 VAL A  42      30.340  40.080 162.680  1.00  0.00           H
ATOM    626  C   VAL A  42      28.020  39.460 164.250  1.00  0.00           C
ATOM    627  O   VAL A  42      28.480  40.010 165.250  1.00  0.00           O
ATOM    628  N   VAL A  43      26.890  39.970 163.720  1.00  0.00           N
ATOM    629  HN  VAL A  43      26.400  39.450 163.030  1.00  0.00           H
ATOM    630  CA  VAL A  43      26.160  41.120 164.100  1.00  0.00           C
ATOM    631  HA  VAL A  43      26.810  41.870 164.520  1.00  0.00           H
ATOM    632  CB  VAL A  43      25.510  41.850 162.990  1.00  0.00           C
ATOM    633  HB  VAL A  43      26.280  42.220 162.280  1.00  0.00           H
ATOM    634  CG1 VAL A  43      24.710  40.850 162.070  1.00  0.00           C
ATOM    635 HG11 VAL A  43      24.240  41.340 161.190  1.00  0.00           H
ATOM    636 HG12 VAL A  43      23.880  40.310 162.580  1.00  0.00           H
ATOM    637 HG13 VAL A  43      25.390  40.140 161.540  1.00  0.00           H
ATOM    638  CG2 VAL A  43      24.660  43.060 163.420  1.00  0.00           C
ATOM    639 HG21 VAL A  43      23.750  42.680 163.930  1.00  0.00           H
ATOM    640 HG22 VAL A  43      24.410  43.700 162.540  1.00  0.00           H
ATOM    641 HG23 VAL A  43      25.190  43.630 164.210  1.00  0.00           H
ATOM    642  C   VAL A  43      25.250  40.820 165.280  1.00  0.00           C
ATOM    643  O   VAL A  43      24.460  39.850 165.280  1.00  0.00           O
ATOM    644  N   LEU A  44      25.280  41.610 166.340  1.00  0.00           N
ATOM    645  HN  LEU A  44      25.880  42.400 166.270  1.00  0.00           H
ATOM    646  CA  LEU A  44      24.260  41.440 167.390  1.00  0.00           C
ATOM    647  HA  LEU A  44      24.080  40.380 167.510  1.00  0.00           H
ATOM    648  CB  LEU A  44      24.840  42.140 168.610  1.00  0.00           C
ATOM    649  HB1 LEU A  44      24.080  42.310 169.400  1.00  0.00           H
ATOM    650  HB2 LEU A  44      25.170  43.170 168.350  1.00  0.00           H
ATOM    651  CG  LEU A  44      26.020  41.450 169.330  1.00  0.00           C
ATOM    652  HG  LEU A  44      26.700  41.050 168.560  1.00  0.00           H
ATOM    653  CD1 LEU A  44      26.880  42.530 170.110  1.00  0.00           C
ATOM    654 HD11 LEU A  44      26.360  42.750 171.070  1.00  0.00           H
ATOM    655 HD12 LEU A  44      26.970  43.410 169.440  1.00  0.00           H
ATOM    656 HD13 LEU A  44      27.920  42.170 170.310  1.00  0.00           H
ATOM    657  CD2 LEU A  44      25.470  40.330 170.290  1.00  0.00           C
ATOM    658 HD21 LEU A  44      25.040  39.460 169.760  1.00  0.00           H
ATOM    659 HD22 LEU A  44      24.730  40.790 170.980  1.00  0.00           H
ATOM    660 HD23 LEU A  44      26.340  39.900 170.830  1.00  0.00           H
ATOM    661  C   LEU A  44      22.930  42.080 167.070  1.00  0.00           C
ATOM    662  O   LEU A  44      22.450  43.010 167.780  1.00  0.00           O
ATOM    663  N   GLU A  45      22.300  41.590 166.000  1.00  0.00           N
ATOM    664  HN  GLU A  45      22.700  40.830 165.490  1.00  0.00           H
ATOM    665  CA  GLU A  45      21.000  41.980 165.540  1.00  0.00           C
ATOM    666  HA  GLU A  45      20.480  42.520 166.320  1.00  0.00           H
ATOM    667  CB  GLU A  45      20.990  42.890 164.300  1.00  0.00           C
ATOM    668  HB1 GLU A  45      21.440  42.330 163.450  1.00  0.00           H
ATOM    669  HB2 GLU A  45      21.590  43.810 164.440  1.00  0.00           H
ATOM    670  CG  GLU A  45      19.550  43.370 164.100  1.00  0.00           C
ATOM    671  HG1 GLU A  45      19.070  43.690 165.050  1.00  0.00           H
ATOM    672  HG2 GLU A  45      18.950  42.560 163.660  1.00  0.00           H
ATOM    673  CD  GLU A  45      19.410  44.530 163.140  1.00  0.00           C
ATOM    674  OE1 GLU A  45      19.840  44.390 161.940  1.00  0.00           O
ATOM    675  OE2 GLU A  45      18.840  45.570 163.610  1.00  0.00           O
ATOM    676  C   GLU A  45      20.100  40.740 165.380  1.00  0.00           C
ATOM    677  O   GLU A  45      20.520  39.760 164.820  1.00  0.00           O
ATOM    678  N   GLU A  46      18.850  40.810 165.830  1.00  0.00           N
ATOM    679  HN  GLU A  46      18.490  41.550 166.400  1.00  0.00           H
ATOM    680  CA  GLU A  46      17.720  39.880 165.430  1.00  0.00           C
ATOM    681  HA  GLU A  46      17.710  39.110 166.190  1.00  0.00           H
ATOM    682  CB  GLU A  46      16.430  40.770 165.570  1.00  0.00           C
ATOM    683  HB1 GLU A  46      15.570  40.080 165.430  1.00  0.00           H
ATOM    684  HB2 GLU A  46      16.360  41.580 164.820  1.00  0.00           H
ATOM    685  CG  GLU A  46      16.220  41.370 166.980  1.00  0.00           C
ATOM    686  HG1 GLU A  46      17.120  41.950 167.260  1.00  0.00           H
ATOM    687  HG2 GLU A  46      16.150  40.570 167.750  1.00  0.00           H
ATOM    688  CD  GLU A  46      14.980  42.250 167.060  1.00  0.00           C
ATOM    689  OE1 GLU A  46      14.230  42.640 166.130  1.00  0.00           O
ATOM    690  OE2 GLU A  46      14.900  42.760 168.230  1.00  0.00           O
ATOM    691  C   GLU A  46      17.810  39.250 164.020  1.00  0.00           C
ATOM    692  O   GLU A  46      18.100  39.900 163.080  1.00  0.00           O
ATOM    693  N   GLY A  47      17.500  37.990 163.950  1.00  0.00           N
ATOM    694  HN  GLY A  47      17.120  37.530 164.750  1.00  0.00           H
ATOM    695  CA  GLY A  47      17.160  37.280 162.700  1.00  0.00           C
ATOM    696  HA1 GLY A  47      16.920  37.990 161.920  1.00  0.00           H
ATOM    697  HA2 GLY A  47      16.290  36.650 162.830  1.00  0.00           H
ATOM    698  C   GLY A  47      18.210  36.320 162.340  1.00  0.00           C
ATOM    699  O   GLY A  47      18.310  35.650 161.300  1.00  0.00           O
ATOM    700  N   THR A  48      19.150  36.210 163.250  1.00  0.00           N
ATOM    701  HN  THR A  48      19.020  36.630 164.140  1.00  0.00           H
ATOM    702  CA  THR A  48      20.290  35.360 163.030  1.00  0.00           C
ATOM    703  HA  THR A  48      20.140  34.720 162.180  1.00  0.00           H
ATOM    704  CB  THR A  48      21.560  36.120 162.720  1.00  0.00           C
ATOM    705  HB  THR A  48      21.370  36.690 161.790  1.00  0.00           H
ATOM    706  OG1 THR A  48      22.620  35.240 162.530  1.00  0.00           O
ATOM    707  HG1 THR A  48      22.290  34.670 161.830  1.00  0.00           H
ATOM    708  CG2 THR A  48      22.050  37.000 163.870  1.00  0.00           C
ATOM    709 HG21 THR A  48      21.200  37.550 164.340  1.00  0.00           H
ATOM    710 HG22 THR A  48      22.780  37.800 163.620  1.00  0.00           H
ATOM    711 HG23 THR A  48      22.400  36.340 164.680  1.00  0.00           H
ATOM    712  C   THR A  48      20.300  34.380 164.150  1.00  0.00           C
ATOM    713  O   THR A  48      19.990  34.700 165.260  1.00  0.00           O
ATOM    714  N   ILE A  49      20.770  33.090 163.990  1.00  0.00           N
ATOM    715  HN  ILE A  49      20.890  32.780 163.050  1.00  0.00           H
ATOM    716  CA  ILE A  49      20.910  32.140 165.140  1.00  0.00           C
ATOM    717  HA  ILE A  49      19.990  32.240 165.700  1.00  0.00           H
ATOM    718  CB  ILE A  49      21.130  30.710 164.580  1.00  0.00           C
ATOM    719  HB  ILE A  49      20.250  30.500 163.930  1.00  0.00           H
ATOM    720  CG2 ILE A  49      22.340  30.580 163.590  1.00  0.00           C
ATOM    721 HG21 ILE A  49      23.270  30.730 164.170  1.00  0.00           H
ATOM    722 HG22 ILE A  49      22.300  31.320 162.760  1.00  0.00           H
ATOM    723 HG23 ILE A  49      22.340  29.550 163.160  1.00  0.00           H
ATOM    724  CG1 ILE A  49      21.100  29.700 165.700  1.00  0.00           C
ATOM    725 HG11 ILE A  49      20.330  29.890 166.480  1.00  0.00           H
ATOM    726 HG12 ILE A  49      22.100  29.780 166.180  1.00  0.00           H
ATOM    727  CD  ILE A  49      20.770  28.340 165.160  1.00  0.00           C
ATOM    728  HD1 ILE A  49      20.930  27.560 165.930  1.00  0.00           H
ATOM    729  HD2 ILE A  49      21.490  28.080 164.360  1.00  0.00           H
ATOM    730  HD3 ILE A  49      19.740  28.350 164.760  1.00  0.00           H
ATOM    731  C   ILE A  49      21.910  32.410 166.210  1.00  0.00           C
ATOM    732  O   ILE A  49      21.690  32.140 167.370  1.00  0.00           O
ATOM    733  N   ALA A  50      23.030  33.070 165.900  1.00  0.00           N
ATOM    734  HN  ALA A  50      23.200  33.260 164.930  1.00  0.00           H
ATOM    735  CA  ALA A  50      23.980  33.750 166.820  1.00  0.00           C
ATOM    736  HA  ALA A  50      24.640  33.020 167.260  1.00  0.00           H
ATOM    737  CB  ALA A  50      24.950  34.540 166.010  1.00  0.00           C
ATOM    738  HB1 ALA A  50      25.370  33.860 165.230  1.00  0.00           H
ATOM    739  HB2 ALA A  50      25.800  34.830 166.650  1.00  0.00           H
ATOM    740  HB3 ALA A  50      24.480  35.360 165.420  1.00  0.00           H
ATOM    741  C   ALA A  50      23.300  34.640 167.890  1.00  0.00           C
ATOM    742  O   ALA A  50      23.380  34.350 169.110  1.00  0.00           O
ATOM    743  N   PHE A  51      22.530  35.660 167.470  1.00  0.00           N
ATOM    744  HN  PHE A  51      22.420  35.690 166.480  1.00  0.00           H
ATOM    745  CA  PHE A  51      21.750  36.440 168.410  1.00  0.00           C
ATOM    746  HA  PHE A  51      22.450  36.930 169.060  1.00  0.00           H
ATOM    747  CB  PHE A  51      21.130  37.510 167.510  1.00  0.00           C
ATOM    748  HB1 PHE A  51      20.530  36.860 166.850  1.00  0.00           H
ATOM    749  HB2 PHE A  51      21.920  38.120 167.010  1.00  0.00           H
ATOM    750  CG  PHE A  51      20.230  38.500 168.250  1.00  0.00           C
ATOM    751  CD1 PHE A  51      20.700  39.650 168.880  1.00  0.00           C
ATOM    752  HD1 PHE A  51      21.760  39.810 168.790  1.00  0.00           H
ATOM    753  CE1 PHE A  51      19.820  40.590 169.520  1.00  0.00           C
ATOM    754  HE1 PHE A  51      20.250  41.430 170.050  1.00  0.00           H
ATOM    755  CZ  PHE A  51      18.460  40.190 169.710  1.00  0.00           C
ATOM    756  HZ  PHE A  51      17.690  40.780 170.180  1.00  0.00           H
ATOM    757  CD2 PHE A  51      18.870  38.180 168.450  1.00  0.00           C
ATOM    758  HD2 PHE A  51      18.570  37.250 167.990  1.00  0.00           H
ATOM    759  CE2 PHE A  51      17.980  38.990 169.130  1.00  0.00           C
ATOM    760  HE2 PHE A  51      17.010  38.620 169.400  1.00  0.00           H
ATOM    761  C   PHE A  51      20.680  35.740 169.280  1.00  0.00           C
ATOM    762  O   PHE A  51      20.460  36.020 170.490  1.00  0.00           O
ATOM    763  N   LYS A  52      20.040  34.740 168.670  1.00  0.00           N
ATOM    764  HN  LYS A  52      20.230  34.640 167.690  1.00  0.00           H
ATOM    765  CA  LYS A  52      19.070  33.910 169.370  1.00  0.00           C
ATOM    766  HA  LYS A  52      18.260  34.550 169.690  1.00  0.00           H
ATOM    767  CB  LYS A  52      18.330  32.890 168.470  1.00  0.00           C
ATOM    768  HB1 LYS A  52      17.720  32.250 169.150  1.00  0.00           H
ATOM    769  HB2 LYS A  52      19.050  32.230 167.960  1.00  0.00           H
ATOM    770  CG  LYS A  52      17.420  33.520 167.380  1.00  0.00           C
ATOM    771  HG1 LYS A  52      18.200  34.080 166.800  1.00  0.00           H
ATOM    772  HG2 LYS A  52      16.710  34.280 167.780  1.00  0.00           H
ATOM    773  CD  LYS A  52      16.780  32.500 166.410  1.00  0.00           C
ATOM    774  HD1 LYS A  52      17.570  31.760 166.180  1.00  0.00           H
ATOM    775  HD2 LYS A  52      16.520  32.990 165.450  1.00  0.00           H
ATOM    776  CE  LYS A  52      15.570  31.780 166.930  1.00  0.00           C
ATOM    777  HE1 LYS A  52      14.650  32.390 166.850  1.00  0.00           H
ATOM    778  HE2 LYS A  52      15.770  31.610 168.000  1.00  0.00           H
ATOM    779  NZ  LYS A  52      15.250  30.590 166.050  1.00  0.00           N
ATOM    780  HZ1 LYS A  52      16.090  30.070 165.750  1.00  0.00           H
ATOM    781  HZ2 LYS A  52      14.740  31.020 165.260  1.00  0.00           H
ATOM    782  HZ3 LYS A  52      14.630  29.940 166.590  1.00  0.00           H
ATOM    783  C   LYS A  52      19.610  33.200 170.600  1.00  0.00           C
ATOM    784  O   LYS A  52      19.110  33.180 171.700  1.00  0.00           O
ATOM    785  N   ASN A  53      20.830  32.700 170.380  1.00  0.00           N
ATOM    786  HN  ASN A  53      21.160  32.670 169.440  1.00  0.00           H
ATOM    787  CA  ASN A  53      21.690  32.200 171.340  1.00  0.00           C
ATOM    788  HA  ASN A  53      21.050  31.560 171.920  1.00  0.00           H
ATOM    789  CB  ASN A  53      22.830  31.360 170.690  1.00  0.00           C
ATOM    790  HB1 ASN A  53      23.610  30.950 171.360  1.00  0.00           H
ATOM    791  HB2 ASN A  53      23.290  32.050 169.950  1.00  0.00           H
ATOM    792  CG  ASN A  53      22.340  30.100 170.000  1.00  0.00           C
ATOM    793  OD1 ASN A  53      21.230  29.690 170.310  1.00  0.00           O
ATOM    794  ND2 ASN A  53      23.130  29.470 169.120  1.00  0.00           N
ATOM    795 HD21 ASN A  53      22.930  28.520 168.900  1.00  0.00           H
ATOM    796 HD22 ASN A  53      24.060  29.760 168.880  1.00  0.00           H
ATOM    797  C   ASN A  53      22.190  33.220 172.410  1.00  0.00           C
ATOM    798  O   ASN A  53      22.400  32.850 173.510  1.00  0.00           O
ATOM    799  N   TRP A  54      22.420  34.490 172.020  1.00  0.00           N
ATOM    800  HN  TRP A  54      22.450  34.660 171.040  1.00  0.00           H
ATOM    801  CA  TRP A  54      22.770  35.540 172.910  1.00  0.00           C
ATOM    802  HA  TRP A  54      23.550  35.160 173.550  1.00  0.00           H
ATOM    803  CB  TRP A  54      23.230  36.700 171.990  1.00  0.00           C
ATOM    804  HB1 TRP A  54      22.340  37.030 171.420  1.00  0.00           H
ATOM    805  HB2 TRP A  54      23.970  36.170 171.360  1.00  0.00           H
ATOM    806  CG  TRP A  54      23.900  37.820 172.630  1.00  0.00           C
ATOM    807  CD1 TRP A  54      25.210  37.890 173.110  1.00  0.00           C
ATOM    808  HD1 TRP A  54      25.870  37.040 173.070  1.00  0.00           H
ATOM    809  NE1 TRP A  54      25.470  39.120 173.510  1.00  0.00           N
ATOM    810  HE1 TRP A  54      26.340  39.560 173.470  1.00  0.00           H
ATOM    811  CE2 TRP A  54      24.380  39.900 173.440  1.00  0.00           C
ATOM    812  CD2 TRP A  54      23.320  39.080 172.890  1.00  0.00           C
ATOM    813  CE3 TRP A  54      22.030  39.630 172.760  1.00  0.00           C
ATOM    814  HE3 TRP A  54      21.240  39.070 172.280  1.00  0.00           H
ATOM    815  CZ3 TRP A  54      21.800  41.000 173.120  1.00  0.00           C
ATOM    816  HZ3 TRP A  54      20.900  41.590 173.040  1.00  0.00           H
ATOM    817  CZ2 TRP A  54      24.170  41.200 173.770  1.00  0.00           C
ATOM    818  HZ2 TRP A  54      24.940  41.830 174.200  1.00  0.00           H
ATOM    819  CH2 TRP A  54      22.840  41.660 173.710  1.00  0.00           C
ATOM    820  HH2 TRP A  54      22.710  42.690 173.990  1.00  0.00           H
ATOM    821  C   TRP A  54      21.630  36.030 173.800  1.00  0.00           C
ATOM    822  O   TRP A  54      21.780  36.170 175.010  1.00  0.00           O
ATOM    823  N   VAL A  55      20.430  36.170 173.220  1.00  0.00           N
ATOM    824  HN  VAL A  55      20.380  36.050 172.230  1.00  0.00           H
ATOM    825  CA  VAL A  55      19.220  36.470 173.980  1.00  0.00           C
ATOM    826  HA  VAL A  55      19.500  37.320 174.580  1.00  0.00           H
ATOM    827  CB  VAL A  55      18.060  36.990 173.240  1.00  0.00           C
ATOM    828  HB  VAL A  55      17.280  37.200 174.000  1.00  0.00           H
ATOM    829  CG1 VAL A  55      18.370  38.340 172.660  1.00  0.00           C
ATOM    830 HG11 VAL A  55      18.950  38.220 171.730  1.00  0.00           H
ATOM    831 HG12 VAL A  55      18.940  38.920 173.420  1.00  0.00           H
ATOM    832 HG13 VAL A  55      17.460  38.930 172.410  1.00  0.00           H
ATOM    833  CG2 VAL A  55      17.510  35.970 172.240  1.00  0.00           C
ATOM    834 HG21 VAL A  55      18.360  35.560 171.660  1.00  0.00           H
ATOM    835 HG22 VAL A  55      16.650  36.340 171.640  1.00  0.00           H
ATOM    836 HG23 VAL A  55      17.220  35.040 172.770  1.00  0.00           H
ATOM    837  C   VAL A  55      18.790  35.460 174.980  1.00  0.00           C
ATOM    838  O   VAL A  55      18.400  35.820 176.060  1.00  0.00           O
ATOM    839  N   LYS A  56      18.940  34.180 174.650  1.00  0.00           N
ATOM    840  HN  LYS A  56      19.260  33.930 173.740  1.00  0.00           H
ATOM    841  CA  LYS A  56      18.790  33.060 175.490  1.00  0.00           C
ATOM    842  HA  LYS A  56      17.920  33.230 176.100  1.00  0.00           H
ATOM    843  CB  LYS A  56      18.470  31.780 174.680  1.00  0.00           C
ATOM    844  HB1 LYS A  56      18.440  30.930 175.410  1.00  0.00           H
ATOM    845  HB2 LYS A  56      19.190  31.580 173.850  1.00  0.00           H
ATOM    846  CG  LYS A  56      17.050  31.780 174.060  1.00  0.00           C
ATOM    847  HG1 LYS A  56      16.980  30.870 173.420  1.00  0.00           H
ATOM    848  HG2 LYS A  56      16.930  32.670 173.410  1.00  0.00           H
ATOM    849  CD  LYS A  56      15.990  31.750 175.090  1.00  0.00           C
ATOM    850  HD1 LYS A  56      16.030  32.800 175.450  1.00  0.00           H
ATOM    851  HD2 LYS A  56      16.360  31.130 175.940  1.00  0.00           H
ATOM    852  CE  LYS A  56      14.620  31.320 174.460  1.00  0.00           C
ATOM    853  HE1 LYS A  56      14.370  31.620 173.420  1.00  0.00           H
ATOM    854  HE2 LYS A  56      13.750  31.800 174.960  1.00  0.00           H
ATOM    855  NZ  LYS A  56      14.440  29.900 174.640  1.00  0.00           N
ATOM    856  HZ1 LYS A  56      15.080  29.620 175.400  1.00  0.00           H
ATOM    857  HZ2 LYS A  56      14.640  29.310 173.800  1.00  0.00           H
ATOM    858  HZ3 LYS A  56      13.500  29.630 174.980  1.00  0.00           H
ATOM    859  C   LYS A  56      19.830  32.750 176.500  1.00  0.00           C
ATOM    860  O   LYS A  56      19.650  32.000 177.470  1.00  0.00           O
ATOM    861  N   THR A  57      21.000  33.290 176.280  1.00  0.00           N
ATOM    862  HN  THR A  57      21.140  33.980 175.580  1.00  0.00           H
ATOM    863  CA  THR A  57      22.310  33.000 177.040  1.00  0.00           C
ATOM    864  HA  THR A  57      22.980  33.690 176.550  1.00  0.00           H
ATOM    865  CB  THR A  57      22.400  33.440 178.490  1.00  0.00           C
ATOM    866  HB  THR A  57      21.720  32.760 179.060  1.00  0.00           H
ATOM    867  OG1 THR A  57      21.940  34.690 178.720  1.00  0.00           O
ATOM    868  HG1 THR A  57      21.460  34.630 179.550  1.00  0.00           H
ATOM    869  CG2 THR A  57      23.800  33.420 179.010  1.00  0.00           C
ATOM    870 HG21 THR A  57      24.340  32.450 178.960  1.00  0.00           H
ATOM    871 HG22 THR A  57      23.920  33.730 180.070  1.00  0.00           H
ATOM    872 HG23 THR A  57      24.470  34.090 178.430  1.00  0.00           H
ATOM    873  C   THR A  57      22.900  31.570 176.830  1.00  0.00           C
ATOM    874  O   THR A  57      22.900  30.690 177.720  1.00  0.00           O
ATOM    875  N   GLY A  58      23.290  31.280 175.580  1.00  0.00           N
ATOM    876  HN  GLY A  58      23.080  31.900 174.830  1.00  0.00           H
ATOM    877  CA  GLY A  58      24.070  30.080 175.220  1.00  0.00           C
ATOM    878  HA1 GLY A  58      24.250  30.120 174.160  1.00  0.00           H
ATOM    879  HA2 GLY A  58      23.410  29.280 175.510  1.00  0.00           H
ATOM    880  C   GLY A  58      25.440  29.820 175.850  1.00  0.00           C
ATOM    881  O   GLY A  58      26.010  30.630 176.600  1.00  0.00           O
ATOM    882  N   THR A  59      25.940  28.530 175.610  1.00  0.00           N
ATOM    883  HN  THR A  59      25.490  27.780 175.140  1.00  0.00           H
ATOM    884  CA  THR A  59      27.220  28.000 176.010  1.00  0.00           C
ATOM    885  HA  THR A  59      27.400  27.060 175.510  1.00  0.00           H
ATOM    886  CB  THR A  59      28.390  28.810 175.590  1.00  0.00           C
ATOM    887  HB  THR A  59      28.350  29.820 176.060  1.00  0.00           H
ATOM    888  OG1 THR A  59      28.340  29.080 174.210  1.00  0.00           O
ATOM    889  HG1 THR A  59      27.800  29.860 174.030  1.00  0.00           H
ATOM    890  CG2 THR A  59      29.770  28.130 175.780  1.00  0.00           C
ATOM    891 HG21 THR A  59      30.040  27.400 175.000  1.00  0.00           H
ATOM    892 HG22 THR A  59      29.920  27.690 176.790  1.00  0.00           H
ATOM    893 HG23 THR A  59      30.500  28.970 175.720  1.00  0.00           H
ATOM    894  C   THR A  59      27.250  27.650 177.560  1.00  0.00           C
ATOM    895  O   THR A  59      27.050  28.490 178.410  1.00  0.00           O
ATOM    896  N   GLU A  60      27.530  26.400 177.940  1.00  0.00           N
ATOM    897  HN  GLU A  60      27.780  25.700 177.270  1.00  0.00           H
ATOM    898  CA  GLU A  60      27.560  26.050 179.320  1.00  0.00           C
ATOM    899  HA  GLU A  60      26.730  26.520 179.820  1.00  0.00           H
ATOM    900  CB  GLU A  60      27.520  24.510 179.460  1.00  0.00           C
ATOM    901  HB1 GLU A  60      27.720  24.310 180.540  1.00  0.00           H
ATOM    902  HB2 GLU A  60      28.360  24.100 178.880  1.00  0.00           H
ATOM    903  CG  GLU A  60      26.210  23.820 179.020  1.00  0.00           C
ATOM    904  HG1 GLU A  60      26.050  24.010 177.940  1.00  0.00           H
ATOM    905  HG2 GLU A  60      25.380  24.270 179.600  1.00  0.00           H
ATOM    906  CD  GLU A  60      26.290  22.350 179.300  1.00  0.00           C
ATOM    907  OE1 GLU A  60      27.340  21.870 179.830  1.00  0.00           O
ATOM    908  OE2 GLU A  60      25.230  21.720 179.160  1.00  0.00           O
ATOM    909  C   GLU A  60      28.890  26.490 180.000  1.00  0.00           C
ATOM    910  O   GLU A  60      29.950  26.140 179.470  1.00  0.00           O
ATOM    911  N   VAL A  61      28.770  27.320 181.060  1.00  0.00           N
ATOM    912  HN  VAL A  61      27.920  27.400 181.570  1.00  0.00           H
ATOM    913  CA  VAL A  61      29.890  27.930 181.670  1.00  0.00           C
ATOM    914  HA  VAL A  61      30.780  27.530 181.210  1.00  0.00           H
ATOM    915  CB  VAL A  61      30.060  29.470 181.630  1.00  0.00           C
ATOM    916  HB  VAL A  61      29.180  29.860 182.180  1.00  0.00           H
ATOM    917  CG1 VAL A  61      31.280  29.940 182.400  1.00  0.00           C
ATOM    918 HG11 VAL A  61      32.280  29.620 182.050  1.00  0.00           H
ATOM    919 HG12 VAL A  61      31.160  29.720 183.480  1.00  0.00           H
ATOM    920 HG13 VAL A  61      31.260  31.050 182.290  1.00  0.00           H
ATOM    921  CG2 VAL A  61      30.210  29.920 180.160  1.00  0.00           C
ATOM    922 HG21 VAL A  61      30.270  31.020 180.010  1.00  0.00           H
ATOM    923 HG22 VAL A  61      29.240  29.690 179.650  1.00  0.00           H
ATOM    924 HG23 VAL A  61      31.060  29.440 179.640  1.00  0.00           H
ATOM    925  C   VAL A  61      29.930  27.540 183.120  1.00  0.00           C
ATOM    926  O   VAL A  61      28.970  27.760 183.810  1.00  0.00           O
ATOM    927  N   TYR A  62      31.010  26.820 183.560  1.00  0.00           N
ATOM    928  HN  TYR A  62      31.800  26.620 182.990  1.00  0.00           H
ATOM    929  CA  TYR A  62      31.000  26.350 184.870  1.00  0.00           C
ATOM    930  HA  TYR A  62      30.100  26.470 185.450  1.00  0.00           H
ATOM    931  CB  TYR A  62      31.420  24.830 184.780  1.00  0.00           C
ATOM    932  HB1 TYR A  62      31.600  24.330 185.760  1.00  0.00           H
ATOM    933  HB2 TYR A  62      32.390  24.780 184.230  1.00  0.00           H
ATOM    934  CG  TYR A  62      30.300  24.050 184.090  1.00  0.00           C
ATOM    935  CD1 TYR A  62      29.220  23.590 184.930  1.00  0.00           C
ATOM    936  HD1 TYR A  62      29.260  23.720 186.000  1.00  0.00           H
ATOM    937  CE1 TYR A  62      28.200  22.740 184.410  1.00  0.00           C
ATOM    938  HE1 TYR A  62      27.290  22.500 184.930  1.00  0.00           H
ATOM    939  CZ  TYR A  62      28.240  22.350 183.090  1.00  0.00           C
ATOM    940  OH  TYR A  62      27.230  21.710 182.460  1.00  0.00           O
ATOM    941  HH  TYR A  62      27.380  21.710 181.510  1.00  0.00           H
ATOM    942  CD2 TYR A  62      30.240  23.650 182.710  1.00  0.00           C
ATOM    943  HD2 TYR A  62      31.050  23.900 182.050  1.00  0.00           H
ATOM    944  CE2 TYR A  62      29.260  22.860 182.250  1.00  0.00           C
ATOM    945  HE2 TYR A  62      29.240  22.640 181.190  1.00  0.00           H
ATOM    946  C   TYR A  62      32.100  26.920 185.760  1.00  0.00           C
ATOM    947  O   TYR A  62      33.260  27.040 185.310  1.00  0.00           O
ATOM    948  N   ARG A  63      31.760  27.380 187.010  1.00  0.00           N
ATOM    949  HN  ARG A  63      30.810  27.400 187.320  1.00  0.00           H
ATOM    950  CA  ARG A  63      32.790  27.590 188.040  1.00  0.00           C
ATOM    951  HA  ARG A  63      33.700  27.810 187.490  1.00  0.00           H
ATOM    952  CB  ARG A  63      32.550  28.790 188.970  1.00  0.00           C
ATOM    953  HB1 ARG A  63      33.300  28.810 189.800  1.00  0.00           H
ATOM    954  HB2 ARG A  63      31.500  28.770 189.330  1.00  0.00           H
ATOM    955  CG  ARG A  63      32.690  30.150 188.280  1.00  0.00           C
ATOM    956  HG1 ARG A  63      31.990  30.170 187.420  1.00  0.00           H
ATOM    957  HG2 ARG A  63      33.690  30.230 187.810  1.00  0.00           H
ATOM    958  CD  ARG A  63      32.540  31.380 189.120  1.00  0.00           C
ATOM    959  HD1 ARG A  63      33.180  31.390 190.030  1.00  0.00           H
ATOM    960  HD2 ARG A  63      31.480  31.460 189.430  1.00  0.00           H
ATOM    961  NE  ARG A  63      32.840  32.610 188.320  1.00  0.00           N
ATOM    962  HE  ARG A  63      32.800  32.590 187.320  1.00  0.00           H
ATOM    963  CZ  ARG A  63      33.340  33.720 188.790  1.00  0.00           C
ATOM    964  NH1 ARG A  63      33.370  34.120 190.030  1.00  0.00           N
ATOM    965 HH11 ARG A  63      33.600  35.070 190.260  1.00  0.00           H
ATOM    966 HH12 ARG A  63      32.870  33.490 190.620  1.00  0.00           H
ATOM    967  NH2 ARG A  63      33.750  34.600 187.850  1.00  0.00           N
ATOM    968 HH21 ARG A  63      33.800  34.320 186.890  1.00  0.00           H
ATOM    969 HH22 ARG A  63      34.090  35.490 188.120  1.00  0.00           H
ATOM    970  C   ARG A  63      33.170  26.270 188.780  1.00  0.00           C
ATOM    971  O   ARG A  63      32.280  25.540 189.100  1.00  0.00           O
ATOM    972  N   GLN A  64      34.470  26.060 189.050  1.00  0.00           N
ATOM    973  HN  GLN A  64      35.100  26.670 188.580  1.00  0.00           H
ATOM    974  CA  GLN A  64      34.850  24.910 189.880  1.00  0.00           C
ATOM    975  HA  GLN A  64      34.000  24.400 190.280  1.00  0.00           H
ATOM    976  CB  GLN A  64      35.640  23.910 188.990  1.00  0.00           C
ATOM    977  HB1 GLN A  64      36.020  23.080 189.620  1.00  0.00           H
ATOM    978  HB2 GLN A  64      36.530  24.420 188.570  1.00  0.00           H
ATOM    979  CG  GLN A  64      34.790  23.370 187.910  1.00  0.00           C
ATOM    980  HG1 GLN A  64      34.690  24.040 187.030  1.00  0.00           H
ATOM    981  HG2 GLN A  64      33.760  23.180 188.290  1.00  0.00           H
ATOM    982  CD  GLN A  64      35.370  22.080 187.350  1.00  0.00           C
ATOM    983  OE1 GLN A  64      36.600  21.910 187.210  1.00  0.00           O
ATOM    984  NE2 GLN A  64      34.440  21.150 187.090  1.00  0.00           N
ATOM    985 HE21 GLN A  64      33.500  21.240 187.440  1.00  0.00           H
ATOM    986 HE22 GLN A  64      34.660  20.220 186.790  1.00  0.00           H
ATOM    987  C   GLN A  64      35.660  25.460 191.020  1.00  0.00           C
ATOM    988  O   GLN A  64      36.650  26.170 190.790  1.00  0.00           O
ATOM    989  N   PHE A  65      35.160  25.230 192.210  1.00  0.00           N
ATOM    990  HN  PHE A  65      34.400  24.590 192.290  1.00  0.00           H
ATOM    991  CA  PHE A  65      35.570  25.890 193.430  1.00  0.00           C
ATOM    992  HA  PHE A  65      36.260  26.670 193.160  1.00  0.00           H
ATOM    993  CB  PHE A  65      34.520  26.430 194.420  1.00  0.00           C
ATOM    994  HB1 PHE A  65      34.910  26.800 195.400  1.00  0.00           H
ATOM    995  HB2 PHE A  65      33.710  25.700 194.590  1.00  0.00           H
ATOM    996  CG  PHE A  65      33.980  27.530 193.610  1.00  0.00           C
ATOM    997  CD1 PHE A  65      34.550  28.790 193.690  1.00  0.00           C
ATOM    998  HD1 PHE A  65      35.440  28.990 194.270  1.00  0.00           H
ATOM    999  CE1 PHE A  65      33.980  29.950 193.120  1.00  0.00           C
ATOM   1000  HE1 PHE A  65      34.460  30.920 193.200  1.00  0.00           H
ATOM   1001  CZ  PHE A  65      32.770  29.800 192.480  1.00  0.00           C
ATOM   1002  HZ  PHE A  65      32.230  30.630 192.050  1.00  0.00           H
ATOM   1003  CD2 PHE A  65      32.700  27.450 192.930  1.00  0.00           C
ATOM   1004  HD2 PHE A  65      32.140  26.530 192.880  1.00  0.00           H
ATOM   1005  CE2 PHE A  65      32.050  28.580 192.500  1.00  0.00           C
ATOM   1006  HE2 PHE A  65      31.100  28.540 191.980  1.00  0.00           H
ATOM   1007  C   PHE A  65      36.320  24.860 194.260  1.00  0.00           C
ATOM   1008  O   PHE A  65      35.840  23.770 194.440  1.00  0.00           O
ATOM   1009  N   TRP A  66      37.580  25.280 194.610  1.00  0.00           N
ATOM   1010  HN  TRP A  66      37.890  26.200 194.360  1.00  0.00           H
ATOM   1011  CA  TRP A  66      38.550  24.530 195.370  1.00  0.00           C
ATOM   1012  HA  TRP A  66      38.040  23.630 195.710  1.00  0.00           H
ATOM   1013  CB  TRP A  66      39.920  24.170 194.790  1.00  0.00           C
ATOM   1014  HB1 TRP A  66      40.540  23.810 195.640  1.00  0.00           H
ATOM   1015  HB2 TRP A  66      40.320  25.080 194.280  1.00  0.00           H
ATOM   1016  CG  TRP A  66      39.920  23.220 193.710  1.00  0.00           C
ATOM   1017  CD1 TRP A  66      40.400  21.940 193.770  1.00  0.00           C
ATOM   1018  HD1 TRP A  66      40.900  21.570 194.640  1.00  0.00           H
ATOM   1019  NE1 TRP A  66      40.440  21.430 192.500  1.00  0.00           N
ATOM   1020  HE1 TRP A  66      40.830  20.550 192.320  1.00  0.00           H
ATOM   1021  CE2 TRP A  66      39.950  22.270 191.610  1.00  0.00           C
ATOM   1022  CD2 TRP A  66      39.630  23.510 192.300  1.00  0.00           C
ATOM   1023  CE3 TRP A  66      39.220  24.630 191.580  1.00  0.00           C
ATOM   1024  HE3 TRP A  66      39.030  25.600 192.000  1.00  0.00           H
ATOM   1025  CZ3 TRP A  66      39.220  24.400 190.190  1.00  0.00           C
ATOM   1026  HZ3 TRP A  66      39.120  25.350 189.690  1.00  0.00           H
ATOM   1027  CZ2 TRP A  66      39.730  22.140 190.270  1.00  0.00           C
ATOM   1028  HZ2 TRP A  66      39.740  21.130 189.890  1.00  0.00           H
ATOM   1029  CH2 TRP A  66      39.500  23.240 189.490  1.00  0.00           C
ATOM   1030  HH2 TRP A  66      39.270  23.200 188.440  1.00  0.00           H
ATOM   1031  C   TRP A  66      38.810  25.480 196.580  1.00  0.00           C
ATOM   1032  O   TRP A  66      39.270  26.580 196.480  1.00  0.00           O
ATOM   1033  N   ILE A  67      38.580  24.960 197.770  1.00  0.00           N
ATOM   1034  HN  ILE A  67      38.360  23.990 197.900  1.00  0.00           H
ATOM   1035  CA  ILE A  67      38.660  25.720 198.950  1.00  0.00           C
ATOM   1036  HA  ILE A  67      38.730  26.770 198.740  1.00  0.00           H
ATOM   1037  CB  ILE A  67      37.400  25.600 199.860  1.00  0.00           C
ATOM   1038  HB  ILE A  67      37.350  24.550 200.230  1.00  0.00           H
ATOM   1039  CG2 ILE A  67      37.470  26.610 201.080  1.00  0.00           C
ATOM   1040 HG21 ILE A  67      37.320  27.670 200.770  1.00  0.00           H
ATOM   1041 HG22 ILE A  67      38.400  26.520 201.670  1.00  0.00           H
ATOM   1042 HG23 ILE A  67      36.640  26.450 201.800  1.00  0.00           H
ATOM   1043  CG1 ILE A  67      36.110  25.790 199.120  1.00  0.00           C
ATOM   1044 HG11 ILE A  67      35.290  25.570 199.850  1.00  0.00           H
ATOM   1045 HG12 ILE A  67      36.120  24.950 198.390  1.00  0.00           H
ATOM   1046  CD  ILE A  67      36.000  27.120 198.430  1.00  0.00           C
ATOM   1047  HD1 ILE A  67      35.980  27.860 199.250  1.00  0.00           H
ATOM   1048  HD2 ILE A  67      35.010  27.340 197.970  1.00  0.00           H
ATOM   1049  HD3 ILE A  67      36.780  27.320 197.660  1.00  0.00           H
ATOM   1050  C   ILE A  67      39.950  25.330 199.760  1.00  0.00           C
ATOM   1051  O   ILE A  67      40.240  24.160 200.040  1.00  0.00           O
ATOM   1052  N   PHE A  68      40.710  26.380 200.110  1.00  0.00           N
ATOM   1053  HN  PHE A  68      40.490  27.320 199.830  1.00  0.00           H
ATOM   1054  CA  PHE A  68      41.850  26.200 200.930  1.00  0.00           C
ATOM   1055  HA  PHE A  68      42.220  25.210 200.690  1.00  0.00           H
ATOM   1056  CB  PHE A  68      42.920  27.270 200.740  1.00  0.00           C
ATOM   1057  HB1 PHE A  68      43.660  27.290 201.570  1.00  0.00           H
ATOM   1058  HB2 PHE A  68      42.540  28.310 200.840  1.00  0.00           H
ATOM   1059  CG  PHE A  68      43.690  27.150 199.430  1.00  0.00           C
ATOM   1060  CD1 PHE A  68      44.380  25.960 199.240  1.00  0.00           C
ATOM   1061  HD1 PHE A  68      44.360  25.210 200.020  1.00  0.00           H
ATOM   1062  CE1 PHE A  68      45.050  25.680 197.980  1.00  0.00           C
ATOM   1063  HE1 PHE A  68      45.440  24.690 197.800  1.00  0.00           H
ATOM   1064  CZ  PHE A  68      45.100  26.700 197.060  1.00  0.00           C
ATOM   1065  HZ  PHE A  68      45.560  26.560 196.090  1.00  0.00           H
ATOM   1066  CD2 PHE A  68      43.690  28.110 198.430  1.00  0.00           C
ATOM   1067  HD2 PHE A  68      43.230  29.070 198.590  1.00  0.00           H
ATOM   1068  CE2 PHE A  68      44.460  27.980 197.260  1.00  0.00           C
ATOM   1069  HE2 PHE A  68      44.460  28.790 196.540  1.00  0.00           H
ATOM   1070  C   PHE A  68      41.400  26.070 202.360  1.00  0.00           C
ATOM   1071  O   PHE A  68      41.060  27.110 202.970  1.00  0.00           O
ATOM   1072  N   ASP A  69      41.290  24.860 202.940  1.00  0.00           N
ATOM   1073  HN  ASP A  69      41.430  24.050 202.370  1.00  0.00           H
ATOM   1074  CA  ASP A  69      40.780  24.610 204.230  1.00  0.00           C
ATOM   1075  HA  ASP A  69      40.040  25.350 204.490  1.00  0.00           H
ATOM   1076  CB  ASP A  69      40.140  23.110 204.060  1.00  0.00           C
ATOM   1077  HB1 ASP A  69      40.840  22.310 203.770  1.00  0.00           H
ATOM   1078  HB2 ASP A  69      39.470  23.090 203.170  1.00  0.00           H
ATOM   1079  CG  ASP A  69      39.270  22.710 205.230  1.00  0.00           C
ATOM   1080  OD1 ASP A  69      39.060  23.560 206.170  1.00  0.00           O
ATOM   1081  OD2 ASP A  69      38.720  21.550 205.290  1.00  0.00           O
ATOM   1082  C   ASP A  69      41.900  24.660 205.270  1.00  0.00           C
ATOM   1083  O   ASP A  69      42.890  23.950 205.210  1.00  0.00           O
ATOM   1084  N   VAL A  70      41.870  25.590 206.250  1.00  0.00           N
ATOM   1085  HN  VAL A  70      41.150  26.280 206.170  1.00  0.00           H
ATOM   1086  CA  VAL A  70      42.840  25.840 207.380  1.00  0.00           C
ATOM   1087  HA  VAL A  70      43.820  25.750 206.930  1.00  0.00           H
ATOM   1088  CB  VAL A  70      42.600  27.170 208.160  1.00  0.00           C
ATOM   1089  HB  VAL A  70      41.560  27.150 208.550  1.00  0.00           H
ATOM   1090  CG1 VAL A  70      43.510  27.410 209.410  1.00  0.00           C
ATOM   1091 HG11 VAL A  70      43.540  28.510 209.580  1.00  0.00           H
ATOM   1092 HG12 VAL A  70      44.520  26.990 209.230  1.00  0.00           H
ATOM   1093 HG13 VAL A  70      43.140  26.860 210.300  1.00  0.00           H
ATOM   1094  CG2 VAL A  70      42.640  28.380 207.100  1.00  0.00           C
ATOM   1095 HG21 VAL A  70      42.020  28.190 206.200  1.00  0.00           H
ATOM   1096 HG22 VAL A  70      43.700  28.390 206.760  1.00  0.00           H
ATOM   1097 HG23 VAL A  70      42.260  29.290 207.610  1.00  0.00           H
ATOM   1098  C   VAL A  70      42.900  24.710 208.440  1.00  0.00           C
ATOM   1099  O   VAL A  70      41.900  24.300 208.950  1.00  0.00           O
ATOM   1100  N   GLN A  71      44.100  24.170 208.640  1.00  0.00           N
ATOM   1101  HN  GLN A  71      44.860  24.410 208.040  1.00  0.00           H
ATOM   1102  CA  GLN A  71      44.340  22.990 209.570  1.00  0.00           C
ATOM   1103  HA  GLN A  71      43.460  22.400 209.770  1.00  0.00           H
ATOM   1104  CB  GLN A  71      45.390  22.060 208.860  1.00  0.00           C
ATOM   1105  HB1 GLN A  71      45.580  21.260 209.610  1.00  0.00           H
ATOM   1106  HB2 GLN A  71      46.360  22.600 208.820  1.00  0.00           H
ATOM   1107  CG  GLN A  71      44.980  21.650 207.500  1.00  0.00           C
ATOM   1108  HG1 GLN A  71      45.620  20.870 207.030  1.00  0.00           H
ATOM   1109  HG2 GLN A  71      44.930  22.480 206.760  1.00  0.00           H
ATOM   1110  CD  GLN A  71      43.600  21.020 207.520  1.00  0.00           C
ATOM   1111  OE1 GLN A  71      43.480  19.970 208.130  1.00  0.00           O
ATOM   1112  NE2 GLN A  71      42.510  21.590 206.900  1.00  0.00           N
ATOM   1113 HE21 GLN A  71      41.620  21.130 207.020  1.00  0.00           H
ATOM   1114 HE22 GLN A  71      42.540  22.340 206.240  1.00  0.00           H
ATOM   1115  C   GLN A  71      44.720  23.490 210.930  1.00  0.00           C
ATOM   1116  O   GLN A  71      44.650  22.790 211.890  1.00  0.00           O
ATOM   1117  N   ASN A  72      45.020  24.740 211.130  1.00  0.00           N
ATOM   1118  HN  ASN A  72      45.120  25.350 210.350  1.00  0.00           H
ATOM   1119  CA  ASN A  72      45.530  25.280 212.420  1.00  0.00           C
ATOM   1120  HA  ASN A  72      45.260  24.630 213.240  1.00  0.00           H
ATOM   1121  CB  ASN A  72      47.070  25.180 212.290  1.00  0.00           C
ATOM   1122  HB1 ASN A  72      47.380  24.130 212.120  1.00  0.00           H
ATOM   1123  HB2 ASN A  72      47.480  25.540 213.260  1.00  0.00           H
ATOM   1124  CG  ASN A  72      47.720  26.100 211.250  1.00  0.00           C
ATOM   1125  OD1 ASN A  72      47.190  26.470 210.200  1.00  0.00           O
ATOM   1126  ND2 ASN A  72      48.910  26.650 211.630  1.00  0.00           N
ATOM   1127 HD21 ASN A  72      49.260  27.390 211.050  1.00  0.00           H
ATOM   1128 HD22 ASN A  72      49.450  26.210 212.350  1.00  0.00           H
ATOM   1129  C   ASN A  72      45.020  26.630 212.820  1.00  0.00           C
ATOM   1130  O   ASN A  72      45.810  27.520 212.940  1.00  0.00           O
ATOM   1131  N   PRO A  73      43.730  26.950 213.150  1.00  0.00           N
ATOM   1132  CD  PRO A  73      42.620  25.960 213.070  1.00  0.00           C
ATOM   1133  HD1 PRO A  73      42.860  25.080 213.710  1.00  0.00           H
ATOM   1134  HD2 PRO A  73      42.420  25.570 212.050  1.00  0.00           H
ATOM   1135  CA  PRO A  73      43.300  28.320 213.290  1.00  0.00           C
ATOM   1136  HA  PRO A  73      43.680  28.950 212.490  1.00  0.00           H
ATOM   1137  CB  PRO A  73      41.780  28.280 213.140  1.00  0.00           C
ATOM   1138  HB1 PRO A  73      41.550  28.440 212.060  1.00  0.00           H
ATOM   1139  HB2 PRO A  73      41.250  29.070 213.720  1.00  0.00           H
ATOM   1140  CG  PRO A  73      41.460  26.820 213.560  1.00  0.00           C
ATOM   1141  HG1 PRO A  73      41.570  26.920 214.670  1.00  0.00           H
ATOM   1142  HG2 PRO A  73      40.470  26.330 213.440  1.00  0.00           H
ATOM   1143  C   PRO A  73      43.860  28.890 214.630  1.00  0.00           C
ATOM   1144  O   PRO A  73      44.420  29.960 214.720  1.00  0.00           O
ATOM   1145  N   GLN A  74      43.790  28.090 215.720  1.00  0.00           N
ATOM   1146  HN  GLN A  74      43.450  27.160 215.600  1.00  0.00           H
ATOM   1147  CA  GLN A  74      44.240  28.500 217.050  1.00  0.00           C
ATOM   1148  HA  GLN A  74      43.750  29.410 217.350  1.00  0.00           H
ATOM   1149  CB  GLN A  74      43.870  27.440 218.090  1.00  0.00           C
ATOM   1150  HB1 GLN A  74      44.480  27.530 219.010  1.00  0.00           H
ATOM   1151  HB2 GLN A  74      43.990  26.440 217.630  1.00  0.00           H
ATOM   1152  CG  GLN A  74      42.400  27.320 218.500  1.00  0.00           C
ATOM   1153  HG1 GLN A  74      42.110  26.560 219.250  1.00  0.00           H
ATOM   1154  HG2 GLN A  74      41.800  27.200 217.570  1.00  0.00           H
ATOM   1155  CD  GLN A  74      41.840  28.520 219.230  1.00  0.00           C
ATOM   1156  OE1 GLN A  74      42.630  29.320 219.820  1.00  0.00           O
ATOM   1157  NE2 GLN A  74      40.480  28.630 219.220  1.00  0.00           N
ATOM   1158 HE21 GLN A  74      40.080  29.250 219.900  1.00  0.00           H
ATOM   1159 HE22 GLN A  74      39.930  27.880 218.850  1.00  0.00           H
ATOM   1160  C   GLN A  74      45.740  28.880 217.130  1.00  0.00           C
ATOM   1161  O   GLN A  74      46.120  29.850 217.770  1.00  0.00           O
ATOM   1162  N   GLU A  75      46.560  28.090 216.440  1.00  0.00           N
ATOM   1163  HN  GLU A  75      46.250  27.200 216.100  1.00  0.00           H
ATOM   1164  CA  GLU A  75      47.990  28.500 216.230  1.00  0.00           C
ATOM   1165  HA  GLU A  75      48.480  28.680 217.180  1.00  0.00           H
ATOM   1166  CB  GLU A  75      48.640  27.320 215.410  1.00  0.00           C
ATOM   1167  HB1 GLU A  75      49.590  27.660 214.930  1.00  0.00           H
ATOM   1168  HB2 GLU A  75      47.880  26.970 214.680  1.00  0.00           H
ATOM   1169  CG  GLU A  75      49.030  26.110 216.330  1.00  0.00           C
ATOM   1170  HG1 GLU A  75      48.230  25.870 217.060  1.00  0.00           H
ATOM   1171  HG2 GLU A  75      49.950  26.330 216.920  1.00  0.00           H
ATOM   1172  CD  GLU A  75      49.340  24.930 215.510  1.00  0.00           C
ATOM   1173  OE1 GLU A  75      49.680  25.100 214.310  1.00  0.00           O
ATOM   1174  OE2 GLU A  75      49.210  23.820 216.040  1.00  0.00           O
ATOM   1175  C   GLU A  75      48.320  29.830 215.480  1.00  0.00           C
ATOM   1176  O   GLU A  75      49.180  30.560 215.900  1.00  0.00           O
ATOM   1177  N   VAL A  76      47.600  30.070 214.370  1.00  0.00           N
ATOM   1178  HN  VAL A  76      46.930  29.370 214.150  1.00  0.00           H
ATOM   1179  CA  VAL A  76      47.790  31.310 213.620  1.00  0.00           C
ATOM   1180  HA  VAL A  76      48.810  31.510 213.340  1.00  0.00           H
ATOM   1181  CB  VAL A  76      46.970  31.280 212.300  1.00  0.00           C
ATOM   1182  HB  VAL A  76      45.960  30.860 212.490  1.00  0.00           H
ATOM   1183  CG1 VAL A  76      46.950  32.710 211.640  1.00  0.00           C
ATOM   1184 HG11 VAL A  76      46.540  32.680 210.610  1.00  0.00           H
ATOM   1185 HG12 VAL A  76      47.970  33.140 211.630  1.00  0.00           H
ATOM   1186 HG13 VAL A  76      46.300  33.440 212.170  1.00  0.00           H
ATOM   1187  CG2 VAL A  76      47.590  30.250 211.360  1.00  0.00           C
ATOM   1188 HG21 VAL A  76      46.900  29.980 210.540  1.00  0.00           H
ATOM   1189 HG22 VAL A  76      47.890  29.370 211.970  1.00  0.00           H
ATOM   1190 HG23 VAL A  76      48.530  30.660 210.930  1.00  0.00           H
ATOM   1191  C   VAL A  76      47.300  32.490 214.450  1.00  0.00           C
ATOM   1192  O   VAL A  76      48.070  33.390 214.720  1.00  0.00           O
ATOM   1193  N   MET A  77      46.060  32.440 214.940  1.00  0.00           N
ATOM   1194  HN  MET A  77      45.480  31.640 214.790  1.00  0.00           H
ATOM   1195  CA  MET A  77      45.490  33.520 215.800  1.00  0.00           C
ATOM   1196  HA  MET A  77      45.660  34.410 215.220  1.00  0.00           H
ATOM   1197  CB  MET A  77      43.930  33.180 216.100  1.00  0.00           C
ATOM   1198  HB1 MET A  77      43.920  32.130 216.470  1.00  0.00           H
ATOM   1199  HB2 MET A  77      43.320  33.200 215.160  1.00  0.00           H
ATOM   1200  CG  MET A  77      43.260  33.970 217.200  1.00  0.00           C
ATOM   1201  HG1 MET A  77      43.320  35.050 216.910  1.00  0.00           H
ATOM   1202  HG2 MET A  77      43.820  33.840 218.150  1.00  0.00           H
ATOM   1203  SD  MET A  77      41.550  33.610 217.500  1.00  0.00           S
ATOM   1204  CE  MET A  77      41.680  31.870 218.010  1.00  0.00           C
ATOM   1205  HE1 MET A  77      40.660  31.450 218.110  1.00  0.00           H
ATOM   1206  HE2 MET A  77      42.300  31.740 218.920  1.00  0.00           H
ATOM   1207  HE3 MET A  77      42.250  31.290 217.250  1.00  0.00           H
ATOM   1208  C   MET A  77      46.120  33.760 217.200  1.00  0.00           C
ATOM   1209  O   MET A  77      46.430  34.840 217.600  1.00  0.00           O
ATOM   1210  N   MET A  78      46.400  32.720 217.950  1.00  0.00           N
ATOM   1211  HN  MET A  78      46.160  31.780 217.730  1.00  0.00           H
ATOM   1212  CA  MET A  78      46.960  32.930 219.250  1.00  0.00           C
ATOM   1213  HA  MET A  78      46.510  33.820 219.660  1.00  0.00           H
ATOM   1214  CB  MET A  78      46.510  31.760 220.280  1.00  0.00           C
ATOM   1215  HB1 MET A  78      47.000  31.830 221.270  1.00  0.00           H
ATOM   1216  HB2 MET A  78      46.920  30.780 219.950  1.00  0.00           H
ATOM   1217  CG  MET A  78      45.020  31.650 220.430  1.00  0.00           C
ATOM   1218  HG1 MET A  78      44.680  30.830 221.090  1.00  0.00           H
ATOM   1219  HG2 MET A  78      44.580  31.520 219.420  1.00  0.00           H
ATOM   1220  SD  MET A  78      44.290  33.220 221.180  1.00  0.00           S
ATOM   1221  CE  MET A  78      45.460  33.570 222.540  1.00  0.00           C
ATOM   1222  HE1 MET A  78      45.110  34.450 223.120  1.00  0.00           H
ATOM   1223  HE2 MET A  78      46.390  34.050 222.170  1.00  0.00           H
ATOM   1224  HE3 MET A  78      45.660  32.730 223.240  1.00  0.00           H
ATOM   1225  C   MET A  78      48.410  32.960 219.290  1.00  0.00           C
ATOM   1226  O   MET A  78      48.950  33.770 219.990  1.00  0.00           O
ATOM   1227  N   ASN A  79      49.140  32.090 218.560  1.00  0.00           N
ATOM   1228  HN  ASN A  79      48.700  31.480 217.900  1.00  0.00           H
ATOM   1229  CA  ASN A  79      50.580  32.010 218.680  1.00  0.00           C
ATOM   1230  HA  ASN A  79      50.940  32.410 219.610  1.00  0.00           H
ATOM   1231  CB  ASN A  79      50.970  30.480 218.550  1.00  0.00           C
ATOM   1232  HB1 ASN A  79      52.060  30.470 218.790  1.00  0.00           H
ATOM   1233  HB2 ASN A  79      50.710  29.940 217.610  1.00  0.00           H
ATOM   1234  CG  ASN A  79      50.260  29.790 219.710  1.00  0.00           C
ATOM   1235  OD1 ASN A  79      49.510  28.820 219.570  1.00  0.00           O
ATOM   1236  ND2 ASN A  79      50.430  30.300 220.950  1.00  0.00           N
ATOM   1237 HD21 ASN A  79      51.080  31.050 221.060  1.00  0.00           H
ATOM   1238 HD22 ASN A  79      49.770  30.000 221.640  1.00  0.00           H
ATOM   1239  C   ASN A  79      51.300  32.780 217.490  1.00  0.00           C
ATOM   1240  O   ASN A  79      52.500  33.080 217.520  1.00  0.00           O
ATOM   1241  N   SER A  80      50.590  33.210 216.440  1.00  0.00           N
ATOM   1242  HN  SER A  80      49.600  33.050 216.450  1.00  0.00           H
ATOM   1243  CA  SER A  80      51.060  33.890 215.280  1.00  0.00           C
ATOM   1244  HA  SER A  80      50.160  34.130 214.730  1.00  0.00           H
ATOM   1245  CB  SER A  80      51.880  35.240 215.490  1.00  0.00           C
ATOM   1246  HB1 SER A  80      52.890  35.020 215.900  1.00  0.00           H
ATOM   1247  HB2 SER A  80      51.330  35.670 216.350  1.00  0.00           H
ATOM   1248  OG  SER A  80      51.860  36.040 214.360  1.00  0.00           O
ATOM   1249  HG1 SER A  80      52.010  35.370 213.680  1.00  0.00           H
ATOM   1250  C   SER A  80      51.800  32.950 214.390  1.00  0.00           C
ATOM   1251  O   SER A  80      52.690  33.350 213.640  1.00  0.00           O
ATOM   1252  N   SER A  81      51.570  31.660 214.460  1.00  0.00           N
ATOM   1253  HN  SER A  81      50.810  31.220 214.930  1.00  0.00           H
ATOM   1254  CA  SER A  81      52.310  30.720 213.650  1.00  0.00           C
ATOM   1255  HA  SER A  81      53.370  30.910 213.740  1.00  0.00           H
ATOM   1256  CB  SER A  81      52.170  29.390 214.310  1.00  0.00           C
ATOM   1257  HB1 SER A  81      51.160  28.910 214.240  1.00  0.00           H
ATOM   1258  HB2 SER A  81      52.480  29.600 215.350  1.00  0.00           H
ATOM   1259  OG  SER A  81      53.090  28.370 213.890  1.00  0.00           O
ATOM   1260  HG1 SER A  81      52.600  27.550 213.990  1.00  0.00           H
ATOM   1261  C   SER A  81      51.950  30.750 212.150  1.00  0.00           C
ATOM   1262  O   SER A  81      50.890  31.280 211.810  1.00  0.00           O
ATOM   1263  N   ASN A  82      52.760  30.220 211.170  1.00  0.00           N
ATOM   1264  HN  ASN A  82      53.490  29.580 211.390  1.00  0.00           H
ATOM   1265  CA  ASN A  82      52.400  30.290 209.780  1.00  0.00           C
ATOM   1266  HA  ASN A  82      52.170  31.290 209.430  1.00  0.00           H
ATOM   1267  CB  ASN A  82      53.660  29.770 208.870  1.00  0.00           C
ATOM   1268  HB1 ASN A  82      53.330  29.730 207.810  1.00  0.00           H
ATOM   1269  HB2 ASN A  82      53.910  28.800 209.350  1.00  0.00           H
ATOM   1270  CG  ASN A  82      54.870  30.680 208.840  1.00  0.00           C
ATOM   1271  OD1 ASN A  82      54.940  31.650 209.570  1.00  0.00           O
ATOM   1272  ND2 ASN A  82      55.900  30.480 207.990  1.00  0.00           N
ATOM   1273 HD21 ASN A  82      55.880  29.640 207.440  1.00  0.00           H
ATOM   1274 HD22 ASN A  82      56.580  31.190 207.780  1.00  0.00           H
ATOM   1275  C   ASN A  82      51.230  29.260 209.380  1.00  0.00           C
ATOM   1276  O   ASN A  82      51.030  28.340 210.130  1.00  0.00           O
ATOM   1277  N   ILE A  83      50.440  29.540 208.280  1.00  0.00           N
ATOM   1278  HN  ILE A  83      50.710  30.270 207.670  1.00  0.00           H
ATOM   1279  CA  ILE A  83      49.200  28.890 208.030  1.00  0.00           C
ATOM   1280  HA  ILE A  83      48.760  28.760 209.010  1.00  0.00           H
ATOM   1281  CB  ILE A  83      48.270  29.720 207.140  1.00  0.00           C
ATOM   1282  HB  ILE A  83      48.900  30.010 206.280  1.00  0.00           H
ATOM   1283  CG2 ILE A  83      46.960  29.040 206.740  1.00  0.00           C
ATOM   1284 HG21 ILE A  83      46.290  29.780 206.260  1.00  0.00           H
ATOM   1285 HG22 ILE A  83      46.380  28.800 207.660  1.00  0.00           H
ATOM   1286 HG23 ILE A  83      47.070  28.180 206.050  1.00  0.00           H
ATOM   1287  CG1 ILE A  83      47.900  30.910 208.040  1.00  0.00           C
ATOM   1288 HG11 ILE A  83      48.820  31.330 208.510  1.00  0.00           H
ATOM   1289 HG12 ILE A  83      47.230  30.550 208.850  1.00  0.00           H
ATOM   1290  CD  ILE A  83      46.950  31.940 207.330  1.00  0.00           C
ATOM   1291  HD1 ILE A  83      45.940  31.500 207.230  1.00  0.00           H
ATOM   1292  HD2 ILE A  83      47.430  32.310 206.400  1.00  0.00           H
ATOM   1293  HD3 ILE A  83      46.880  32.740 208.100  1.00  0.00           H
ATOM   1294  C   ILE A  83      49.370  27.550 207.340  1.00  0.00           C
ATOM   1295  O   ILE A  83      50.130  27.440 206.360  1.00  0.00           O
ATOM   1296  N   GLN A  84      48.710  26.450 207.780  1.00  0.00           N
ATOM   1297  HN  GLN A  84      48.130  26.550 208.580  1.00  0.00           H
ATOM   1298  CA  GLN A  84      48.600  25.220 206.950  1.00  0.00           C
ATOM   1299  HA  GLN A  84      49.330  25.150 206.150  1.00  0.00           H
ATOM   1300  CB  GLN A  84      48.850  24.070 207.930  1.00  0.00           C
ATOM   1301  HB1 GLN A  84      48.720  23.100 207.400  1.00  0.00           H
ATOM   1302  HB2 GLN A  84      48.110  24.080 208.760  1.00  0.00           H
ATOM   1303  CG  GLN A  84      50.240  24.160 208.650  1.00  0.00           C
ATOM   1304  HG1 GLN A  84      50.150  24.830 209.530  1.00  0.00           H
ATOM   1305  HG2 GLN A  84      50.980  24.560 207.930  1.00  0.00           H
ATOM   1306  CD  GLN A  84      50.700  22.810 209.160  1.00  0.00           C
ATOM   1307  OE1 GLN A  84      50.360  22.400 210.290  1.00  0.00           O
ATOM   1308  NE2 GLN A  84      51.580  22.140 208.350  1.00  0.00           N
ATOM   1309 HE21 GLN A  84      51.980  22.610 207.570  1.00  0.00           H
ATOM   1310 HE22 GLN A  84      51.680  21.140 208.390  1.00  0.00           H
ATOM   1311  C   GLN A  84      47.240  25.180 206.400  1.00  0.00           C
ATOM   1312  O   GLN A  84      46.260  25.320 207.140  1.00  0.00           O
ATOM   1313  N   VAL A  85      47.180  24.880 205.150  1.00  0.00           N
ATOM   1314  HN  VAL A  85      47.980  24.880 204.560  1.00  0.00           H
ATOM   1315  CA  VAL A  85      45.900  24.500 204.560  1.00  0.00           C
ATOM   1316  HA  VAL A  85      45.100  24.420 205.290  1.00  0.00           H
ATOM   1317  CB  VAL A  85      45.450  25.460 203.560  1.00  0.00           C
ATOM   1318  HB  VAL A  85      44.510  25.130 203.070  1.00  0.00           H
ATOM   1319  CG1 VAL A  85      44.930  26.770 204.300  1.00  0.00           C
ATOM   1320 HG11 VAL A  85      44.780  27.550 203.520  1.00  0.00           H
ATOM   1321 HG12 VAL A  85      45.590  27.180 205.090  1.00  0.00           H
ATOM   1322 HG13 VAL A  85      43.920  26.540 204.710  1.00  0.00           H
ATOM   1323  CG2 VAL A  85      46.520  25.800 202.450  1.00  0.00           C
ATOM   1324 HG21 VAL A  85      47.300  26.380 202.980  1.00  0.00           H
ATOM   1325 HG22 VAL A  85      46.050  26.480 201.700  1.00  0.00           H
ATOM   1326 HG23 VAL A  85      46.840  24.840 201.990  1.00  0.00           H
ATOM   1327  C   VAL A  85      46.040  23.140 203.860  1.00  0.00           C
ATOM   1328  O   VAL A  85      47.070  22.470 203.670  1.00  0.00           O
ATOM   1329  N   LYS A  86      44.840  22.640 203.450  1.00  0.00           N
ATOM   1330  HN  LYS A  86      44.040  23.060 203.870  1.00  0.00           H
ATOM   1331  CA  LYS A  86      44.570  21.430 202.700  1.00  0.00           C
ATOM   1332  HA  LYS A  86      45.470  21.170 202.160  1.00  0.00           H
ATOM   1333  CB  LYS A  86      43.990  20.250 203.520  1.00  0.00           C
ATOM   1334  HB1 LYS A  86      43.660  19.440 202.840  1.00  0.00           H
ATOM   1335  HB2 LYS A  86      43.080  20.650 204.020  1.00  0.00           H
ATOM   1336  CG  LYS A  86      45.050  19.650 204.460  1.00  0.00           C
ATOM   1337  HG1 LYS A  86      44.500  19.100 205.250  1.00  0.00           H
ATOM   1338  HG2 LYS A  86      45.610  20.520 204.860  1.00  0.00           H
ATOM   1339  CD  LYS A  86      46.130  18.790 203.620  1.00  0.00           C
ATOM   1340  HD1 LYS A  86      46.660  19.580 203.050  1.00  0.00           H
ATOM   1341  HD2 LYS A  86      45.890  17.980 202.900  1.00  0.00           H
ATOM   1342  CE  LYS A  86      47.170  18.160 204.550  1.00  0.00           C
ATOM   1343  HE1 LYS A  86      47.510  18.930 205.270  1.00  0.00           H
ATOM   1344  HE2 LYS A  86      48.070  17.780 204.020  1.00  0.00           H
ATOM   1345  NZ  LYS A  86      46.560  16.970 205.340  1.00  0.00           N
ATOM   1346  HZ1 LYS A  86      45.880  17.270 206.060  1.00  0.00           H
ATOM   1347  HZ2 LYS A  86      47.240  16.380 205.870  1.00  0.00           H
ATOM   1348  HZ3 LYS A  86      46.180  16.210 204.740  1.00  0.00           H
ATOM   1349  C   LYS A  86      43.570  21.910 201.590  1.00  0.00           C
ATOM   1350  O   LYS A  86      42.500  22.530 201.880  1.00  0.00           O
ATOM   1351  N   GLN A  87      43.980  21.780 200.300  1.00  0.00           N
ATOM   1352  HN  GLN A  87      44.890  21.540 199.980  1.00  0.00           H
ATOM   1353  CA  GLN A  87      43.050  21.930 199.220  1.00  0.00           C
ATOM   1354  HA  GLN A  87      42.530  22.860 199.400  1.00  0.00           H
ATOM   1355  CB  GLN A  87      43.750  21.970 197.840  1.00  0.00           C
ATOM   1356  HB1 GLN A  87      44.340  21.040 197.730  1.00  0.00           H
ATOM   1357  HB2 GLN A  87      44.550  22.720 197.960  1.00  0.00           H
ATOM   1358  CG  GLN A  87      42.910  22.280 196.590  1.00  0.00           C
ATOM   1359  HG1 GLN A  87      42.580  23.340 196.570  1.00  0.00           H
ATOM   1360  HG2 GLN A  87      42.060  21.550 196.600  1.00  0.00           H
ATOM   1361  CD  GLN A  87      43.580  22.070 195.230  1.00  0.00           C
ATOM   1362  OE1 GLN A  87      43.680  22.900 194.350  1.00  0.00           O
ATOM   1363  NE2 GLN A  87      44.260  20.840 195.080  1.00  0.00           N
ATOM   1364 HE21 GLN A  87      44.190  20.090 195.740  1.00  0.00           H
ATOM   1365 HE22 GLN A  87      44.870  20.650 194.310  1.00  0.00           H
ATOM   1366  C   GLN A  87      41.990  20.870 199.090  1.00  0.00           C
ATOM   1367  O   GLN A  87      42.280  19.710 199.150  1.00  0.00           O
ATOM   1368  N   ARG A  88      40.730  21.330 198.980  1.00  0.00           N
ATOM   1369  HN  ARG A  88      40.440  22.280 199.090  1.00  0.00           H
ATOM   1370  CA  ARG A  88      39.550  20.550 198.840  1.00  0.00           C
ATOM   1371  HA  ARG A  88      39.910  19.540 198.720  1.00  0.00           H
ATOM   1372  CB  ARG A  88      38.660  20.610 200.120  1.00  0.00           C
ATOM   1373  HB1 ARG A  88      37.730  20.160 199.720  1.00  0.00           H
ATOM   1374  HB2 ARG A  88      38.350  21.610 200.500  1.00  0.00           H
ATOM   1375  CG  ARG A  88      39.240  19.750 201.200  1.00  0.00           C
ATOM   1376  HG1 ARG A  88      40.260  20.170 201.350  1.00  0.00           H
ATOM   1377  HG2 ARG A  88      39.390  18.730 200.810  1.00  0.00           H
ATOM   1378  CD  ARG A  88      38.520  19.800 202.570  1.00  0.00           C
ATOM   1379  HD1 ARG A  88      38.730  20.840 202.900  1.00  0.00           H
ATOM   1380  HD2 ARG A  88      39.020  19.140 203.310  1.00  0.00           H
ATOM   1381  NE  ARG A  88      37.120  19.410 202.440  1.00  0.00           N
ATOM   1382  HE  ARG A  88      36.840  18.980 201.590  1.00  0.00           H
ATOM   1383  CZ  ARG A  88      36.140  19.700 203.270  1.00  0.00           C
ATOM   1384  NH1 ARG A  88      36.390  20.300 204.400  1.00  0.00           N
ATOM   1385 HH11 ARG A  88      37.280  20.710 204.610  1.00  0.00           H
ATOM   1386 HH12 ARG A  88      35.620  20.630 204.950  1.00  0.00           H
ATOM   1387  NH2 ARG A  88      34.900  19.430 202.960  1.00  0.00           N
ATOM   1388 HH21 ARG A  88      34.840  18.640 202.350  1.00  0.00           H
ATOM   1389 HH22 ARG A  88      34.220  19.520 203.680  1.00  0.00           H
ATOM   1390  C   ARG A  88      38.720  20.980 197.630  1.00  0.00           C
ATOM   1391  O   ARG A  88      38.630  22.170 197.380  1.00  0.00           O
ATOM   1392  N   GLY A  89      38.070  20.060 196.890  1.00  0.00           N
ATOM   1393  HN  GLY A  89      38.090  19.100 197.160  1.00  0.00           H
ATOM   1394  CA  GLY A  89      37.490  20.430 195.570  1.00  0.00           C
ATOM   1395  HA1 GLY A  89      38.100  21.260 195.240  1.00  0.00           H
ATOM   1396  HA2 GLY A  89      36.430  20.570 195.640  1.00  0.00           H
ATOM   1397  C   GLY A  89      37.600  19.340 194.490  1.00  0.00           C
ATOM   1398  O   GLY A  89      38.330  18.330 194.630  1.00  0.00           O
ATOM   1399  N   PRO A  90      37.050  19.530 193.290  1.00  0.00           N
ATOM   1400  CD  PRO A  90      37.490  18.810 192.110  1.00  0.00           C
ATOM   1401  HD1 PRO A  90      37.080  17.770 192.120  1.00  0.00           H
ATOM   1402  HD2 PRO A  90      38.590  18.730 191.950  1.00  0.00           H
ATOM   1403  CA  PRO A  90      36.320  20.730 192.880  1.00  0.00           C
ATOM   1404  HA  PRO A  90      36.610  21.670 193.330  1.00  0.00           H
ATOM   1405  CB  PRO A  90      36.540  20.850 191.420  1.00  0.00           C
ATOM   1406  HB1 PRO A  90      37.380  21.530 191.180  1.00  0.00           H
ATOM   1407  HB2 PRO A  90      35.600  21.050 190.860  1.00  0.00           H
ATOM   1408  CG  PRO A  90      36.830  19.430 190.930  1.00  0.00           C
ATOM   1409  HG1 PRO A  90      35.820  19.010 190.740  1.00  0.00           H
ATOM   1410  HG2 PRO A  90      37.550  19.290 190.100  1.00  0.00           H
ATOM   1411  C   PRO A  90      34.890  20.640 193.180  1.00  0.00           C
ATOM   1412  O   PRO A  90      34.280  19.550 193.170  1.00  0.00           O
ATOM   1413  N   TYR A  91      34.210  21.790 193.510  1.00  0.00           N
ATOM   1414  HN  TYR A  91      34.610  22.700 193.640  1.00  0.00           H
ATOM   1415  CA  TYR A  91      32.780  21.860 193.620  1.00  0.00           C
ATOM   1416  HA  TYR A  91      32.390  20.870 193.430  1.00  0.00           H
ATOM   1417  CB  TYR A  91      32.300  22.270 195.010  1.00  0.00           C
ATOM   1418  HB1 TYR A  91      31.200  22.390 194.940  1.00  0.00           H
ATOM   1419  HB2 TYR A  91      32.750  23.270 195.160  1.00  0.00           H
ATOM   1420  CG  TYR A  91      32.690  21.350 196.110  1.00  0.00           C
ATOM   1421  CD1 TYR A  91      31.670  20.730 196.880  1.00  0.00           C
ATOM   1422  HD1 TYR A  91      30.610  20.820 196.730  1.00  0.00           H
ATOM   1423  CE1 TYR A  91      32.080  19.940 197.990  1.00  0.00           C
ATOM   1424  HE1 TYR A  91      31.340  19.490 198.630  1.00  0.00           H
ATOM   1425  CZ  TYR A  91      33.450  19.820 198.370  1.00  0.00           C
ATOM   1426  OH  TYR A  91      33.760  18.900 199.410  1.00  0.00           O
ATOM   1427  HH  TYR A  91      32.960  18.680 199.890  1.00  0.00           H
ATOM   1428  CD2 TYR A  91      34.000  21.320 196.600  1.00  0.00           C
ATOM   1429  HD2 TYR A  91      34.790  21.890 196.120  1.00  0.00           H
ATOM   1430  CE2 TYR A  91      34.410  20.550 197.680  1.00  0.00           C
ATOM   1431  HE2 TYR A  91      35.420  20.390 198.020  1.00  0.00           H
ATOM   1432  C   TYR A  91      32.340  22.770 192.530  1.00  0.00           C
ATOM   1433  O   TYR A  91      32.800  23.860 192.320  1.00  0.00           O
ATOM   1434  N   THR A  92      31.270  22.430 191.750  1.00  0.00           N
ATOM   1435  HN  THR A  92      30.770  21.580 191.910  1.00  0.00           H
ATOM   1436  CA  THR A  92      31.010  22.930 190.430  1.00  0.00           C
ATOM   1437  HA  THR A  92      31.710  23.730 190.240  1.00  0.00           H
ATOM   1438  CB  THR A  92      31.040  21.780 189.400  1.00  0.00           C
ATOM   1439  HB  THR A  92      30.290  20.990 189.640  1.00  0.00           H
ATOM   1440  OG1 THR A  92      32.300  21.150 189.430  1.00  0.00           O
ATOM   1441  HG1 THR A  92      32.330  20.450 190.080  1.00  0.00           H
ATOM   1442  CG2 THR A  92      30.720  22.260 188.030  1.00  0.00           C
ATOM   1443 HG21 THR A  92      29.630  22.490 188.080  1.00  0.00           H
ATOM   1444 HG22 THR A  92      30.810  21.460 187.270  1.00  0.00           H
ATOM   1445 HG23 THR A  92      31.430  23.010 187.610  1.00  0.00           H
ATOM   1446  C   THR A  92      29.590  23.590 190.460  1.00  0.00           C
ATOM   1447  O   THR A  92      28.620  22.880 190.580  1.00  0.00           O
ATOM   1448  N   TYR A  93      29.520  24.950 190.340  1.00  0.00           N
ATOM   1449  HN  TYR A  93      30.390  25.430 190.260  1.00  0.00           H
ATOM   1450  CA  TYR A  93      28.300  25.550 189.950  1.00  0.00           C
ATOM   1451  HA  TYR A  93      27.490  24.840 189.980  1.00  0.00           H
ATOM   1452  CB  TYR A  93      27.870  26.840 190.720  1.00  0.00           C
ATOM   1453  HB1 TYR A  93      26.890  27.100 190.270  1.00  0.00           H
ATOM   1454  HB2 TYR A  93      28.590  27.670 190.590  1.00  0.00           H
ATOM   1455  CG  TYR A  93      27.590  26.610 192.210  1.00  0.00           C
ATOM   1456  CD1 TYR A  93      26.270  26.630 192.670  1.00  0.00           C
ATOM   1457  HD1 TYR A  93      25.480  26.830 191.960  1.00  0.00           H
ATOM   1458  CE1 TYR A  93      25.980  26.600 194.030  1.00  0.00           C
ATOM   1459  HE1 TYR A  93      24.990  26.700 194.440  1.00  0.00           H
ATOM   1460  CZ  TYR A  93      27.020  26.400 194.950  1.00  0.00           C
ATOM   1461  OH  TYR A  93      26.760  26.420 196.350  1.00  0.00           O
ATOM   1462  HH  TYR A  93      25.940  25.940 196.480  1.00  0.00           H
ATOM   1463  CD2 TYR A  93      28.640  26.500 193.140  1.00  0.00           C
ATOM   1464  HD2 TYR A  93      29.640  26.630 192.770  1.00  0.00           H
ATOM   1465  CE2 TYR A  93      28.370  26.330 194.500  1.00  0.00           C
ATOM   1466  HE2 TYR A  93      29.190  26.230 195.190  1.00  0.00           H
ATOM   1467  C   TYR A  93      28.430  25.900 188.450  1.00  0.00           C
ATOM   1468  O   TYR A  93      29.290  26.680 187.970  1.00  0.00           O
ATOM   1469  N   ARG A  94      27.540  25.400 187.610  1.00  0.00           N
ATOM   1470  HN  ARG A  94      26.790  24.800 187.880  1.00  0.00           H
ATOM   1471  CA  ARG A  94      27.150  26.110 186.390  1.00  0.00           C
ATOM   1472  HA  ARG A  94      28.040  26.120 185.780  1.00  0.00           H
ATOM   1473  CB  ARG A  94      26.030  25.310 185.710  1.00  0.00           C
ATOM   1474  HB1 ARG A  94      25.070  25.640 186.170  1.00  0.00           H
ATOM   1475  HB2 ARG A  94      26.120  24.220 185.910  1.00  0.00           H
ATOM   1476  CG  ARG A  94      25.880  25.630 184.180  1.00  0.00           C
ATOM   1477  HG1 ARG A  94      26.630  25.060 183.600  1.00  0.00           H
ATOM   1478  HG2 ARG A  94      26.000  26.730 184.070  1.00  0.00           H
ATOM   1479  CD  ARG A  94      24.460  25.270 183.690  1.00  0.00           C
ATOM   1480  HD1 ARG A  94      23.650  25.720 184.300  1.00  0.00           H
ATOM   1481  HD2 ARG A  94      24.430  24.160 183.670  1.00  0.00           H
ATOM   1482  NE  ARG A  94      24.450  25.790 182.300  1.00  0.00           N
ATOM   1483  HE  ARG A  94      25.070  26.530 182.050  1.00  0.00           H
ATOM   1484  CZ  ARG A  94      23.540  25.520 181.400  1.00  0.00           C
ATOM   1485  NH1 ARG A  94      22.630  24.630 181.740  1.00  0.00           N
ATOM   1486 HH11 ARG A  94      22.000  24.310 181.030  1.00  0.00           H
ATOM   1487 HH12 ARG A  94      22.490  24.190 182.620  1.00  0.00           H
ATOM   1488  NH2 ARG A  94      23.560  26.020 180.190  1.00  0.00           N
ATOM   1489 HH21 ARG A  94      22.780  25.930 179.570  1.00  0.00           H
ATOM   1490 HH22 ARG A  94      24.190  26.750 179.910  1.00  0.00           H
ATOM   1491  C   ARG A  94      26.640  27.590 186.580  1.00  0.00           C
ATOM   1492  O   ARG A  94      25.920  27.890 187.520  1.00  0.00           O
ATOM   1493  N   VAL A  95      27.160  28.560 185.780  1.00  0.00           N
ATOM   1494  HN  VAL A  95      27.740  28.330 185.000  1.00  0.00           H
ATOM   1495  CA  VAL A  95      26.890  29.940 185.990  1.00  0.00           C
ATOM   1496  HA  VAL A  95      25.980  30.040 186.550  1.00  0.00           H
ATOM   1497  CB  VAL A  95      28.100  30.770 186.490  1.00  0.00           C
ATOM   1498  HB  VAL A  95      27.870  31.850 186.530  1.00  0.00           H
ATOM   1499  CG1 VAL A  95      28.300  30.390 187.980  1.00  0.00           C
ATOM   1500 HG11 VAL A  95      28.120  29.310 188.200  1.00  0.00           H
ATOM   1501 HG12 VAL A  95      27.610  31.010 188.590  1.00  0.00           H
ATOM   1502 HG13 VAL A  95      29.320  30.600 188.380  1.00  0.00           H
ATOM   1503  CG2 VAL A  95      29.410  30.530 185.620  1.00  0.00           C
ATOM   1504 HG21 VAL A  95      29.180  30.680 184.550  1.00  0.00           H
ATOM   1505 HG22 VAL A  95      29.650  29.460 185.780  1.00  0.00           H
ATOM   1506 HG23 VAL A  95      30.280  31.160 185.920  1.00  0.00           H
ATOM   1507  C   VAL A  95      26.530  30.430 184.600  1.00  0.00           C
ATOM   1508  O   VAL A  95      26.970  29.760 183.680  1.00  0.00           O
ATOM   1509  N   ARG A  96      25.720  31.460 184.530  1.00  0.00           N
ATOM   1510  HN  ARG A  96      25.340  31.900 185.340  1.00  0.00           H
ATOM   1511  CA  ARG A  96      25.360  32.220 183.290  1.00  0.00           C
ATOM   1512  HA  ARG A  96      24.610  32.930 183.590  1.00  0.00           H
ATOM   1513  CB  ARG A  96      26.530  32.990 182.630  1.00  0.00           C
ATOM   1514  HB1 ARG A  96      26.110  33.450 181.710  1.00  0.00           H
ATOM   1515  HB2 ARG A  96      27.310  32.260 182.320  1.00  0.00           H
ATOM   1516  CG  ARG A  96      27.300  33.880 183.660  1.00  0.00           C
ATOM   1517  HG1 ARG A  96      27.700  33.200 184.450  1.00  0.00           H
ATOM   1518  HG2 ARG A  96      26.590  34.500 184.250  1.00  0.00           H
ATOM   1519  CD  ARG A  96      28.370  34.860 183.050  1.00  0.00           C
ATOM   1520  HD1 ARG A  96      28.800  35.600 183.760  1.00  0.00           H
ATOM   1521  HD2 ARG A  96      27.860  35.410 182.230  1.00  0.00           H
ATOM   1522  NE  ARG A  96      29.460  34.100 182.430  1.00  0.00           N
ATOM   1523  HE  ARG A  96      29.360  33.930 181.450  1.00  0.00           H
ATOM   1524  CZ  ARG A  96      30.710  34.060 182.850  1.00  0.00           C
ATOM   1525  NH1 ARG A  96      31.160  34.320 184.070  1.00  0.00           N
ATOM   1526 HH11 ARG A  96      30.430  34.450 184.740  1.00  0.00           H
ATOM   1527 HH12 ARG A  96      32.040  33.920 184.320  1.00  0.00           H
ATOM   1528  NH2 ARG A  96      31.670  33.580 182.060  1.00  0.00           N
ATOM   1529 HH21 ARG A  96      31.400  33.380 181.120  1.00  0.00           H
ATOM   1530 HH22 ARG A  96      32.620  33.450 182.340  1.00  0.00           H
ATOM   1531  C   ARG A  96      24.670  31.510 182.210  1.00  0.00           C
ATOM   1532  O   ARG A  96      25.240  31.300 181.140  1.00  0.00           O
ATOM   1533  N   PHE A  97      23.380  31.310 182.430  1.00  0.00           N
ATOM   1534  HN  PHE A  97      23.070  31.770 183.250  1.00  0.00           H
ATOM   1535  CA  PHE A  97      22.450  30.460 181.620  1.00  0.00           C
ATOM   1536  HA  PHE A  97      22.790  30.360 180.600  1.00  0.00           H
ATOM   1537  CB  PHE A  97      22.240  29.010 182.150  1.00  0.00           C
ATOM   1538  HB1 PHE A  97      23.100  28.350 181.910  1.00  0.00           H
ATOM   1539  HB2 PHE A  97      21.330  28.530 181.750  1.00  0.00           H
ATOM   1540  CG  PHE A  97      22.080  28.900 183.650  1.00  0.00           C
ATOM   1541  CD1 PHE A  97      20.790  29.110 184.180  1.00  0.00           C
ATOM   1542  HD1 PHE A  97      19.970  29.330 183.520  1.00  0.00           H
ATOM   1543  CE1 PHE A  97      20.620  29.160 185.590  1.00  0.00           C
ATOM   1544  HE1 PHE A  97      19.640  29.300 186.040  1.00  0.00           H
ATOM   1545  CZ  PHE A  97      21.710  28.950 186.430  1.00  0.00           C
ATOM   1546  HZ  PHE A  97      21.620  28.960 187.510  1.00  0.00           H
ATOM   1547  CD2 PHE A  97      23.170  28.640 184.500  1.00  0.00           C
ATOM   1548  HD2 PHE A  97      24.130  28.480 184.040  1.00  0.00           H
ATOM   1549  CE2 PHE A  97      22.950  28.700 185.900  1.00  0.00           C
ATOM   1550  HE2 PHE A  97      23.840  28.570 186.500  1.00  0.00           H
ATOM   1551  C   PHE A  97      21.100  31.150 181.480  1.00  0.00           C
ATOM   1552  O   PHE A  97      20.300  30.760 180.630  1.00  0.00           O
ATOM   1553  N   LEU A  98      20.710  32.150 182.260  1.00  0.00           N
ATOM   1554  HN  LEU A  98      21.370  32.440 182.950  1.00  0.00           H
ATOM   1555  CA  LEU A  98      19.380  32.790 182.240  1.00  0.00           C
ATOM   1556  HA  LEU A  98      18.680  32.030 181.910  1.00  0.00           H
ATOM   1557  CB  LEU A  98      18.920  33.620 183.490  1.00  0.00           C
ATOM   1558  HB1 LEU A  98      17.960  34.130 183.300  1.00  0.00           H
ATOM   1559  HB2 LEU A  98      19.760  34.320 183.670  1.00  0.00           H
ATOM   1560  CG  LEU A  98      18.840  32.920 184.930  1.00  0.00           C
ATOM   1561  HG  LEU A  98      19.800  32.430 185.200  1.00  0.00           H
ATOM   1562  CD1 LEU A  98      18.460  33.780 186.150  1.00  0.00           C
ATOM   1563 HD11 LEU A  98      19.320  34.430 186.430  1.00  0.00           H
ATOM   1564 HD12 LEU A  98      18.290  33.110 187.020  1.00  0.00           H
ATOM   1565 HD13 LEU A  98      17.490  34.280 185.950  1.00  0.00           H
ATOM   1566  CD2 LEU A  98      17.800  31.800 184.800  1.00  0.00           C
ATOM   1567 HD21 LEU A  98      16.810  32.190 184.500  1.00  0.00           H
ATOM   1568 HD22 LEU A  98      17.770  31.150 185.700  1.00  0.00           H
ATOM   1569 HD23 LEU A  98      18.040  31.090 183.970  1.00  0.00           H
ATOM   1570  C   LEU A  98      19.280  33.800 181.110  1.00  0.00           C
ATOM   1571  O   LEU A  98      20.200  34.560 180.910  1.00  0.00           O
ATOM   1572  N   ALA A  99      18.170  33.730 180.300  1.00  0.00           N
ATOM   1573  HN  ALA A  99      17.350  33.230 180.560  1.00  0.00           H
ATOM   1574  CA  ALA A  99      17.850  34.690 179.240  1.00  0.00           C
ATOM   1575  HA  ALA A  99      18.690  34.630 178.550  1.00  0.00           H
ATOM   1576  CB  ALA A  99      16.500  34.320 178.660  1.00  0.00           C
ATOM   1577  HB1 ALA A  99      16.140  35.040 177.900  1.00  0.00           H
ATOM   1578  HB2 ALA A  99      15.820  34.190 179.540  1.00  0.00           H
ATOM   1579  HB3 ALA A  99      16.500  33.320 178.160  1.00  0.00           H
ATOM   1580  C   ALA A  99      17.770  36.230 179.590  1.00  0.00           C
ATOM   1581  O   ALA A  99      17.510  36.630 180.740  1.00  0.00           O
ATOM   1582  N   LYS A 100      18.080  37.050 178.620  1.00  0.00           N
ATOM   1583  HN  LYS A 100      18.340  36.820 177.690  1.00  0.00           H
ATOM   1584  CA  LYS A 100      18.110  38.460 178.760  1.00  0.00           C
ATOM   1585  HA  LYS A 100      18.510  38.600 179.750  1.00  0.00           H
ATOM   1586  CB  LYS A 100      19.100  39.150 177.810  1.00  0.00           C
ATOM   1587  HB1 LYS A 100      18.850  40.220 177.650  1.00  0.00           H
ATOM   1588  HB2 LYS A 100      18.920  38.600 176.870  1.00  0.00           H
ATOM   1589  CG  LYS A 100      20.610  39.020 178.130  1.00  0.00           C
ATOM   1590  HG1 LYS A 100      20.650  38.050 178.680  1.00  0.00           H
ATOM   1591  HG2 LYS A 100      20.950  39.840 178.800  1.00  0.00           H
ATOM   1592  CD  LYS A 100      21.370  38.880 176.750  1.00  0.00           C
ATOM   1593  HD1 LYS A 100      21.170  39.800 176.150  1.00  0.00           H
ATOM   1594  HD2 LYS A 100      20.810  38.140 176.140  1.00  0.00           H
ATOM   1595  CE  LYS A 100      22.910  38.490 176.710  1.00  0.00           C
ATOM   1596  HE1 LYS A 100      23.380  39.340 177.250  1.00  0.00           H
ATOM   1597  HE2 LYS A 100      23.370  38.520 175.700  1.00  0.00           H
ATOM   1598  NZ  LYS A 100      23.160  37.130 177.200  1.00  0.00           N
ATOM   1599  HZ1 LYS A 100      24.150  36.870 177.050  1.00  0.00           H
ATOM   1600  HZ2 LYS A 100      22.580  36.470 176.640  1.00  0.00           H
ATOM   1601  HZ3 LYS A 100      22.930  37.100 178.220  1.00  0.00           H
ATOM   1602  C   LYS A 100      16.710  39.120 178.810  1.00  0.00           C
ATOM   1603  O   LYS A 100      15.760  38.680 178.170  1.00  0.00           O
ATOM   1604  N   GLU A 101      16.620  40.280 179.430  1.00  0.00           N
ATOM   1605  HN  GLU A 101      17.500  40.570 179.790  1.00  0.00           H
ATOM   1606  CA  GLU A 101      15.400  41.040 179.750  1.00  0.00           C
ATOM   1607  HA  GLU A 101      14.490  40.670 179.290  1.00  0.00           H
ATOM   1608  CB  GLU A 101      15.230  41.110 181.300  1.00  0.00           C
ATOM   1609  HB1 GLU A 101      14.390  41.750 181.660  1.00  0.00           H
ATOM   1610  HB2 GLU A 101      16.160  41.500 181.740  1.00  0.00           H
ATOM   1611  CG  GLU A 101      15.000  39.700 181.910  1.00  0.00           C
ATOM   1612  HG1 GLU A 101      15.490  39.640 182.910  1.00  0.00           H
ATOM   1613  HG2 GLU A 101      15.440  38.960 181.210  1.00  0.00           H
ATOM   1614  CD  GLU A 101      13.530  39.440 182.080  1.00  0.00           C
ATOM   1615  OE1 GLU A 101      12.850  39.050 181.110  1.00  0.00           O
ATOM   1616  OE2 GLU A 101      13.000  39.590 183.230  1.00  0.00           O
ATOM   1617  C   GLU A 101      15.590  42.490 179.240  1.00  0.00           C
ATOM   1618  O   GLU A 101      16.700  42.820 178.880  1.00  0.00           O
ATOM   1619  N   ASN A 102      14.470  43.260 178.980  1.00  0.00           N
ATOM   1620  HN  ASN A 102      13.540  42.920 179.070  1.00  0.00           H
ATOM   1621  CA  ASN A 102      14.460  44.620 178.470  1.00  0.00           C
ATOM   1622  HA  ASN A 102      13.400  44.710 178.290  1.00  0.00           H
ATOM   1623  CB  ASN A 102      14.820  45.820 179.490  1.00  0.00           C
ATOM   1624  HB1 ASN A 102      14.640  46.800 179.000  1.00  0.00           H
ATOM   1625  HB2 ASN A 102      15.880  45.730 179.790  1.00  0.00           H
ATOM   1626  CG  ASN A 102      13.990  45.710 180.780  1.00  0.00           C
ATOM   1627  OD1 ASN A 102      13.140  44.850 180.980  1.00  0.00           O
ATOM   1628  ND2 ASN A 102      14.470  46.480 181.800  1.00  0.00           N
ATOM   1629 HD21 ASN A 102      14.040  46.360 182.690  1.00  0.00           H
ATOM   1630 HD22 ASN A 102      15.210  47.150 181.710  1.00  0.00           H
ATOM   1631  C   ASN A 102      15.130  44.870 177.070  1.00  0.00           C
ATOM   1632  O   ASN A 102      15.560  45.940 176.700  1.00  0.00           O
ATOM   1633  N   VAL A 103      15.270  43.770 176.290  1.00  0.00           N
ATOM   1634  HN  VAL A 103      14.870  42.930 176.630  1.00  0.00           H
ATOM   1635  CA  VAL A 103      15.880  43.640 175.000  1.00  0.00           C
ATOM   1636  HA  VAL A 103      16.930  43.860 175.140  1.00  0.00           H
ATOM   1637  CB  VAL A 103      15.850  42.160 174.510  1.00  0.00           C
ATOM   1638  HB  VAL A 103      14.820  41.900 174.190  1.00  0.00           H
ATOM   1639  CG1 VAL A 103      16.880  41.850 173.370  1.00  0.00           C
ATOM   1640 HG11 VAL A 103      17.940  42.010 173.660  1.00  0.00           H
ATOM   1641 HG12 VAL A 103      16.790  42.300 172.350  1.00  0.00           H
ATOM   1642 HG13 VAL A 103      16.820  40.760 173.170  1.00  0.00           H
ATOM   1643  CG2 VAL A 103      16.220  41.210 175.700  1.00  0.00           C
ATOM   1644 HG21 VAL A 103      16.480  40.180 175.400  1.00  0.00           H
ATOM   1645 HG22 VAL A 103      15.400  41.110 176.440  1.00  0.00           H
ATOM   1646 HG23 VAL A 103      17.090  41.570 176.280  1.00  0.00           H
ATOM   1647  C   VAL A 103      15.410  44.530 173.870  1.00  0.00           C
ATOM   1648  O   VAL A 103      14.230  44.510 173.480  1.00  0.00           O
ATOM   1649  N   THR A 104      16.250  45.520 173.520  1.00  0.00           N
ATOM   1650  HN  THR A 104      17.180  45.630 173.850  1.00  0.00           H
ATOM   1651  CA  THR A 104      15.850  46.630 172.680  1.00  0.00           C
ATOM   1652  HA  THR A 104      15.190  46.220 171.930  1.00  0.00           H
ATOM   1653  CB  THR A 104      15.170  47.750 173.470  1.00  0.00           C
ATOM   1654  HB  THR A 104      14.340  47.380 174.100  1.00  0.00           H
ATOM   1655  OG1 THR A 104      14.600  48.740 172.620  1.00  0.00           O
ATOM   1656  HG1 THR A 104      14.060  48.300 171.950  1.00  0.00           H
ATOM   1657  CG2 THR A 104      16.170  48.450 174.410  1.00  0.00           C
ATOM   1658 HG21 THR A 104      17.090  48.780 173.880  1.00  0.00           H
ATOM   1659 HG22 THR A 104      16.450  47.790 175.250  1.00  0.00           H
ATOM   1660 HG23 THR A 104      15.750  49.390 174.840  1.00  0.00           H
ATOM   1661  C   THR A 104      17.100  47.230 172.030  1.00  0.00           C
ATOM   1662  O   THR A 104      18.250  47.080 172.440  1.00  0.00           O
ATOM   1663  N   GLN A 105      16.960  47.970 170.920  1.00  0.00           N
ATOM   1664  HN  GLN A 105      16.100  48.110 170.420  1.00  0.00           H
ATOM   1665  CA  GLN A 105      18.140  48.640 170.360  1.00  0.00           C
ATOM   1666  HA  GLN A 105      18.840  48.790 171.160  1.00  0.00           H
ATOM   1667  CB  GLN A 105      18.800  47.730 169.280  1.00  0.00           C
ATOM   1668  HB1 GLN A 105      19.430  46.970 169.790  1.00  0.00           H
ATOM   1669  HB2 GLN A 105      19.600  48.280 168.740  1.00  0.00           H
ATOM   1670  CG  GLN A 105      17.760  47.060 168.360  1.00  0.00           C
ATOM   1671  HG1 GLN A 105      17.310  46.280 169.010  1.00  0.00           H
ATOM   1672  HG2 GLN A 105      18.230  46.430 167.580  1.00  0.00           H
ATOM   1673  CD  GLN A 105      16.730  47.990 167.710  1.00  0.00           C
ATOM   1674  OE1 GLN A 105      15.630  48.250 168.100  1.00  0.00           O
ATOM   1675  NE2 GLN A 105      17.140  48.500 166.520  1.00  0.00           N
ATOM   1676 HE21 GLN A 105      16.590  49.080 165.930  1.00  0.00           H
ATOM   1677 HE22 GLN A 105      17.980  48.120 166.110  1.00  0.00           H
ATOM   1678  C   GLN A 105      17.770  50.080 169.950  1.00  0.00           C
ATOM   1679  O   GLN A 105      16.580  50.460 169.870  1.00  0.00           O
ATOM   1680  N   ASP A 106      18.810  50.850 169.750  1.00  0.00           N
ATOM   1681  HN  ASP A 106      19.770  50.580 169.800  1.00  0.00           H
ATOM   1682  CA  ASP A 106      18.650  52.270 169.370  1.00  0.00           C
ATOM   1683  HA  ASP A 106      17.640  52.550 169.140  1.00  0.00           H
ATOM   1684  CB  ASP A 106      19.380  53.250 170.360  1.00  0.00           C
ATOM   1685  HB1 ASP A 106      19.270  54.290 169.970  1.00  0.00           H
ATOM   1686  HB2 ASP A 106      20.480  53.150 170.370  1.00  0.00           H
ATOM   1687  CG  ASP A 106      18.660  53.240 171.660  1.00  0.00           C
ATOM   1688  OD1 ASP A 106      17.400  53.130 171.700  1.00  0.00           O
ATOM   1689  OD2 ASP A 106      19.370  53.290 172.680  1.00  0.00           O
ATOM   1690  C   ASP A 106      19.450  52.480 168.100  1.00  0.00           C
ATOM   1691  O   ASP A 106      20.660  52.250 168.040  1.00  0.00           O
ATOM   1692  N   ALA A 107      18.770  52.850 167.010  1.00  0.00           N
ATOM   1693  HN  ALA A 107      17.790  53.010 166.950  1.00  0.00           H
ATOM   1694  CA  ALA A 107      19.510  53.130 165.820  1.00  0.00           C
ATOM   1695  HA  ALA A 107      20.280  52.400 165.630  1.00  0.00           H
ATOM   1696  CB  ALA A 107      18.570  53.090 164.600  1.00  0.00           C
ATOM   1697  HB1 ALA A 107      17.740  53.820 164.660  1.00  0.00           H
ATOM   1698  HB2 ALA A 107      18.100  52.090 164.510  1.00  0.00           H
ATOM   1699  HB3 ALA A 107      19.090  53.300 163.640  1.00  0.00           H
ATOM   1700  C   ALA A 107      20.170  54.480 165.770  1.00  0.00           C
ATOM   1701  O   ALA A 107      21.140  54.730 165.020  1.00  0.00           O
ATOM   1702  N   GLU A 108      19.730  55.440 166.670  1.00  0.00           N
ATOM   1703  HN  GLU A 108      18.800  55.350 167.040  1.00  0.00           H
ATOM   1704  CA  GLU A 108      20.420  56.700 166.960  1.00  0.00           C
ATOM   1705  HA  GLU A 108      20.520  57.250 166.040  1.00  0.00           H
ATOM   1706  CB  GLU A 108      19.640  57.500 167.970  1.00  0.00           C
ATOM   1707  HB1 GLU A 108      19.220  56.710 168.630  1.00  0.00           H
ATOM   1708  HB2 GLU A 108      18.850  58.070 167.430  1.00  0.00           H
ATOM   1709  CG  GLU A 108      20.570  58.460 168.890  1.00  0.00           C
ATOM   1710  HG1 GLU A 108      21.040  59.200 168.210  1.00  0.00           H
ATOM   1711  HG2 GLU A 108      21.370  57.840 169.370  1.00  0.00           H
ATOM   1712  CD  GLU A 108      19.790  59.150 169.910  1.00  0.00           C
ATOM   1713  OE1 GLU A 108      18.720  59.790 169.600  1.00  0.00           O
ATOM   1714  OE2 GLU A 108      20.280  59.250 171.070  1.00  0.00           O
ATOM   1715  C   GLU A 108      21.910  56.410 167.400  1.00  0.00           C
ATOM   1716  O   GLU A 108      22.850  57.110 167.020  1.00  0.00           O
ATOM   1717  N   ASP A 109      22.170  55.250 168.040  1.00  0.00           N
ATOM   1718  HN  ASP A 109      21.360  54.740 168.300  1.00  0.00           H
ATOM   1719  CA  ASP A 109      23.510  54.980 168.510  1.00  0.00           C
ATOM   1720  HA  ASP A 109      24.250  55.760 168.390  1.00  0.00           H
ATOM   1721  CB  ASP A 109      23.530  54.540 169.970  1.00  0.00           C
ATOM   1722  HB1 ASP A 109      24.470  54.030 170.270  1.00  0.00           H
ATOM   1723  HB2 ASP A 109      22.770  53.740 170.110  1.00  0.00           H
ATOM   1724  CG  ASP A 109      23.170  55.720 170.770  1.00  0.00           C
ATOM   1725  OD1 ASP A 109      23.540  56.890 170.510  1.00  0.00           O
ATOM   1726  OD2 ASP A 109      22.740  55.400 171.920  1.00  0.00           O
ATOM   1727  C   ASP A 109      24.140  53.790 167.720  1.00  0.00           C
ATOM   1728  O   ASP A 109      25.350  53.780 167.630  1.00  0.00           O
ATOM   1729  N   ASN A 110      23.310  52.780 167.290  1.00  0.00           N
ATOM   1730  HN  ASN A 110      22.360  53.040 167.420  1.00  0.00           H
ATOM   1731  CA  ASN A 110      23.660  51.480 166.760  1.00  0.00           C
ATOM   1732  HA  ASN A 110      22.800  51.070 166.250  1.00  0.00           H
ATOM   1733  CB  ASN A 110      24.800  51.570 165.630  1.00  0.00           C
ATOM   1734  HB1 ASN A 110      24.950  50.500 165.370  1.00  0.00           H
ATOM   1735  HB2 ASN A 110      25.780  51.980 165.950  1.00  0.00           H
ATOM   1736  CG  ASN A 110      24.170  52.200 164.400  1.00  0.00           C
ATOM   1737  OD1 ASN A 110      23.620  51.510 163.530  1.00  0.00           O
ATOM   1738  ND2 ASN A 110      24.300  53.520 164.290  1.00  0.00           N
ATOM   1739 HD21 ASN A 110      24.310  53.860 163.350  1.00  0.00           H
ATOM   1740 HD22 ASN A 110      24.700  54.040 165.050  1.00  0.00           H
ATOM   1741  C   ASN A 110      24.010  50.530 167.960  1.00  0.00           C
ATOM   1742  O   ASN A 110      25.010  49.820 167.920  1.00  0.00           O
ATOM   1743  N   THR A 111      23.280  50.610 169.030  1.00  0.00           N
ATOM   1744  HN  THR A 111      22.510  51.240 169.060  1.00  0.00           H
ATOM   1745  CA  THR A 111      23.570  49.840 170.230  1.00  0.00           C
ATOM   1746  HA  THR A 111      24.310  49.090 170.010  1.00  0.00           H
ATOM   1747  CB  THR A 111      24.110  50.670 171.300  1.00  0.00           C
ATOM   1748  HB  THR A 111      24.290  49.990 172.150  1.00  0.00           H
ATOM   1749  OG1 THR A 111      23.110  51.580 171.740  1.00  0.00           O
ATOM   1750  HG1 THR A 111      22.390  51.100 172.150  1.00  0.00           H
ATOM   1751  CG2 THR A 111      25.280  51.560 170.910  1.00  0.00           C
ATOM   1752 HG21 THR A 111      25.590  52.100 171.830  1.00  0.00           H
ATOM   1753 HG22 THR A 111      25.190  52.170 169.980  1.00  0.00           H
ATOM   1754 HG23 THR A 111      26.090  50.860 170.610  1.00  0.00           H
ATOM   1755  C   THR A 111      22.380  49.000 170.600  1.00  0.00           C
ATOM   1756  O   THR A 111      21.330  49.360 170.140  1.00  0.00           O
ATOM   1757  N   VAL A 112      22.580  47.820 171.250  1.00  0.00           N
ATOM   1758  HN  VAL A 112      23.480  47.540 171.570  1.00  0.00           H
ATOM   1759  CA  VAL A 112      21.480  47.030 171.790  1.00  0.00           C
ATOM   1760  HA  VAL A 112      20.530  47.460 171.480  1.00  0.00           H
ATOM   1761  CB  VAL A 112      21.440  45.550 171.260  1.00  0.00           C
ATOM   1762  HB  VAL A 112      21.340  45.570 170.150  1.00  0.00           H
ATOM   1763  CG1 VAL A 112      22.720  44.720 171.620  1.00  0.00           C
ATOM   1764 HG11 VAL A 112      22.690  43.650 171.320  1.00  0.00           H
ATOM   1765 HG12 VAL A 112      22.770  44.770 172.730  1.00  0.00           H
ATOM   1766 HG13 VAL A 112      23.570  45.280 171.180  1.00  0.00           H
ATOM   1767  CG2 VAL A 112      20.190  44.800 171.800  1.00  0.00           C
ATOM   1768 HG21 VAL A 112      19.270  45.180 171.310  1.00  0.00           H
ATOM   1769 HG22 VAL A 112      20.100  44.820 172.910  1.00  0.00           H
ATOM   1770 HG23 VAL A 112      20.370  43.770 171.440  1.00  0.00           H
ATOM   1771  C   VAL A 112      21.620  47.170 173.340  1.00  0.00           C
ATOM   1772  O   VAL A 112      22.740  47.210 173.880  1.00  0.00           O
ATOM   1773  N   SER A 113      20.490  47.410 174.070  1.00  0.00           N
ATOM   1774  HN  SER A 113      19.620  47.270 173.620  1.00  0.00           H
ATOM   1775  CA  SER A 113      20.500  47.520 175.580  1.00  0.00           C
ATOM   1776  HA  SER A 113      21.470  47.300 176.000  1.00  0.00           H
ATOM   1777  CB  SER A 113      20.090  48.950 176.070  1.00  0.00           C
ATOM   1778  HB1 SER A 113      19.080  49.370 175.910  1.00  0.00           H
ATOM   1779  HB2 SER A 113      20.750  49.720 175.610  1.00  0.00           H
ATOM   1780  OG  SER A 113      20.410  49.140 177.400  1.00  0.00           O
ATOM   1781  HG1 SER A 113      21.360  49.260 177.430  1.00  0.00           H
ATOM   1782  C   SER A 113      19.690  46.420 176.130  1.00  0.00           C
ATOM   1783  O   SER A 113      18.660  46.000 175.600  1.00  0.00           O
ATOM   1784  N   PHE A 114      20.240  45.910 177.250  1.00  0.00           N
ATOM   1785  HN  PHE A 114      21.040  46.350 177.660  1.00  0.00           H
ATOM   1786  CA  PHE A 114      19.690  44.780 177.860  1.00  0.00           C
ATOM   1787  HA  PHE A 114      18.610  44.820 177.900  1.00  0.00           H
ATOM   1788  CB  PHE A 114      20.120  43.440 177.140  1.00  0.00           C
ATOM   1789  HB1 PHE A 114      19.780  43.300 176.090  1.00  0.00           H
ATOM   1790  HB2 PHE A 114      19.640  42.540 177.570  1.00  0.00           H
ATOM   1791  CG  PHE A 114      21.570  43.140 177.280  1.00  0.00           C
ATOM   1792  CD1 PHE A 114      22.510  43.840 176.540  1.00  0.00           C
ATOM   1793  HD1 PHE A 114      22.170  44.560 175.810  1.00  0.00           H
ATOM   1794  CE1 PHE A 114      23.890  43.580 176.720  1.00  0.00           C
ATOM   1795  HE1 PHE A 114      24.610  44.110 176.100  1.00  0.00           H
ATOM   1796  CZ  PHE A 114      24.340  42.700 177.640  1.00  0.00           C
ATOM   1797  HZ  PHE A 114      25.360  42.360 177.610  1.00  0.00           H
ATOM   1798  CD2 PHE A 114      22.080  42.330 178.360  1.00  0.00           C
ATOM   1799  HD2 PHE A 114      21.420  41.860 179.080  1.00  0.00           H
ATOM   1800  CE2 PHE A 114      23.460  42.090 178.580  1.00  0.00           C
ATOM   1801  HE2 PHE A 114      23.870  41.430 179.330  1.00  0.00           H
ATOM   1802  C   PHE A 114      20.050  44.690 179.290  1.00  0.00           C
ATOM   1803  O   PHE A 114      20.980  45.310 179.730  1.00  0.00           O
ATOM   1804  N   LEU A 115      19.320  43.910 179.990  1.00  0.00           N
ATOM   1805  HN  LEU A 115      18.500  43.500 179.590  1.00  0.00           H
ATOM   1806  CA  LEU A 115      19.450  43.480 181.360  1.00  0.00           C
ATOM   1807  HA  LEU A 115      20.220  44.060 181.850  1.00  0.00           H
ATOM   1808  CB  LEU A 115      18.110  43.900 182.060  1.00  0.00           C
ATOM   1809  HB1 LEU A 115      17.260  43.340 181.620  1.00  0.00           H
ATOM   1810  HB2 LEU A 115      18.080  44.970 181.760  1.00  0.00           H
ATOM   1811  CG  LEU A 115      17.920  43.770 183.640  1.00  0.00           C
ATOM   1812  HG  LEU A 115      18.050  42.680 183.860  1.00  0.00           H
ATOM   1813  CD1 LEU A 115      18.990  44.490 184.380  1.00  0.00           C
ATOM   1814 HD11 LEU A 115      18.720  44.460 185.460  1.00  0.00           H
ATOM   1815 HD12 LEU A 115      19.140  45.540 184.040  1.00  0.00           H
ATOM   1816 HD13 LEU A 115      20.020  44.090 184.280  1.00  0.00           H
ATOM   1817  CD2 LEU A 115      16.540  44.310 184.050  1.00  0.00           C
ATOM   1818 HD21 LEU A 115      16.360  45.390 183.860  1.00  0.00           H
ATOM   1819 HD22 LEU A 115      16.490  44.120 185.140  1.00  0.00           H
ATOM   1820 HD23 LEU A 115      15.720  43.710 183.590  1.00  0.00           H
ATOM   1821  C   LEU A 115      19.620  41.980 181.510  1.00  0.00           C
ATOM   1822  O   LEU A 115      18.780  41.200 181.000  1.00  0.00           O
ATOM   1823  N   GLN A 116      20.580  41.520 182.320  1.00  0.00           N
ATOM   1824  HN  GLN A 116      21.280  42.180 182.610  1.00  0.00           H
ATOM   1825  CA  GLN A 116      20.830  40.130 182.500  1.00  0.00           C
ATOM   1826  HA  GLN A 116      20.200  39.540 181.840  1.00  0.00           H
ATOM   1827  CB  GLN A 116      22.300  40.040 182.030  1.00  0.00           C
ATOM   1828  HB1 GLN A 116      22.800  40.930 182.470  1.00  0.00           H
ATOM   1829  HB2 GLN A 116      22.260  40.260 180.940  1.00  0.00           H
ATOM   1830  CG  GLN A 116      22.940  38.690 182.370  1.00  0.00           C
ATOM   1831  HG1 GLN A 116      23.020  38.260 183.390  1.00  0.00           H
ATOM   1832  HG2 GLN A 116      24.010  38.730 182.080  1.00  0.00           H
ATOM   1833  CD  GLN A 116      22.360  37.640 181.420  1.00  0.00           C
ATOM   1834  OE1 GLN A 116      22.560  37.650 180.180  1.00  0.00           O
ATOM   1835  NE2 GLN A 116      21.630  36.700 181.980  1.00  0.00           N
ATOM   1836 HE21 GLN A 116      21.240  35.980 181.410  1.00  0.00           H
ATOM   1837 HE22 GLN A 116      21.430  36.830 182.960  1.00  0.00           H
ATOM   1838  C   GLN A 116      20.670  39.680 183.950  1.00  0.00           C
ATOM   1839  O   GLN A 116      21.430  40.060 184.820  1.00  0.00           O
ATOM   1840  N   PRO A 117      19.640  38.930 184.210  1.00  0.00           N
ATOM   1841  CD  PRO A 117      18.420  38.860 183.430  1.00  0.00           C
ATOM   1842  HD1 PRO A 117      18.440  38.230 182.520  1.00  0.00           H
ATOM   1843  HD2 PRO A 117      18.180  39.900 183.130  1.00  0.00           H
ATOM   1844  CA  PRO A 117      19.570  38.160 185.460  1.00  0.00           C
ATOM   1845  HA  PRO A 117      19.670  38.870 186.270  1.00  0.00           H
ATOM   1846  CB  PRO A 117      18.240  37.350 185.290  1.00  0.00           C
ATOM   1847  HB1 PRO A 117      17.820  37.100 186.290  1.00  0.00           H
ATOM   1848  HB2 PRO A 117      18.350  36.340 184.850  1.00  0.00           H
ATOM   1849  CG  PRO A 117      17.390  38.320 184.410  1.00  0.00           C
ATOM   1850  HG1 PRO A 117      16.490  37.820 183.980  1.00  0.00           H
ATOM   1851  HG2 PRO A 117      17.030  39.120 185.090  1.00  0.00           H
ATOM   1852  C   PRO A 117      20.750  37.180 185.710  1.00  0.00           C
ATOM   1853  O   PRO A 117      21.200  36.530 184.780  1.00  0.00           O
ATOM   1854  N   ASN A 118      21.120  37.040 186.960  1.00  0.00           N
ATOM   1855  HN  ASN A 118      20.680  37.520 187.710  1.00  0.00           H
ATOM   1856  CA  ASN A 118      22.250  36.270 187.360  1.00  0.00           C
ATOM   1857  HA  ASN A 118      22.860  35.960 186.530  1.00  0.00           H
ATOM   1858  CB  ASN A 118      23.100  37.000 188.370  1.00  0.00           C
ATOM   1859  HB1 ASN A 118      23.850  36.390 188.920  1.00  0.00           H
ATOM   1860  HB2 ASN A 118      22.430  37.430 189.150  1.00  0.00           H
ATOM   1861  CG  ASN A 118      23.820  38.220 187.950  1.00  0.00           C
ATOM   1862  OD1 ASN A 118      23.770  39.220 188.640  1.00  0.00           O
ATOM   1863  ND2 ASN A 118      24.460  38.140 186.760  1.00  0.00           N
ATOM   1864 HD21 ASN A 118      24.910  39.000 186.530  1.00  0.00           H
ATOM   1865 HD22 ASN A 118      24.270  37.350 186.180  1.00  0.00           H
ATOM   1866  C   ASN A 118      21.780  34.990 188.120  1.00  0.00           C
ATOM   1867  O   ASN A 118      20.690  34.960 188.770  1.00  0.00           O
ATOM   1868  N   GLY A 119      22.510  33.840 188.130  1.00  0.00           N
ATOM   1869  HN  GLY A 119      23.370  33.710 187.650  1.00  0.00           H
ATOM   1870  CA  GLY A 119      22.000  32.680 188.790  1.00  0.00           C
ATOM   1871  HA1 GLY A 119      21.190  32.360 188.160  1.00  0.00           H
ATOM   1872  HA2 GLY A 119      21.790  32.870 189.840  1.00  0.00           H
ATOM   1873  C   GLY A 119      23.020  31.590 188.710  1.00  0.00           C
ATOM   1874  O   GLY A 119      23.470  31.400 187.580  1.00  0.00           O
ATOM   1875  N   ALA A 120      23.350  30.940 189.850  1.00  0.00           N
ATOM   1876  HN  ALA A 120      23.050  31.290 190.730  1.00  0.00           H
ATOM   1877  CA  ALA A 120      24.330  29.850 189.810  1.00  0.00           C
ATOM   1878  HA  ALA A 120      24.780  29.840 188.820  1.00  0.00           H
ATOM   1879  CB  ALA A 120      25.440  30.260 190.790  1.00  0.00           C
ATOM   1880  HB1 ALA A 120      25.110  30.130 191.840  1.00  0.00           H
ATOM   1881  HB2 ALA A 120      25.960  31.220 190.580  1.00  0.00           H
ATOM   1882  HB3 ALA A 120      26.170  29.420 190.740  1.00  0.00           H
ATOM   1883  C   ALA A 120      23.650  28.610 190.220  1.00  0.00           C
ATOM   1884  O   ALA A 120      22.840  28.610 191.160  1.00  0.00           O
ATOM   1885  N   ILE A 121      23.860  27.480 189.480  1.00  0.00           N
ATOM   1886  HN  ILE A 121      24.650  27.430 188.870  1.00  0.00           H
ATOM   1887  CA  ILE A 121      23.290  26.200 189.900  1.00  0.00           C
ATOM   1888  HA  ILE A 121      22.830  26.340 190.870  1.00  0.00           H
ATOM   1889  CB  ILE A 121      22.120  25.760 189.050  1.00  0.00           C
ATOM   1890  HB  ILE A 121      21.410  26.610 189.040  1.00  0.00           H
ATOM   1891  CG2 ILE A 121      22.630  25.570 187.570  1.00  0.00           C
ATOM   1892 HG21 ILE A 121      21.840  25.220 186.860  1.00  0.00           H
ATOM   1893 HG22 ILE A 121      23.530  24.940 187.510  1.00  0.00           H
ATOM   1894 HG23 ILE A 121      22.940  26.590 187.250  1.00  0.00           H
ATOM   1895  CG1 ILE A 121      21.540  24.460 189.600  1.00  0.00           C
ATOM   1896 HG11 ILE A 121      22.240  23.610 189.700  1.00  0.00           H
ATOM   1897 HG12 ILE A 121      20.900  24.170 188.740  1.00  0.00           H
ATOM   1898  CD  ILE A 121      20.590  24.590 190.890  1.00  0.00           C
ATOM   1899  HD1 ILE A 121      20.020  23.680 191.140  1.00  0.00           H
ATOM   1900  HD2 ILE A 121      19.920  25.420 190.570  1.00  0.00           H
ATOM   1901  HD3 ILE A 121      21.270  24.890 191.720  1.00  0.00           H
ATOM   1902  C   ILE A 121      24.380  25.120 190.070  1.00  0.00           C
ATOM   1903  O   ILE A 121      25.300  25.040 189.220  1.00  0.00           O
ATOM   1904  N   PHE A 122      24.360  24.370 191.220  1.00  0.00           N
ATOM   1905  HN  PHE A 122      23.650  24.490 191.910  1.00  0.00           H
ATOM   1906  CA  PHE A 122      25.330  23.260 191.490  1.00  0.00           C
ATOM   1907  HA  PHE A 122      26.360  23.540 191.300  1.00  0.00           H
ATOM   1908  CB  PHE A 122      25.150  22.880 192.930  1.00  0.00           C
ATOM   1909  HB1 PHE A 122      24.100  22.500 192.940  1.00  0.00           H
ATOM   1910  HB2 PHE A 122      25.240  23.780 193.570  1.00  0.00           H
ATOM   1911  CG  PHE A 122      26.130  21.850 193.450  1.00  0.00           C
ATOM   1912  CD1 PHE A 122      25.780  20.550 193.810  1.00  0.00           C
ATOM   1913  HD1 PHE A 122      24.790  20.140 193.710  1.00  0.00           H
ATOM   1914  CE1 PHE A 122      26.740  19.750 194.560  1.00  0.00           C
ATOM   1915  HE1 PHE A 122      26.440  18.760 194.870  1.00  0.00           H
ATOM   1916  CZ  PHE A 122      28.020  20.190 194.760  1.00  0.00           C
ATOM   1917  HZ  PHE A 122      28.700  19.650 195.410  1.00  0.00           H
ATOM   1918  CD2 PHE A 122      27.490  22.300 193.700  1.00  0.00           C
ATOM   1919  HD2 PHE A 122      27.750  23.330 193.460  1.00  0.00           H
ATOM   1920  CE2 PHE A 122      28.420  21.440 194.240  1.00  0.00           C
ATOM   1921  HE2 PHE A 122      29.430  21.840 194.310  1.00  0.00           H
ATOM   1922  C   PHE A 122      25.190  22.030 190.560  1.00  0.00           C
ATOM   1923  O   PHE A 122      24.070  21.690 190.240  1.00  0.00           O
ATOM   1924  N   GLU A 123      26.320  21.370 190.150  1.00  0.00           N
ATOM   1925  HN  GLU A 123      27.190  21.850 190.260  1.00  0.00           H
ATOM   1926  CA  GLU A 123      26.260  20.150 189.370  1.00  0.00           C
ATOM   1927  HA  GLU A 123      25.270  19.860 189.040  1.00  0.00           H
ATOM   1928  CB  GLU A 123      27.060  20.360 188.070  1.00  0.00           C
ATOM   1929  HB1 GLU A 123      28.090  20.700 188.330  1.00  0.00           H
ATOM   1930  HB2 GLU A 123      26.470  21.140 187.550  1.00  0.00           H
ATOM   1931  CG  GLU A 123      27.100  19.150 187.120  1.00  0.00           C
ATOM   1932  HG1 GLU A 123      27.890  18.430 187.440  1.00  0.00           H
ATOM   1933  HG2 GLU A 123      27.440  19.660 186.190  1.00  0.00           H
ATOM   1934  CD  GLU A 123      25.850  18.440 186.840  1.00  0.00           C
ATOM   1935  OE1 GLU A 123      25.720  17.250 187.260  1.00  0.00           O
ATOM   1936  OE2 GLU A 123      25.030  19.080 186.140  1.00  0.00           O
ATOM   1937  C   GLU A 123      26.880  19.030 190.150  1.00  0.00           C
ATOM   1938  O   GLU A 123      28.090  19.100 190.350  1.00  0.00           O
ATOM   1939  N   PRO A 124      26.140  18.070 190.680  1.00  0.00           N
ATOM   1940  CD  PRO A 124      24.630  18.150 190.800  1.00  0.00           C
ATOM   1941  HD1 PRO A 124      24.190  17.780 189.850  1.00  0.00           H
ATOM   1942  HD2 PRO A 124      24.300  19.150 191.160  1.00  0.00           H
ATOM   1943  CA  PRO A 124      26.610  17.000 191.480  1.00  0.00           C
ATOM   1944  HA  PRO A 124      27.130  17.500 192.290  1.00  0.00           H
ATOM   1945  CB  PRO A 124      25.430  16.110 191.850  1.00  0.00           C
ATOM   1946  HB1 PRO A 124      25.660  15.450 192.720  1.00  0.00           H
ATOM   1947  HB2 PRO A 124      25.120  15.380 191.070  1.00  0.00           H
ATOM   1948  CG  PRO A 124      24.330  17.120 191.960  1.00  0.00           C
ATOM   1949  HG1 PRO A 124      23.260  16.840 191.920  1.00  0.00           H
ATOM   1950  HG2 PRO A 124      24.520  17.670 192.920  1.00  0.00           H
ATOM   1951  C   PRO A 124      27.610  16.230 190.620  1.00  0.00           C
ATOM   1952  O   PRO A 124      28.550  15.680 191.200  1.00  0.00           O
ATOM   1953  N   SER A 125      27.500  16.000 189.270  1.00  0.00           N
ATOM   1954  HN  SER A 125      26.810  16.390 188.670  1.00  0.00           H
ATOM   1955  CA  SER A 125      28.330  15.060 188.540  1.00  0.00           C
ATOM   1956  HA  SER A 125      28.360  14.220 189.210  1.00  0.00           H
ATOM   1957  CB  SER A 125      27.870  14.690 187.120  1.00  0.00           C
ATOM   1958  HB1 SER A 125      26.830  14.320 187.170  1.00  0.00           H
ATOM   1959  HB2 SER A 125      28.540  13.970 186.610  1.00  0.00           H
ATOM   1960  OG  SER A 125      27.680  15.810 186.210  1.00  0.00           O
ATOM   1961  HG1 SER A 125      26.990  16.420 186.470  1.00  0.00           H
ATOM   1962  C   SER A 125      29.730  15.530 188.500  1.00  0.00           C
ATOM   1963  O   SER A 125      30.610  14.710 188.380  1.00  0.00           O
ATOM   1964  N   LEU A 126      29.980  16.870 188.600  1.00  0.00           N
ATOM   1965  HN  LEU A 126      29.270  17.560 188.530  1.00  0.00           H
ATOM   1966  CA  LEU A 126      31.310  17.390 188.470  1.00  0.00           C
ATOM   1967  HA  LEU A 126      31.880  16.530 188.140  1.00  0.00           H
ATOM   1968  CB  LEU A 126      31.440  18.590 187.550  1.00  0.00           C
ATOM   1969  HB1 LEU A 126      32.510  18.890 187.590  1.00  0.00           H
ATOM   1970  HB2 LEU A 126      30.820  19.410 187.970  1.00  0.00           H
ATOM   1971  CG  LEU A 126      31.100  18.340 186.080  1.00  0.00           C
ATOM   1972  HG  LEU A 126      30.170  17.750 185.980  1.00  0.00           H
ATOM   1973  CD1 LEU A 126      30.840  19.640 185.290  1.00  0.00           C
ATOM   1974 HD11 LEU A 126      29.950  20.110 185.770  1.00  0.00           H
ATOM   1975 HD12 LEU A 126      30.560  19.440 184.230  1.00  0.00           H
ATOM   1976 HD13 LEU A 126      31.740  20.270 185.420  1.00  0.00           H
ATOM   1977  CD2 LEU A 126      32.300  17.730 185.360  1.00  0.00           C
ATOM   1978 HD21 LEU A 126      33.090  18.510 185.290  1.00  0.00           H
ATOM   1979 HD22 LEU A 126      32.010  17.390 184.350  1.00  0.00           H
ATOM   1980 HD23 LEU A 126      32.650  16.880 185.990  1.00  0.00           H
ATOM   1981  C   LEU A 126      31.920  17.790 189.870  1.00  0.00           C
ATOM   1982  O   LEU A 126      32.900  18.480 189.870  1.00  0.00           O
ATOM   1983  N   SER A 127      31.340  17.430 191.000  1.00  0.00           N
ATOM   1984  HN  SER A 127      30.560  16.800 190.980  1.00  0.00           H
ATOM   1985  CA  SER A 127      31.660  17.970 192.260  1.00  0.00           C
ATOM   1986  HA  SER A 127      32.500  18.640 192.210  1.00  0.00           H
ATOM   1987  CB  SER A 127      30.510  18.760 192.870  1.00  0.00           C
ATOM   1988  HB1 SER A 127      30.940  19.160 193.810  1.00  0.00           H
ATOM   1989  HB2 SER A 127      29.600  18.140 193.040  1.00  0.00           H
ATOM   1990  OG  SER A 127      30.270  19.890 191.990  1.00  0.00           O
ATOM   1991  HG1 SER A 127      29.430  19.690 191.570  1.00  0.00           H
ATOM   1992  C   SER A 127      32.020  16.730 193.160  1.00  0.00           C
ATOM   1993  O   SER A 127      31.350  15.680 193.130  1.00  0.00           O
ATOM   1994  N   VAL A 128      33.140  16.870 193.950  1.00  0.00           N
ATOM   1995  HN  VAL A 128      33.720  17.640 193.700  1.00  0.00           H
ATOM   1996  CA  VAL A 128      33.580  15.730 194.760  1.00  0.00           C
ATOM   1997  HA  VAL A 128      33.350  14.840 194.190  1.00  0.00           H
ATOM   1998  CB  VAL A 128      35.030  15.660 195.250  1.00  0.00           C
ATOM   1999  HB  VAL A 128      35.210  14.760 195.870  1.00  0.00           H
ATOM   2000  CG1 VAL A 128      36.050  15.560 194.000  1.00  0.00           C
ATOM   2001 HG11 VAL A 128      35.690  16.290 193.240  1.00  0.00           H
ATOM   2002 HG12 VAL A 128      35.940  14.620 193.420  1.00  0.00           H
ATOM   2003 HG13 VAL A 128      37.040  15.910 194.360  1.00  0.00           H
ATOM   2004  CG2 VAL A 128      35.450  16.950 195.950  1.00  0.00           C
ATOM   2005 HG21 VAL A 128      36.560  16.910 196.030  1.00  0.00           H
ATOM   2006 HG22 VAL A 128      34.880  17.120 196.890  1.00  0.00           H
ATOM   2007 HG23 VAL A 128      35.270  17.790 195.240  1.00  0.00           H
ATOM   2008  C   VAL A 128      32.580  15.450 195.900  1.00  0.00           C
ATOM   2009  O   VAL A 128      32.200  14.310 196.160  1.00  0.00           O
ATOM   2010  N   GLY A 129      32.080  16.540 196.620  1.00  0.00           N
ATOM   2011  HN  GLY A 129      32.580  17.400 196.600  1.00  0.00           H
ATOM   2012  CA  GLY A 129      30.990  16.430 197.560  1.00  0.00           C
ATOM   2013  HA1 GLY A 129      31.350  16.880 198.480  1.00  0.00           H
ATOM   2014  HA2 GLY A 129      30.770  15.380 197.720  1.00  0.00           H
ATOM   2015  C   GLY A 129      29.790  17.160 197.180  1.00  0.00           C
ATOM   2016  O   GLY A 129      29.280  17.200 196.040  1.00  0.00           O
ATOM   2017  N   THR A 130      29.210  17.810 198.220  1.00  0.00           N
ATOM   2018  HN  THR A 130      29.630  17.930 199.120  1.00  0.00           H
ATOM   2019  CA  THR A 130      27.890  18.410 198.150  1.00  0.00           C
ATOM   2020  HA  THR A 130      27.510  18.410 197.140  1.00  0.00           H
ATOM   2021  CB  THR A 130      26.860  17.660 198.970  1.00  0.00           C
ATOM   2022  HB  THR A 130      25.850  18.090 198.820  1.00  0.00           H
ATOM   2023  OG1 THR A 130      27.120  17.720 200.350  1.00  0.00           O
ATOM   2024  HG1 THR A 130      28.030  17.460 200.490  1.00  0.00           H
ATOM   2025  CG2 THR A 130      26.620  16.110 198.650  1.00  0.00           C
ATOM   2026 HG21 THR A 130      26.570  15.910 197.560  1.00  0.00           H
ATOM   2027 HG22 THR A 130      25.590  15.890 199.000  1.00  0.00           H
ATOM   2028 HG23 THR A 130      27.400  15.480 199.130  1.00  0.00           H
ATOM   2029  C   THR A 130      27.960  19.900 198.490  1.00  0.00           C
ATOM   2030  O   THR A 130      29.040  20.430 198.830  1.00  0.00           O
ATOM   2031  N   GLU A 131      26.880  20.660 198.410  1.00  0.00           N
ATOM   2032  HN  GLU A 131      25.990  20.280 198.180  1.00  0.00           H
ATOM   2033  CA  GLU A 131      26.810  22.100 198.720  1.00  0.00           C
ATOM   2034  HA  GLU A 131      27.530  22.670 198.150  1.00  0.00           H
ATOM   2035  CB  GLU A 131      25.430  22.670 198.260  1.00  0.00           C
ATOM   2036  HB1 GLU A 131      25.380  23.740 198.570  1.00  0.00           H
ATOM   2037  HB2 GLU A 131      24.680  22.050 198.780  1.00  0.00           H
ATOM   2038  CG  GLU A 131      25.220  22.580 196.770  1.00  0.00           C
ATOM   2039  HG1 GLU A 131      25.680  21.680 196.290  1.00  0.00           H
ATOM   2040  HG2 GLU A 131      25.630  23.510 196.310  1.00  0.00           H
ATOM   2041  CD  GLU A 131      23.800  22.480 196.390  1.00  0.00           C
ATOM   2042  OE1 GLU A 131      23.250  21.390 196.530  1.00  0.00           O
ATOM   2043  OE2 GLU A 131      23.190  23.510 195.890  1.00  0.00           O
ATOM   2044  C   GLU A 131      26.980  22.420 200.250  1.00  0.00           C
ATOM   2045  O   GLU A 131      27.570  23.440 200.700  1.00  0.00           O
ATOM   2046  N   ALA A 132      26.500  21.480 201.090  1.00  0.00           N
ATOM   2047  HN  ALA A 132      25.970  20.750 200.670  1.00  0.00           H
ATOM   2048  CA  ALA A 132      26.560  21.620 202.500  1.00  0.00           C
ATOM   2049  HA  ALA A 132      26.520  22.650 202.820  1.00  0.00           H
ATOM   2050  CB  ALA A 132      25.390  20.850 203.250  1.00  0.00           C
ATOM   2051  HB1 ALA A 132      25.450  21.300 204.270  1.00  0.00           H
ATOM   2052  HB2 ALA A 132      25.610  19.770 203.440  1.00  0.00           H
ATOM   2053  HB3 ALA A 132      24.400  20.940 202.770  1.00  0.00           H
ATOM   2054  C   ALA A 132      27.830  21.080 203.130  1.00  0.00           C
ATOM   2055  O   ALA A 132      27.980  20.940 204.330  1.00  0.00           O
ATOM   2056  N   ASP A 133      28.850  20.680 202.300  1.00  0.00           N
ATOM   2057  HN  ASP A 133      28.870  20.620 201.310  1.00  0.00           H
ATOM   2058  CA  ASP A 133      30.220  20.470 202.730  1.00  0.00           C
ATOM   2059  HA  ASP A 133      30.300  19.810 203.580  1.00  0.00           H
ATOM   2060  CB  ASP A 133      30.960  19.870 201.450  1.00  0.00           C
ATOM   2061  HB1 ASP A 133      32.000  20.150 201.700  1.00  0.00           H
ATOM   2062  HB2 ASP A 133      30.730  20.440 200.520  1.00  0.00           H
ATOM   2063  CG  ASP A 133      30.810  18.320 201.300  1.00  0.00           C
ATOM   2064  OD1 ASP A 133      31.820  17.790 200.930  1.00  0.00           O
ATOM   2065  OD2 ASP A 133      29.750  17.670 201.530  1.00  0.00           O
ATOM   2066  C   ASP A 133      30.910  21.850 203.150  1.00  0.00           C
ATOM   2067  O   ASP A 133      30.580  22.930 202.680  1.00  0.00           O
ATOM   2068  N   ASN A 134      31.840  21.750 204.110  1.00  0.00           N
ATOM   2069  HN  ASN A 134      32.260  20.920 204.450  1.00  0.00           H
ATOM   2070  CA  ASN A 134      32.130  22.860 205.010  1.00  0.00           C
ATOM   2071  HA  ASN A 134      31.890  23.740 204.440  1.00  0.00           H
ATOM   2072  CB  ASN A 134      31.300  22.880 206.290  1.00  0.00           C
ATOM   2073  HB1 ASN A 134      30.230  22.810 205.990  1.00  0.00           H
ATOM   2074  HB2 ASN A 134      31.490  23.870 206.750  1.00  0.00           H
ATOM   2075  CG  ASN A 134      31.580  21.790 207.310  1.00  0.00           C
ATOM   2076  OD1 ASN A 134      30.650  21.020 207.560  1.00  0.00           O
ATOM   2077  ND2 ASN A 134      32.760  21.700 207.910  1.00  0.00           N
ATOM   2078 HD21 ASN A 134      32.750  21.150 208.740  1.00  0.00           H
ATOM   2079 HD22 ASN A 134      33.490  22.320 207.600  1.00  0.00           H
ATOM   2080  C   ASN A 134      33.610  22.920 205.220  1.00  0.00           C
ATOM   2081  O   ASN A 134      34.350  21.910 205.370  1.00  0.00           O
ATOM   2082  N   PHE A 135      34.210  24.120 205.320  1.00  0.00           N
ATOM   2083  HN  PHE A 135      33.690  24.970 205.330  1.00  0.00           H
ATOM   2084  CA  PHE A 135      35.620  24.350 205.280  1.00  0.00           C
ATOM   2085  HA  PHE A 135      36.190  23.440 205.330  1.00  0.00           H
ATOM   2086  CB  PHE A 135      36.080  25.070 203.970  1.00  0.00           C
ATOM   2087  HB1 PHE A 135      37.180  25.060 203.780  1.00  0.00           H
ATOM   2088  HB2 PHE A 135      35.630  26.080 203.870  1.00  0.00           H
ATOM   2089  CG  PHE A 135      35.520  24.290 202.820  1.00  0.00           C
ATOM   2090  CD1 PHE A 135      36.080  23.080 202.260  1.00  0.00           C
ATOM   2091  HD1 PHE A 135      37.040  22.760 202.620  1.00  0.00           H
ATOM   2092  CE1 PHE A 135      35.310  22.390 201.330  1.00  0.00           C
ATOM   2093  HE1 PHE A 135      35.810  21.510 200.960  1.00  0.00           H
ATOM   2094  CZ  PHE A 135      34.040  22.840 200.850  1.00  0.00           C
ATOM   2095  HZ  PHE A 135      33.590  22.230 200.080  1.00  0.00           H
ATOM   2096  CD2 PHE A 135      34.260  24.760 202.250  1.00  0.00           C
ATOM   2097  HD2 PHE A 135      33.760  25.670 202.550  1.00  0.00           H
ATOM   2098  CE2 PHE A 135      33.490  24.020 201.330  1.00  0.00           C
ATOM   2099  HE2 PHE A 135      32.570  24.430 200.950  1.00  0.00           H
ATOM   2100  C   PHE A 135      35.990  25.340 206.370  1.00  0.00           C
ATOM   2101  O   PHE A 135      35.130  26.070 206.890  1.00  0.00           O
ATOM   2102  N   THR A 136      37.270  25.390 206.810  1.00  0.00           N
ATOM   2103  HN  THR A 136      37.930  24.790 206.370  1.00  0.00           H
ATOM   2104  CA  THR A 136      37.710  26.420 207.730  1.00  0.00           C
ATOM   2105  HA  THR A 136      36.830  26.820 208.210  1.00  0.00           H
ATOM   2106  CB  THR A 136      38.720  25.930 208.780  1.00  0.00           C
ATOM   2107  HB  THR A 136      39.710  25.630 208.370  1.00  0.00           H
ATOM   2108  OG1 THR A 136      38.300  24.800 209.430  1.00  0.00           O
ATOM   2109  HG1 THR A 136      38.640  24.090 208.880  1.00  0.00           H
ATOM   2110  CG2 THR A 136      38.940  27.020 209.880  1.00  0.00           C
ATOM   2111 HG21 THR A 136      39.250  28.010 209.480  1.00  0.00           H
ATOM   2112 HG22 THR A 136      39.720  26.710 210.600  1.00  0.00           H
ATOM   2113 HG23 THR A 136      37.980  27.110 210.430  1.00  0.00           H
ATOM   2114  C   THR A 136      38.370  27.540 206.950  1.00  0.00           C
ATOM   2115  O   THR A 136      39.430  27.390 206.310  1.00  0.00           O
ATOM   2116  N   VAL A 137      37.820  28.710 207.020  1.00  0.00           N
ATOM   2117  HN  VAL A 137      37.000  28.910 207.560  1.00  0.00           H
ATOM   2118  CA  VAL A 137      38.190  29.840 206.190  1.00  0.00           C
ATOM   2119  HA  VAL A 137      39.240  29.810 205.950  1.00  0.00           H
ATOM   2120  CB  VAL A 137      37.180  30.000 205.050  1.00  0.00           C
ATOM   2121  HB  VAL A 137      37.330  30.950 204.490  1.00  0.00           H
ATOM   2122  CG1 VAL A 137      37.490  28.870 203.940  1.00  0.00           C
ATOM   2123 HG11 VAL A 137      38.470  29.010 203.440  1.00  0.00           H
ATOM   2124 HG12 VAL A 137      36.750  28.970 203.120  1.00  0.00           H
ATOM   2125 HG13 VAL A 137      37.380  27.880 204.430  1.00  0.00           H
ATOM   2126  CG2 VAL A 137      35.760  29.850 205.520  1.00  0.00           C
ATOM   2127 HG21 VAL A 137      35.580  30.490 206.410  1.00  0.00           H
ATOM   2128 HG22 VAL A 137      35.570  28.820 205.870  1.00  0.00           H
ATOM   2129 HG23 VAL A 137      35.030  30.150 204.730  1.00  0.00           H
ATOM   2130  C   VAL A 137      38.090  31.150 207.010  1.00  0.00           C
ATOM   2131  O   VAL A 137      37.640  31.110 208.140  1.00  0.00           O
ATOM   2132  N   LEU A 138      38.710  32.280 206.570  1.00  0.00           N
ATOM   2133  HN  LEU A 138      39.290  32.210 205.760  1.00  0.00           H
ATOM   2134  CA  LEU A 138      38.770  33.520 207.380  1.00  0.00           C
ATOM   2135  HA  LEU A 138      39.020  33.270 208.410  1.00  0.00           H
ATOM   2136  CB  LEU A 138      39.780  34.440 206.700  1.00  0.00           C
ATOM   2137  HB1 LEU A 138      39.410  34.810 205.720  1.00  0.00           H
ATOM   2138  HB2 LEU A 138      40.680  33.840 206.470  1.00  0.00           H
ATOM   2139  CG  LEU A 138      40.270  35.620 207.460  1.00  0.00           C
ATOM   2140  HG  LEU A 138      39.420  36.190 207.910  1.00  0.00           H
ATOM   2141  CD1 LEU A 138      41.230  35.180 208.620  1.00  0.00           C
ATOM   2142 HD11 LEU A 138      41.360  36.020 209.340  1.00  0.00           H
ATOM   2143 HD12 LEU A 138      42.200  34.910 208.150  1.00  0.00           H
ATOM   2144 HD13 LEU A 138      40.840  34.310 209.180  1.00  0.00           H
ATOM   2145  CD2 LEU A 138      41.100  36.540 206.590  1.00  0.00           C
ATOM   2146 HD21 LEU A 138      41.920  35.930 206.170  1.00  0.00           H
ATOM   2147 HD22 LEU A 138      41.510  37.330 207.260  1.00  0.00           H
ATOM   2148 HD23 LEU A 138      40.370  36.920 205.840  1.00  0.00           H
ATOM   2149  C   LEU A 138      37.400  34.210 207.480  1.00  0.00           C
ATOM   2150  O   LEU A 138      36.590  34.350 206.560  1.00  0.00           O
ATOM   2151  N   ASN A 139      37.040  34.810 208.670  1.00  0.00           N
ATOM   2152  HN  ASN A 139      37.800  34.740 209.320  1.00  0.00           H
ATOM   2153  CA  ASN A 139      35.890  35.600 208.870  1.00  0.00           C
ATOM   2154  HA  ASN A 139      35.060  35.020 208.500  1.00  0.00           H
ATOM   2155  CB  ASN A 139      35.700  35.610 210.390  1.00  0.00           C
ATOM   2156  HB1 ASN A 139      36.490  36.200 210.890  1.00  0.00           H
ATOM   2157  HB2 ASN A 139      35.760  34.550 210.720  1.00  0.00           H
ATOM   2158  CG  ASN A 139      34.440  36.240 210.940  1.00  0.00           C
ATOM   2159  OD1 ASN A 139      33.570  36.720 210.240  1.00  0.00           O
ATOM   2160  ND2 ASN A 139      34.310  36.200 212.270  1.00  0.00           N
ATOM   2161 HD21 ASN A 139      33.460  36.610 212.580  1.00  0.00           H
ATOM   2162 HD22 ASN A 139      34.970  35.760 212.880  1.00  0.00           H
ATOM   2163  C   ASN A 139      35.790  36.920 208.190  1.00  0.00           C
ATOM   2164  O   ASN A 139      36.590  37.840 208.530  1.00  0.00           O
ATOM   2165  N   LEU A 140      34.830  37.190 207.330  1.00  0.00           N
ATOM   2166  HN  LEU A 140      34.060  36.560 207.270  1.00  0.00           H
ATOM   2167  CA  LEU A 140      34.890  38.340 206.460  1.00  0.00           C
ATOM   2168  HA  LEU A 140      35.850  38.330 205.970  1.00  0.00           H
ATOM   2169  CB  LEU A 140      33.750  38.190 205.430  1.00  0.00           C
ATOM   2170  HB1 LEU A 140      33.900  39.020 204.700  1.00  0.00           H
ATOM   2171  HB2 LEU A 140      32.780  38.270 205.950  1.00  0.00           H
ATOM   2172  CG  LEU A 140      33.800  36.920 204.510  1.00  0.00           C
ATOM   2173  HG  LEU A 140      33.390  36.040 205.050  1.00  0.00           H
ATOM   2174  CD1 LEU A 140      32.850  37.030 203.300  1.00  0.00           C
ATOM   2175 HD11 LEU A 140      32.990  36.030 202.850  1.00  0.00           H
ATOM   2176 HD12 LEU A 140      33.200  37.830 202.610  1.00  0.00           H
ATOM   2177 HD13 LEU A 140      31.800  37.260 203.590  1.00  0.00           H
ATOM   2178  CD2 LEU A 140      35.200  36.600 204.030  1.00  0.00           C
ATOM   2179 HD21 LEU A 140      35.690  36.030 204.840  1.00  0.00           H
ATOM   2180 HD22 LEU A 140      35.850  37.440 203.710  1.00  0.00           H
ATOM   2181 HD23 LEU A 140      35.090  35.870 203.190  1.00  0.00           H
ATOM   2182  C   LEU A 140      34.670  39.650 207.180  1.00  0.00           C
ATOM   2183  O   LEU A 140      35.250  40.710 206.890  1.00  0.00           O
ATOM   2184  N   ALA A 141      33.770  39.580 208.160  1.00  0.00           N
ATOM   2185  HN  ALA A 141      33.260  38.750 208.370  1.00  0.00           H
ATOM   2186  CA  ALA A 141      33.470  40.610 209.030  1.00  0.00           C
ATOM   2187  HA  ALA A 141      33.050  41.470 208.520  1.00  0.00           H
ATOM   2188  CB  ALA A 141      32.310  40.160 210.010  1.00  0.00           C
ATOM   2189  HB1 ALA A 141      32.370  39.130 210.420  1.00  0.00           H
ATOM   2190  HB2 ALA A 141      31.390  40.080 209.380  1.00  0.00           H
ATOM   2191  HB3 ALA A 141      31.960  40.960 210.690  1.00  0.00           H
ATOM   2192  C   ALA A 141      34.540  41.110 209.870  1.00  0.00           C
ATOM   2193  O   ALA A 141      34.680  42.310 210.130  1.00  0.00           O
ATOM   2194  N   VAL A 142      35.400  40.130 210.400  1.00  0.00           N
ATOM   2195  HN  VAL A 142      35.340  39.170 210.160  1.00  0.00           H
ATOM   2196  CA  VAL A 142      36.670  40.450 211.140  1.00  0.00           C
ATOM   2197  HA  VAL A 142      36.440  41.190 211.890  1.00  0.00           H
ATOM   2198  CB  VAL A 142      37.150  39.230 212.000  1.00  0.00           C
ATOM   2199  HB  VAL A 142      37.080  38.320 211.380  1.00  0.00           H
ATOM   2200  CG1 VAL A 142      38.690  39.270 212.370  1.00  0.00           C
ATOM   2201 HG11 VAL A 142      39.340  39.380 211.480  1.00  0.00           H
ATOM   2202 HG12 VAL A 142      38.910  38.270 212.800  1.00  0.00           H
ATOM   2203 HG13 VAL A 142      38.910  40.050 213.130  1.00  0.00           H
ATOM   2204  CG2 VAL A 142      36.260  39.170 213.260  1.00  0.00           C
ATOM   2205 HG21 VAL A 142      36.270  40.080 213.900  1.00  0.00           H
ATOM   2206 HG22 VAL A 142      36.640  38.320 213.880  1.00  0.00           H
ATOM   2207 HG23 VAL A 142      35.200  38.970 212.960  1.00  0.00           H
ATOM   2208  C   VAL A 142      37.730  41.000 210.180  1.00  0.00           C
ATOM   2209  O   VAL A 142      38.200  42.090 210.390  1.00  0.00           O
ATOM   2210  N   ALA A 143      37.910  40.440 209.000  1.00  0.00           N
ATOM   2211  HN  ALA A 143      37.420  39.620 208.720  1.00  0.00           H
ATOM   2212  CA  ALA A 143      38.660  41.030 207.870  1.00  0.00           C
ATOM   2213  HA  ALA A 143      39.680  41.080 208.220  1.00  0.00           H
ATOM   2214  CB  ALA A 143      38.620  40.060 206.630  1.00  0.00           C
ATOM   2215  HB1 ALA A 143      37.550  40.060 206.340  1.00  0.00           H
ATOM   2216  HB2 ALA A 143      39.070  39.100 206.980  1.00  0.00           H
ATOM   2217  HB3 ALA A 143      39.190  40.500 205.790  1.00  0.00           H
ATOM   2218  C   ALA A 143      38.240  42.470 207.420  1.00  0.00           C
ATOM   2219  O   ALA A 143      39.100  43.380 207.310  1.00  0.00           O
ATOM   2220  N   ALA A 144      36.960  42.800 207.200  1.00  0.00           N
ATOM   2221  HN  ALA A 144      36.180  42.190 207.320  1.00  0.00           H
ATOM   2222  CA  ALA A 144      36.570  44.140 206.880  1.00  0.00           C
ATOM   2223  HA  ALA A 144      37.010  44.420 205.940  1.00  0.00           H
ATOM   2224  CB  ALA A 144      35.090  44.180 206.570  1.00  0.00           C
ATOM   2225  HB1 ALA A 144      34.840  45.220 206.270  1.00  0.00           H
ATOM   2226  HB2 ALA A 144      34.520  43.780 207.430  1.00  0.00           H
ATOM   2227  HB3 ALA A 144      34.970  43.630 205.610  1.00  0.00           H
ATOM   2228  C   ALA A 144      36.880  45.110 208.070  1.00  0.00           C
ATOM   2229  O   ALA A 144      37.390  46.230 207.880  1.00  0.00           O
ATOM   2230  N   ALA A 145      36.550  44.720 209.290  1.00  0.00           N
ATOM   2231  HN  ALA A 145      36.150  43.820 209.440  1.00  0.00           H
ATOM   2232  CA  ALA A 145      36.690  45.560 210.460  1.00  0.00           C
ATOM   2233  HA  ALA A 145      36.200  46.460 210.130  1.00  0.00           H
ATOM   2234  CB  ALA A 145      36.010  44.750 211.580  1.00  0.00           C
ATOM   2235  HB1 ALA A 145      34.980  44.550 211.220  1.00  0.00           H
ATOM   2236  HB2 ALA A 145      35.900  45.320 212.530  1.00  0.00           H
ATOM   2237  HB3 ALA A 145      36.600  43.830 211.790  1.00  0.00           H
ATOM   2238  C   ALA A 145      38.080  45.880 210.740  1.00  0.00           C
ATOM   2239  O   ALA A 145      38.410  46.910 211.280  1.00  0.00           O
ATOM   2240  N   SER A 146      38.980  45.010 210.180  1.00  0.00           N
ATOM   2241  HN  SER A 146      38.580  44.110 210.010  1.00  0.00           H
ATOM   2242  CA  SER A 146      40.410  45.320 210.220  1.00  0.00           C
ATOM   2243  HA  SER A 146      40.660  45.620 211.230  1.00  0.00           H
ATOM   2244  CB  SER A 146      41.250  44.010 209.890  1.00  0.00           C
ATOM   2245  HB1 SER A 146      40.800  43.570 208.980  1.00  0.00           H
ATOM   2246  HB2 SER A 146      41.000  43.270 210.680  1.00  0.00           H
ATOM   2247  OG  SER A 146      42.650  44.220 209.780  1.00  0.00           O
ATOM   2248  HG1 SER A 146      42.840  44.420 208.860  1.00  0.00           H
ATOM   2249  C   SER A 146      40.800  46.460 209.390  1.00  0.00           C
ATOM   2250  O   SER A 146      41.490  47.410 209.880  1.00  0.00           O
ATOM   2251  N   HSD A 147      40.420  46.420 208.070  1.00  0.00           N
ATOM   2252  HN  HSD A 147      39.800  45.750 207.670  1.00  0.00           H
ATOM   2253  CA  HSD A 147      40.740  47.420 207.050  1.00  0.00           C
ATOM   2254  HA  HSD A 147      41.810  47.550 207.090  1.00  0.00           H
ATOM   2255  CB  HSD A 147      40.310  46.770 205.670  1.00  0.00           C
ATOM   2256  HB1 HSD A 147      39.250  46.450 205.620  1.00  0.00           H
ATOM   2257  HB2 HSD A 147      40.890  45.840 205.520  1.00  0.00           H
ATOM   2258  ND1 HSD A 147      41.480  47.480 203.440  1.00  0.00           N
ATOM   2259  HD1 HSD A 147      42.270  46.860 203.500  1.00  0.00           H
ATOM   2260  CG  HSD A 147      40.510  47.630 204.370  1.00  0.00           C
ATOM   2261  CE1 HSD A 147      41.180  48.310 202.410  1.00  0.00           C
ATOM   2262  HE1 HSD A 147      41.760  48.250 201.490  1.00  0.00           H
ATOM   2263  NE2 HSD A 147      40.100  48.910 202.600  1.00  0.00           N
ATOM   2264  CD2 HSD A 147      39.630  48.490 203.830  1.00  0.00           C
ATOM   2265  HD2 HSD A 147      38.690  48.830 204.240  1.00  0.00           H
ATOM   2266  C   HSD A 147      40.040  48.770 207.210  1.00  0.00           C
ATOM   2267  O   HSD A 147      40.690  49.830 207.030  1.00  0.00           O
ATOM   2268  N   ILE A 148      38.710  48.700 207.530  1.00  0.00           N
ATOM   2269  HN  ILE A 148      38.300  47.820 207.750  1.00  0.00           H
ATOM   2270  CA  ILE A 148      37.770  49.860 207.580  1.00  0.00           C
ATOM   2271  HA  ILE A 148      37.990  50.400 206.670  1.00  0.00           H
ATOM   2272  CB  ILE A 148      36.300  49.440 207.510  1.00  0.00           C
ATOM   2273  HB  ILE A 148      36.220  48.840 208.450  1.00  0.00           H
ATOM   2274  CG2 ILE A 148      35.360  50.600 207.590  1.00  0.00           C
ATOM   2275 HG21 ILE A 148      34.280  50.360 207.690  1.00  0.00           H
ATOM   2276 HG22 ILE A 148      35.540  51.170 206.660  1.00  0.00           H
ATOM   2277 HG23 ILE A 148      35.560  51.330 208.400  1.00  0.00           H
ATOM   2278  CG1 ILE A 148      36.040  48.640 206.250  1.00  0.00           C
ATOM   2279 HG11 ILE A 148      36.660  47.710 206.340  1.00  0.00           H
ATOM   2280 HG12 ILE A 148      36.310  49.260 205.380  1.00  0.00           H
ATOM   2281  CD  ILE A 148      34.540  48.160 206.120  1.00  0.00           C
ATOM   2282  HD1 ILE A 148      34.200  47.710 207.080  1.00  0.00           H
ATOM   2283  HD2 ILE A 148      34.390  47.470 205.260  1.00  0.00           H
ATOM   2284  HD3 ILE A 148      33.990  49.070 205.800  1.00  0.00           H
ATOM   2285  C   ILE A 148      38.030  50.790 208.780  1.00  0.00           C
ATOM   2286  O   ILE A 148      38.230  52.000 208.630  1.00  0.00           O
ATOM   2287  N   TYR A 149      38.170  50.190 209.990  1.00  0.00           N
ATOM   2288  HN  TYR A 149      38.150  49.200 209.970  1.00  0.00           H
ATOM   2289  CA  TYR A 149      38.090  50.960 211.190  1.00  0.00           C
ATOM   2290  HA  TYR A 149      37.580  51.900 211.070  1.00  0.00           H
ATOM   2291  CB  TYR A 149      37.210  50.250 212.260  1.00  0.00           C
ATOM   2292  HB1 TYR A 149      37.260  50.760 213.250  1.00  0.00           H
ATOM   2293  HB2 TYR A 149      37.550  49.210 212.420  1.00  0.00           H
ATOM   2294  CG  TYR A 149      35.740  50.260 211.840  1.00  0.00           C
ATOM   2295  CD1 TYR A 149      35.170  49.110 211.230  1.00  0.00           C
ATOM   2296  HD1 TYR A 149      35.730  48.200 211.340  1.00  0.00           H
ATOM   2297  CE1 TYR A 149      33.940  49.200 210.570  1.00  0.00           C
ATOM   2298  HE1 TYR A 149      33.520  48.290 210.180  1.00  0.00           H
ATOM   2299  CZ  TYR A 149      33.160  50.330 210.700  1.00  0.00           C
ATOM   2300  OH  TYR A 149      31.850  50.290 210.210  1.00  0.00           O
ATOM   2301  HH  TYR A 149      31.530  51.170 210.010  1.00  0.00           H
ATOM   2302  CD2 TYR A 149      34.960  51.420 211.960  1.00  0.00           C
ATOM   2303  HD2 TYR A 149      35.300  52.280 212.530  1.00  0.00           H
ATOM   2304  CE2 TYR A 149      33.640  51.430 211.360  1.00  0.00           C
ATOM   2305  HE2 TYR A 149      32.960  52.270 211.380  1.00  0.00           H
ATOM   2306  C   TYR A 149      39.370  51.220 211.910  1.00  0.00           C
ATOM   2307  O   TYR A 149      39.910  50.350 212.630  1.00  0.00           O
ATOM   2308  N   GLN A 150      39.910  52.490 211.830  1.00  0.00           N
ATOM   2309  HN  GLN A 150      39.380  53.210 211.380  1.00  0.00           H
ATOM   2310  CA  GLN A 150      41.190  52.970 212.410  1.00  0.00           C
ATOM   2311  HA  GLN A 150      41.690  52.050 212.680  1.00  0.00           H
ATOM   2312  CB  GLN A 150      42.130  53.640 211.340  1.00  0.00           C
ATOM   2313  HB1 GLN A 150      43.140  53.770 211.790  1.00  0.00           H
ATOM   2314  HB2 GLN A 150      41.580  54.550 211.050  1.00  0.00           H
ATOM   2315  CG  GLN A 150      42.370  52.760 210.060  1.00  0.00           C
ATOM   2316  HG1 GLN A 150      43.190  53.230 209.470  1.00  0.00           H
ATOM   2317  HG2 GLN A 150      41.400  52.560 209.550  1.00  0.00           H
ATOM   2318  CD  GLN A 150      42.900  51.380 210.570  1.00  0.00           C
ATOM   2319  OE1 GLN A 150      43.740  51.340 211.500  1.00  0.00           O
ATOM   2320  NE2 GLN A 150      42.340  50.270 210.000  1.00  0.00           N
ATOM   2321 HE21 GLN A 150      41.720  50.270 209.220  1.00  0.00           H
ATOM   2322 HE22 GLN A 150      42.470  49.380 210.430  1.00  0.00           H
ATOM   2323  C   GLN A 150      41.070  53.750 213.630  1.00  0.00           C
ATOM   2324  O   GLN A 150      42.020  53.800 214.430  1.00  0.00           O
ATOM   2325  N   ASN A 151      39.840  54.330 213.950  1.00  0.00           N
ATOM   2326  HN  ASN A 151      39.210  54.340 213.180  1.00  0.00           H
ATOM   2327  CA  ASN A 151      39.380  55.060 215.160  1.00  0.00           C
ATOM   2328  HA  ASN A 151      40.120  55.840 215.180  1.00  0.00           H
ATOM   2329  CB  ASN A 151      37.940  55.470 214.930  1.00  0.00           C
ATOM   2330  HB1 ASN A 151      37.250  54.600 214.890  1.00  0.00           H
ATOM   2331  HB2 ASN A 151      37.840  55.910 213.920  1.00  0.00           H
ATOM   2332  CG  ASN A 151      37.370  56.440 216.010  1.00  0.00           C
ATOM   2333  OD1 ASN A 151      37.830  56.470 217.140  1.00  0.00           O
ATOM   2334  ND2 ASN A 151      36.350  57.260 215.650  1.00  0.00           N
ATOM   2335 HD21 ASN A 151      36.230  58.090 216.190  1.00  0.00           H
ATOM   2336 HD22 ASN A 151      35.830  57.170 214.800  1.00  0.00           H
ATOM   2337  C   ASN A 151      39.560  54.140 216.280  1.00  0.00           C
ATOM   2338  O   ASN A 151      38.800  53.160 216.340  1.00  0.00           O
ATOM   2339  N   GLN A 152      40.480  54.400 217.210  1.00  0.00           N
ATOM   2340  HN  GLN A 152      41.160  55.100 217.000  1.00  0.00           H
ATOM   2341  CA  GLN A 152      40.730  53.630 218.420  1.00  0.00           C
ATOM   2342  HA  GLN A 152      41.010  52.640 218.100  1.00  0.00           H
ATOM   2343  CB  GLN A 152      41.920  54.220 219.270  1.00  0.00           C
ATOM   2344  HB1 GLN A 152      42.150  53.650 220.200  1.00  0.00           H
ATOM   2345  HB2 GLN A 152      41.660  55.200 219.730  1.00  0.00           H
ATOM   2346  CG  GLN A 152      43.300  54.420 218.560  1.00  0.00           C
ATOM   2347  HG1 GLN A 152      44.020  54.780 219.330  1.00  0.00           H
ATOM   2348  HG2 GLN A 152      43.170  55.240 217.820  1.00  0.00           H
ATOM   2349  CD  GLN A 152      43.740  53.120 217.930  1.00  0.00           C
ATOM   2350  OE1 GLN A 152      44.270  52.270 218.680  1.00  0.00           O
ATOM   2351  NE2 GLN A 152      43.520  52.820 216.630  1.00  0.00           N
ATOM   2352 HE21 GLN A 152      42.820  53.340 216.140  1.00  0.00           H
ATOM   2353 HE22 GLN A 152      43.950  52.030 216.190  1.00  0.00           H
ATOM   2354  C   GLN A 152      39.560  53.340 219.260  1.00  0.00           C
ATOM   2355  O   GLN A 152      39.440  52.210 219.800  1.00  0.00           O
ATOM   2356  N   PHE A 153      38.700  54.320 219.580  1.00  0.00           N
ATOM   2357  HN  PHE A 153      38.840  55.250 219.240  1.00  0.00           H
ATOM   2358  CA  PHE A 153      37.460  54.110 220.340  1.00  0.00           C
ATOM   2359  HA  PHE A 153      37.660  53.620 221.280  1.00  0.00           H
ATOM   2360  CB  PHE A 153      36.760  55.460 220.620  1.00  0.00           C
ATOM   2361  HB1 PHE A 153      36.440  56.030 219.730  1.00  0.00           H
ATOM   2362  HB2 PHE A 153      37.510  56.070 221.180  1.00  0.00           H
ATOM   2363  CG  PHE A 153      35.460  55.330 221.410  1.00  0.00           C
ATOM   2364  CD1 PHE A 153      35.530  55.230 222.830  1.00  0.00           C
ATOM   2365  HD1 PHE A 153      36.470  55.300 223.370  1.00  0.00           H
ATOM   2366  CE1 PHE A 153      34.410  55.020 223.680  1.00  0.00           C
ATOM   2367  HE1 PHE A 153      34.450  54.830 224.740  1.00  0.00           H
ATOM   2368  CZ  PHE A 153      33.180  54.900 222.960  1.00  0.00           C
ATOM   2369  HZ  PHE A 153      32.290  54.690 223.540  1.00  0.00           H
ATOM   2370  CD2 PHE A 153      34.190  55.180 220.760  1.00  0.00           C
ATOM   2371  HD2 PHE A 153      34.200  55.200 219.680  1.00  0.00           H
ATOM   2372  CE2 PHE A 153      33.090  54.870 221.520  1.00  0.00           C
ATOM   2373  HE2 PHE A 153      32.160  54.720 220.990  1.00  0.00           H
ATOM   2374  C   PHE A 153      36.460  53.120 219.600  1.00  0.00           C
ATOM   2375  O   PHE A 153      35.830  52.250 220.220  1.00  0.00           O
ATOM   2376  N   VAL A 154      36.390  53.270 218.240  1.00  0.00           N
ATOM   2377  HN  VAL A 154      36.830  54.000 217.720  1.00  0.00           H
ATOM   2378  CA  VAL A 154      35.600  52.340 217.480  1.00  0.00           C
ATOM   2379  HA  VAL A 154      34.610  52.280 217.920  1.00  0.00           H
ATOM   2380  CB  VAL A 154      35.160  52.770 216.110  1.00  0.00           C
ATOM   2381  HB  VAL A 154      35.960  53.010 215.370  1.00  0.00           H
ATOM   2382  CG1 VAL A 154      34.220  51.730 215.490  1.00  0.00           C
ATOM   2383 HG11 VAL A 154      33.820  52.080 214.520  1.00  0.00           H
ATOM   2384 HG12 VAL A 154      33.300  51.560 216.090  1.00  0.00           H
ATOM   2385 HG13 VAL A 154      34.810  50.800 215.340  1.00  0.00           H
ATOM   2386  CG2 VAL A 154      34.470  54.090 216.320  1.00  0.00           C
ATOM   2387 HG21 VAL A 154      35.100  54.870 216.800  1.00  0.00           H
ATOM   2388 HG22 VAL A 154      33.580  53.960 216.960  1.00  0.00           H
ATOM   2389 HG23 VAL A 154      34.290  54.440 215.280  1.00  0.00           H
ATOM   2390  C   VAL A 154      36.190  51.000 217.660  1.00  0.00           C
ATOM   2391  O   VAL A 154      35.470  50.010 217.850  1.00  0.00           O
ATOM   2392  N   GLN A 155      37.520  50.800 217.600  1.00  0.00           N
ATOM   2393  HN  GLN A 155      38.110  51.600 217.510  1.00  0.00           H
ATOM   2394  CA  GLN A 155      38.050  49.430 217.770  1.00  0.00           C
ATOM   2395  HA  GLN A 155      37.640  48.750 217.040  1.00  0.00           H
ATOM   2396  CB  GLN A 155      39.600  49.410 217.480  1.00  0.00           C
ATOM   2397  HB1 GLN A 155      39.990  48.410 217.760  1.00  0.00           H
ATOM   2398  HB2 GLN A 155      40.140  50.160 218.090  1.00  0.00           H
ATOM   2399  CG  GLN A 155      40.010  49.610 216.000  1.00  0.00           C
ATOM   2400  HG1 GLN A 155      39.460  50.490 215.590  1.00  0.00           H
ATOM   2401  HG2 GLN A 155      39.530  48.770 215.450  1.00  0.00           H
ATOM   2402  CD  GLN A 155      41.560  49.760 215.870  1.00  0.00           C
ATOM   2403  OE1 GLN A 155      42.300  49.700 216.840  1.00  0.00           O
ATOM   2404  NE2 GLN A 155      41.990  50.080 214.660  1.00  0.00           N
ATOM   2405 HE21 GLN A 155      41.370  50.390 213.930  1.00  0.00           H
ATOM   2406 HE22 GLN A 155      42.940  50.330 214.490  1.00  0.00           H
ATOM   2407  C   GLN A 155      37.790  48.700 219.060  1.00  0.00           C
ATOM   2408  O   GLN A 155      37.500  47.480 219.060  1.00  0.00           O
ATOM   2409  N   MET A 156      37.880  49.340 220.220  1.00  0.00           N
ATOM   2410  HN  MET A 156      38.000  50.330 220.290  1.00  0.00           H
ATOM   2411  CA  MET A 156      37.530  48.740 221.470  1.00  0.00           C
ATOM   2412  HA  MET A 156      38.080  47.810 221.510  1.00  0.00           H
ATOM   2413  CB  MET A 156      37.920  49.600 222.690  1.00  0.00           C
ATOM   2414  HB1 MET A 156      37.520  49.250 223.660  1.00  0.00           H
ATOM   2415  HB2 MET A 156      37.580  50.630 222.470  1.00  0.00           H
ATOM   2416  CG  MET A 156      39.460  49.580 222.990  1.00  0.00           C
ATOM   2417  HG1 MET A 156      40.000  49.800 222.050  1.00  0.00           H
ATOM   2418  HG2 MET A 156      39.680  48.520 223.260  1.00  0.00           H
ATOM   2419  SD  MET A 156      39.980  50.650 224.270  1.00  0.00           S
ATOM   2420  CE  MET A 156      39.670  52.240 223.440  1.00  0.00           C
ATOM   2421  HE1 MET A 156      38.850  52.140 222.690  1.00  0.00           H
ATOM   2422  HE2 MET A 156      40.580  52.560 222.890  1.00  0.00           H
ATOM   2423  HE3 MET A 156      39.460  53.060 224.150  1.00  0.00           H
ATOM   2424  C   MET A 156      36.040  48.350 221.570  1.00  0.00           C
ATOM   2425  O   MET A 156      35.730  47.280 222.100  1.00  0.00           O
ATOM   2426  N   ILE A 157      35.080  49.110 221.000  1.00  0.00           N
ATOM   2427  HN  ILE A 157      35.340  50.010 220.670  1.00  0.00           H
ATOM   2428  CA  ILE A 157      33.640  48.680 220.820  1.00  0.00           C
ATOM   2429  HA  ILE A 157      33.180  48.560 221.780  1.00  0.00           H
ATOM   2430  CB  ILE A 157      32.910  49.870 220.270  1.00  0.00           C
ATOM   2431  HB  ILE A 157      33.350  50.150 219.290  1.00  0.00           H
ATOM   2432  CG2 ILE A 157      31.410  49.510 219.910  1.00  0.00           C
ATOM   2433 HG21 ILE A 157      30.900  50.290 219.300  1.00  0.00           H
ATOM   2434 HG22 ILE A 157      30.750  49.420 220.800  1.00  0.00           H
ATOM   2435 HG23 ILE A 157      31.180  48.550 219.400  1.00  0.00           H
ATOM   2436  CG1 ILE A 157      32.860  51.080 221.240  1.00  0.00           C
ATOM   2437 HG11 ILE A 157      32.490  52.000 220.750  1.00  0.00           H
ATOM   2438 HG12 ILE A 157      33.880  51.300 221.630  1.00  0.00           H
ATOM   2439  CD  ILE A 157      31.950  50.940 222.540  1.00  0.00           C
ATOM   2440  HD1 ILE A 157      32.380  50.070 223.080  1.00  0.00           H
ATOM   2441  HD2 ILE A 157      30.890  50.810 222.230  1.00  0.00           H
ATOM   2442  HD3 ILE A 157      32.130  51.850 223.150  1.00  0.00           H
ATOM   2443  C   ILE A 157      33.430  47.400 219.950  1.00  0.00           C
ATOM   2444  O   ILE A 157      32.760  46.440 220.380  1.00  0.00           O
ATOM   2445  N   LEU A 158      34.140  47.330 218.820  1.00  0.00           N
ATOM   2446  HN  LEU A 158      34.710  48.070 218.450  1.00  0.00           H
ATOM   2447  CA  LEU A 158      34.250  46.200 218.030  1.00  0.00           C
ATOM   2448  HA  LEU A 158      33.240  45.850 217.890  1.00  0.00           H
ATOM   2449  CB  LEU A 158      35.000  46.610 216.690  1.00  0.00           C
ATOM   2450  HB1 LEU A 158      35.040  45.830 215.900  1.00  0.00           H
ATOM   2451  HB2 LEU A 158      36.010  46.940 217.010  1.00  0.00           H
ATOM   2452  CG  LEU A 158      34.140  47.730 215.950  1.00  0.00           C
ATOM   2453  HG  LEU A 158      34.100  48.610 216.630  1.00  0.00           H
ATOM   2454  CD1 LEU A 158      34.980  48.210 214.730  1.00  0.00           C
ATOM   2455 HD11 LEU A 158      35.960  48.650 215.010  1.00  0.00           H
ATOM   2456 HD12 LEU A 158      34.380  49.000 214.220  1.00  0.00           H
ATOM   2457 HD13 LEU A 158      35.060  47.390 213.990  1.00  0.00           H
ATOM   2458  CD2 LEU A 158      32.780  47.460 215.510  1.00  0.00           C
ATOM   2459 HD21 LEU A 158      32.100  47.100 216.310  1.00  0.00           H
ATOM   2460 HD22 LEU A 158      32.730  46.770 214.640  1.00  0.00           H
ATOM   2461 HD23 LEU A 158      32.330  48.350 215.010  1.00  0.00           H
ATOM   2462  C   LEU A 158      34.930  45.020 218.660  1.00  0.00           C
ATOM   2463  O   LEU A 158      34.590  43.850 218.480  1.00  0.00           O
ATOM   2464  N   ASN A 159      35.980  45.210 219.450  1.00  0.00           N
ATOM   2465  HN  ASN A 159      36.380  46.110 219.300  1.00  0.00           H
ATOM   2466  CA  ASN A 159      36.620  44.170 220.250  1.00  0.00           C
ATOM   2467  HA  ASN A 159      36.860  43.360 219.580  1.00  0.00           H
ATOM   2468  CB  ASN A 159      37.820  44.830 220.980  1.00  0.00           C
ATOM   2469  HB1 ASN A 159      37.410  45.650 221.610  1.00  0.00           H
ATOM   2470  HB2 ASN A 159      38.450  45.310 220.200  1.00  0.00           H
ATOM   2471  CG  ASN A 159      38.620  43.800 221.730  1.00  0.00           C
ATOM   2472  OD1 ASN A 159      38.810  42.670 221.160  1.00  0.00           O
ATOM   2473  ND2 ASN A 159      39.070  44.090 222.990  1.00  0.00           N
ATOM   2474 HD21 ASN A 159      38.820  44.940 223.450  1.00  0.00           H
ATOM   2475 HD22 ASN A 159      39.520  43.330 223.460  1.00  0.00           H
ATOM   2476  C   ASN A 159      35.620  43.510 221.270  1.00  0.00           C
ATOM   2477  O   ASN A 159      35.390  42.310 221.370  1.00  0.00           O
ATOM   2478  N   SER A 160      34.850  44.360 221.980  1.00  0.00           N
ATOM   2479  HN  SER A 160      34.940  45.330 221.760  1.00  0.00           H
ATOM   2480  CA  SER A 160      33.790  43.910 222.880  1.00  0.00           C
ATOM   2481  HA  SER A 160      34.210  43.160 223.530  1.00  0.00           H
ATOM   2482  CB  SER A 160      33.220  45.230 223.560  1.00  0.00           C
ATOM   2483  HB1 SER A 160      32.350  45.040 224.210  1.00  0.00           H
ATOM   2484  HB2 SER A 160      32.890  46.000 222.830  1.00  0.00           H
ATOM   2485  OG  SER A 160      34.300  45.820 224.350  1.00  0.00           O
ATOM   2486  HG1 SER A 160      35.010  46.130 223.780  1.00  0.00           H
ATOM   2487  C   SER A 160      32.630  43.220 222.200  1.00  0.00           C
ATOM   2488  O   SER A 160      32.170  42.180 222.600  1.00  0.00           O
ATOM   2489  N   LEU A 161      32.170  43.770 221.130  1.00  0.00           N
ATOM   2490  HN  LEU A 161      32.570  44.590 220.740  1.00  0.00           H
ATOM   2491  CA  LEU A 161      31.150  43.160 220.360  1.00  0.00           C
ATOM   2492  HA  LEU A 161      30.310  42.910 220.990  1.00  0.00           H
ATOM   2493  CB  LEU A 161      30.700  44.130 219.180  1.00  0.00           C
ATOM   2494  HB1 LEU A 161      30.040  43.690 218.410  1.00  0.00           H
ATOM   2495  HB2 LEU A 161      31.710  44.430 218.810  1.00  0.00           H
ATOM   2496  CG  LEU A 161      29.950  45.450 219.600  1.00  0.00           C
ATOM   2497  HG  LEU A 161      30.630  45.830 220.400  1.00  0.00           H
ATOM   2498  CD1 LEU A 161      29.770  46.460 218.510  1.00  0.00           C
ATOM   2499 HD11 LEU A 161      29.400  45.880 217.640  1.00  0.00           H
ATOM   2500 HD12 LEU A 161      30.770  46.890 218.280  1.00  0.00           H
ATOM   2501 HD13 LEU A 161      29.090  47.320 218.660  1.00  0.00           H
ATOM   2502  CD2 LEU A 161      28.510  45.210 220.180  1.00  0.00           C
ATOM   2503 HD21 LEU A 161      27.890  44.850 219.340  1.00  0.00           H
ATOM   2504 HD22 LEU A 161      28.010  46.130 220.560  1.00  0.00           H
ATOM   2505 HD23 LEU A 161      28.470  44.530 221.060  1.00  0.00           H
ATOM   2506  C   LEU A 161      31.530  41.880 219.670  1.00  0.00           C
ATOM   2507  O   LEU A 161      30.830  40.970 219.710  1.00  0.00           O
ATOM   2508  N   ILE A 162      32.760  41.850 219.030  1.00  0.00           N
ATOM   2509  HN  ILE A 162      33.470  42.550 218.990  1.00  0.00           H
ATOM   2510  CA  ILE A 162      33.290  40.580 218.600  1.00  0.00           C
ATOM   2511  HA  ILE A 162      32.530  40.160 217.950  1.00  0.00           H
ATOM   2512  CB  ILE A 162      34.630  40.780 217.920  1.00  0.00           C
ATOM   2513  HB  ILE A 162      35.220  41.480 218.550  1.00  0.00           H
ATOM   2514  CG2 ILE A 162      35.540  39.480 217.810  1.00  0.00           C
ATOM   2515 HG21 ILE A 162      35.590  38.960 218.790  1.00  0.00           H
ATOM   2516 HG22 ILE A 162      36.540  39.850 217.480  1.00  0.00           H
ATOM   2517 HG23 ILE A 162      35.160  38.730 217.090  1.00  0.00           H
ATOM   2518  CG1 ILE A 162      34.460  41.340 216.520  1.00  0.00           C
ATOM   2519 HG11 ILE A 162      34.000  42.340 216.640  1.00  0.00           H
ATOM   2520 HG12 ILE A 162      33.940  40.550 215.940  1.00  0.00           H
ATOM   2521  CD  ILE A 162      35.800  41.630 215.830  1.00  0.00           C
ATOM   2522  HD1 ILE A 162      35.660  41.990 214.790  1.00  0.00           H
ATOM   2523  HD2 ILE A 162      36.500  40.770 215.780  1.00  0.00           H
ATOM   2524  HD3 ILE A 162      36.360  42.430 216.370  1.00  0.00           H
ATOM   2525  C   ILE A 162      33.490  39.550 219.690  1.00  0.00           C
ATOM   2526  O   ILE A 162      32.990  38.440 219.500  1.00  0.00           O
ATOM   2527  N   ASN A 163      34.100  39.840 220.840  1.00  0.00           N
ATOM   2528  HN  ASN A 163      34.410  40.760 221.040  1.00  0.00           H
ATOM   2529  CA  ASN A 163      34.240  38.830 221.890  1.00  0.00           C
ATOM   2530  HA  ASN A 163      34.740  38.030 221.360  1.00  0.00           H
ATOM   2531  CB  ASN A 163      35.030  39.360 223.090  1.00  0.00           C
ATOM   2532  HB1 ASN A 163      34.890  38.640 223.910  1.00  0.00           H
ATOM   2533  HB2 ASN A 163      34.650  40.350 223.420  1.00  0.00           H
ATOM   2534  CG  ASN A 163      36.500  39.530 222.850  1.00  0.00           C
ATOM   2535  OD1 ASN A 163      37.090  39.300 221.790  1.00  0.00           O
ATOM   2536  ND2 ASN A 163      37.230  39.920 223.960  1.00  0.00           N
ATOM   2537 HD21 ASN A 163      36.670  40.200 224.740  1.00  0.00           H
ATOM   2538 HD22 ASN A 163      38.230  39.840 223.900  1.00  0.00           H
ATOM   2539  C   ASN A 163      32.880  38.330 222.430  1.00  0.00           C
ATOM   2540  O   ASN A 163      32.700  37.100 222.600  1.00  0.00           O
ATOM   2541  N   LYS A 164      31.920  39.240 222.680  1.00  0.00           N
ATOM   2542  HN  LYS A 164      32.090  40.220 222.710  1.00  0.00           H
ATOM   2543  CA  LYS A 164      30.590  38.910 223.180  1.00  0.00           C
ATOM   2544  HA  LYS A 164      30.850  38.350 224.070  1.00  0.00           H
ATOM   2545  CB  LYS A 164      29.630  40.130 223.570  1.00  0.00           C
ATOM   2546  HB1 LYS A 164      29.410  40.760 222.690  1.00  0.00           H
ATOM   2547  HB2 LYS A 164      30.370  40.750 224.130  1.00  0.00           H
ATOM   2548  CG  LYS A 164      28.360  39.860 224.390  1.00  0.00           C
ATOM   2549  HG1 LYS A 164      27.590  39.470 223.700  1.00  0.00           H
ATOM   2550  HG2 LYS A 164      28.070  40.850 224.790  1.00  0.00           H
ATOM   2551  CD  LYS A 164      28.600  38.950 225.670  1.00  0.00           C
ATOM   2552  HD1 LYS A 164      29.620  38.980 226.120  1.00  0.00           H
ATOM   2553  HD2 LYS A 164      28.530  37.920 225.260  1.00  0.00           H
ATOM   2554  CE  LYS A 164      27.460  39.030 226.730  1.00  0.00           C
ATOM   2555  HE1 LYS A 164      26.400  38.900 226.420  1.00  0.00           H
ATOM   2556  HE2 LYS A 164      27.600  40.010 227.220  1.00  0.00           H
ATOM   2557  NZ  LYS A 164      27.680  38.080 227.800  1.00  0.00           N
ATOM   2558  HZ1 LYS A 164      28.700  38.060 228.030  1.00  0.00           H
ATOM   2559  HZ2 LYS A 164      27.340  37.140 227.520  1.00  0.00           H
ATOM   2560  HZ3 LYS A 164      27.110  38.350 228.620  1.00  0.00           H
ATOM   2561  C   LYS A 164      29.780  37.980 222.310  1.00  0.00           C
ATOM   2562  O   LYS A 164      29.110  37.110 222.810  1.00  0.00           O
ATOM   2563  N   SER A 165      29.780  38.190 221.020  1.00  0.00           N
ATOM   2564  HN  SER A 165      30.330  38.900 220.580  1.00  0.00           H
ATOM   2565  CA  SER A 165      29.010  37.450 220.090  1.00  0.00           C
ATOM   2566  HA  SER A 165      28.150  36.990 220.550  1.00  0.00           H
ATOM   2567  CB  SER A 165      28.450  38.290 218.860  1.00  0.00           C
ATOM   2568  HB1 SER A 165      27.990  39.190 219.330  1.00  0.00           H
ATOM   2569  HB2 SER A 165      27.620  37.790 218.320  1.00  0.00           H
ATOM   2570  OG  SER A 165      29.400  38.770 217.970  1.00  0.00           O
ATOM   2571  HG1 SER A 165      29.820  39.530 218.390  1.00  0.00           H
ATOM   2572  C   SER A 165      29.760  36.270 219.520  1.00  0.00           C
ATOM   2573  O   SER A 165      29.320  35.690 218.500  1.00  0.00           O
ATOM   2574  N   LYS A 166      30.800  35.850 220.220  1.00  0.00           N
ATOM   2575  HN  LYS A 166      31.120  36.470 220.940  1.00  0.00           H
ATOM   2576  CA  LYS A 166      31.540  34.660 219.980  1.00  0.00           C
ATOM   2577  HA  LYS A 166      32.340  34.560 220.710  1.00  0.00           H
ATOM   2578  CB  LYS A 166      30.690  33.400 220.190  1.00  0.00           C
ATOM   2579  HB1 LYS A 166      31.290  32.470 220.050  1.00  0.00           H
ATOM   2580  HB2 LYS A 166      29.880  33.420 219.430  1.00  0.00           H
ATOM   2581  CG  LYS A 166      29.970  33.400 221.560  1.00  0.00           C
ATOM   2582  HG1 LYS A 166      29.220  32.580 221.580  1.00  0.00           H
ATOM   2583  HG2 LYS A 166      29.330  34.310 221.550  1.00  0.00           H
ATOM   2584  CD  LYS A 166      30.990  33.360 222.680  1.00  0.00           C
ATOM   2585  HD1 LYS A 166      31.280  34.420 222.790  1.00  0.00           H
ATOM   2586  HD2 LYS A 166      31.860  32.730 222.410  1.00  0.00           H
ATOM   2587  CE  LYS A 166      30.370  33.090 224.070  1.00  0.00           C
ATOM   2588  HE1 LYS A 166      30.030  32.030 224.080  1.00  0.00           H
ATOM   2589  HE2 LYS A 166      29.520  33.800 224.140  1.00  0.00           H
ATOM   2590  NZ  LYS A 166      31.340  33.270 225.140  1.00  0.00           N
ATOM   2591  HZ1 LYS A 166      30.850  33.770 225.900  1.00  0.00           H
ATOM   2592  HZ2 LYS A 166      32.110  33.870 224.780  1.00  0.00           H
ATOM   2593  HZ3 LYS A 166      31.740  32.360 225.450  1.00  0.00           H
ATOM   2594  C   LYS A 166      32.270  34.600 218.580  1.00  0.00           C
ATOM   2595  O   LYS A 166      32.570  33.560 217.970  1.00  0.00           O
ATOM   2596  N   SER A 167      32.540  35.800 218.050  1.00  0.00           N
ATOM   2597  HN  SER A 167      32.280  36.630 218.530  1.00  0.00           H
ATOM   2598  CA  SER A 167      33.140  36.040 216.810  1.00  0.00           C
ATOM   2599  HA  SER A 167      32.740  35.320 216.110  1.00  0.00           H
ATOM   2600  CB  SER A 167      32.830  37.460 216.270  1.00  0.00           C
ATOM   2601  HB1 SER A 167      33.530  37.670 215.440  1.00  0.00           H
ATOM   2602  HB2 SER A 167      32.830  38.150 217.140  1.00  0.00           H
ATOM   2603  OG  SER A 167      31.530  37.560 215.680  1.00  0.00           O
ATOM   2604  HG1 SER A 167      30.890  37.410 216.380  1.00  0.00           H
ATOM   2605  C   SER A 167      34.690  35.850 216.950  1.00  0.00           C
ATOM   2606  O   SER A 167      35.360  36.320 217.890  1.00  0.00           O
ATOM   2607  N   SER A 168      35.350  35.130 215.960  1.00  0.00           N
ATOM   2608  HN  SER A 168      34.890  34.810 215.140  1.00  0.00           H
ATOM   2609  CA  SER A 168      36.780  34.800 216.030  1.00  0.00           C
ATOM   2610  HA  SER A 168      37.340  35.450 216.690  1.00  0.00           H
ATOM   2611  CB  SER A 168      36.960  33.270 216.360  1.00  0.00           C
ATOM   2612  HB1 SER A 168      36.800  32.610 215.470  1.00  0.00           H
ATOM   2613  HB2 SER A 168      36.200  32.820 217.020  1.00  0.00           H
ATOM   2614  OG  SER A 168      38.200  33.080 217.030  1.00  0.00           O
ATOM   2615  HG1 SER A 168      38.060  33.260 217.970  1.00  0.00           H
ATOM   2616  C   SER A 168      37.350  34.900 214.600  1.00  0.00           C
ATOM   2617  O   SER A 168      36.610  35.250 213.680  1.00  0.00           O
ATOM   2618  N   MET A 169      38.700  34.700 214.490  1.00  0.00           N
ATOM   2619  HN  MET A 169      39.230  34.310 215.240  1.00  0.00           H
ATOM   2620  CA  MET A 169      39.490  35.030 213.250  1.00  0.00           C
ATOM   2621  HA  MET A 169      39.270  36.050 212.980  1.00  0.00           H
ATOM   2622  CB  MET A 169      41.000  34.870 213.570  1.00  0.00           C
ATOM   2623  HB1 MET A 169      41.200  33.830 213.910  1.00  0.00           H
ATOM   2624  HB2 MET A 169      41.260  35.470 214.460  1.00  0.00           H
ATOM   2625  CG  MET A 169      41.930  35.350 212.480  1.00  0.00           C
ATOM   2626  HG1 MET A 169      41.580  36.350 212.150  1.00  0.00           H
ATOM   2627  HG2 MET A 169      41.920  34.660 211.610  1.00  0.00           H
ATOM   2628  SD  MET A 169      43.610  35.430 213.200  1.00  0.00           S
ATOM   2629  CE  MET A 169      44.280  35.980 211.660  1.00  0.00           C
ATOM   2630  HE1 MET A 169      44.240  37.090 211.560  1.00  0.00           H
ATOM   2631  HE2 MET A 169      43.710  35.490 210.840  1.00  0.00           H
ATOM   2632  HE3 MET A 169      45.340  35.690 211.500  1.00  0.00           H
ATOM   2633  C   MET A 169      39.070  34.140 212.110  1.00  0.00           C
ATOM   2634  O   MET A 169      38.910  34.500 210.960  1.00  0.00           O
ATOM   2635  N   PHE A 170      39.010  32.820 212.370  1.00  0.00           N
ATOM   2636  HN  PHE A 170      39.160  32.620 213.340  1.00  0.00           H
ATOM   2637  CA  PHE A 170      38.740  31.860 211.380  1.00  0.00           C
ATOM   2638  HA  PHE A 170      38.670  32.330 210.420  1.00  0.00           H
ATOM   2639  CB  PHE A 170      39.810  30.700 211.310  1.00  0.00           C
ATOM   2640  HB1 PHE A 170      39.410  29.910 210.640  1.00  0.00           H
ATOM   2641  HB2 PHE A 170      40.150  30.260 212.280  1.00  0.00           H
ATOM   2642  CG  PHE A 170      41.030  31.240 210.720  1.00  0.00           C
ATOM   2643  CD1 PHE A 170      41.190  31.210 209.310  1.00  0.00           C
ATOM   2644  HD1 PHE A 170      40.420  30.820 208.660  1.00  0.00           H
ATOM   2645  CE1 PHE A 170      42.350  31.720 208.740  1.00  0.00           C
ATOM   2646  HE1 PHE A 170      42.490  31.680 207.670  1.00  0.00           H
ATOM   2647  CZ  PHE A 170      43.400  32.240 209.500  1.00  0.00           C
ATOM   2648  HZ  PHE A 170      44.280  32.570 208.980  1.00  0.00           H
ATOM   2649  CD2 PHE A 170      42.120  31.660 211.500  1.00  0.00           C
ATOM   2650  HD2 PHE A 170      42.090  31.590 212.580  1.00  0.00           H
ATOM   2651  CE2 PHE A 170      43.310  32.160 210.880  1.00  0.00           C
ATOM   2652  HE2 PHE A 170      44.030  32.590 211.570  1.00  0.00           H
ATOM   2653  C   PHE A 170      37.410  31.250 211.600  1.00  0.00           C
ATOM   2654  O   PHE A 170      37.090  30.920 212.730  1.00  0.00           O
ATOM   2655  N   GLN A 171      36.550  31.100 210.590  1.00  0.00           N
ATOM   2656  HN  GLN A 171      36.820  31.250 209.640  1.00  0.00           H
ATOM   2657  CA  GLN A 171      35.240  30.560 210.770  1.00  0.00           C
ATOM   2658  HA  GLN A 171      35.110  30.360 211.820  1.00  0.00           H
ATOM   2659  CB  GLN A 171      34.180  31.640 210.410  1.00  0.00           C
ATOM   2660  HB1 GLN A 171      34.300  32.510 211.080  1.00  0.00           H
ATOM   2661  HB2 GLN A 171      33.220  31.150 210.700  1.00  0.00           H
ATOM   2662  CG  GLN A 171      34.230  32.120 208.960  1.00  0.00           C
ATOM   2663  HG1 GLN A 171      34.360  31.180 208.380  1.00  0.00           H
ATOM   2664  HG2 GLN A 171      35.120  32.740 208.720  1.00  0.00           H
ATOM   2665  CD  GLN A 171      32.930  32.810 208.430  1.00  0.00           C
ATOM   2666  OE1 GLN A 171      31.850  32.860 208.980  1.00  0.00           O
ATOM   2667  NE2 GLN A 171      32.990  33.440 207.220  1.00  0.00           N
ATOM   2668 HE21 GLN A 171      32.120  33.890 207.010  1.00  0.00           H
ATOM   2669 HE22 GLN A 171      33.860  33.450 206.730  1.00  0.00           H
ATOM   2670  C   GLN A 171      35.030  29.250 209.940  1.00  0.00           C
ATOM   2671  O   GLN A 171      35.700  29.030 208.970  1.00  0.00           O
ATOM   2672  N   VAL A 172      34.180  28.320 210.370  1.00  0.00           N
ATOM   2673  HN  VAL A 172      33.670  28.390 211.220  1.00  0.00           H
ATOM   2674  CA  VAL A 172      33.720  27.140 209.590  1.00  0.00           C
ATOM   2675  HA  VAL A 172      34.560  26.880 208.960  1.00  0.00           H
ATOM   2676  CB  VAL A 172      33.420  25.950 210.450  1.00  0.00           C
ATOM   2677  HB  VAL A 172      32.600  26.150 211.180  1.00  0.00           H
ATOM   2678  CG1 VAL A 172      33.120  24.710 209.570  1.00  0.00           C
ATOM   2679 HG11 VAL A 172      33.830  24.700 208.710  1.00  0.00           H
ATOM   2680 HG12 VAL A 172      32.170  24.870 209.000  1.00  0.00           H
ATOM   2681 HG13 VAL A 172      33.050  23.700 210.030  1.00  0.00           H
ATOM   2682  CG2 VAL A 172      34.630  25.570 211.320  1.00  0.00           C
ATOM   2683 HG21 VAL A 172      34.870  26.420 211.990  1.00  0.00           H
ATOM   2684 HG22 VAL A 172      35.550  25.260 210.770  1.00  0.00           H
ATOM   2685 HG23 VAL A 172      34.390  24.770 212.040  1.00  0.00           H
ATOM   2686  C   VAL A 172      32.550  27.650 208.800  1.00  0.00           C
ATOM   2687  O   VAL A 172      31.720  28.330 209.390  1.00  0.00           O
ATOM   2688  N   ARG A 173      32.460  27.400 207.460  1.00  0.00           N
ATOM   2689  HN  ARG A 173      33.190  26.950 206.960  1.00  0.00           H
ATOM   2690  CA  ARG A 173      31.250  27.710 206.810  1.00  0.00           C
ATOM   2691  HA  ARG A 173      30.370  27.690 207.450  1.00  0.00           H
ATOM   2692  CB  ARG A 173      31.260  29.140 206.070  1.00  0.00           C
ATOM   2693  HB1 ARG A 173      30.430  29.180 205.320  1.00  0.00           H
ATOM   2694  HB2 ARG A 173      32.270  29.320 205.640  1.00  0.00           H
ATOM   2695  CG  ARG A 173      31.010  30.270 207.020  1.00  0.00           C
ATOM   2696  HG1 ARG A 173      31.210  31.280 206.620  1.00  0.00           H
ATOM   2697  HG2 ARG A 173      31.730  30.180 207.860  1.00  0.00           H
ATOM   2698  CD  ARG A 173      29.570  30.460 207.470  1.00  0.00           C
ATOM   2699  HD1 ARG A 173      29.150  29.520 207.880  1.00  0.00           H
ATOM   2700  HD2 ARG A 173      28.930  30.790 206.620  1.00  0.00           H
ATOM   2701  NE  ARG A 173      29.510  31.500 208.490  1.00  0.00           N
ATOM   2702  HE  ARG A 173      30.310  32.080 208.670  1.00  0.00           H
ATOM   2703  CZ  ARG A 173      28.400  31.930 209.020  1.00  0.00           C
ATOM   2704  NH1 ARG A 173      27.210  31.370 209.050  1.00  0.00           N
ATOM   2705 HH11 ARG A 173      27.080  30.570 208.470  1.00  0.00           H
ATOM   2706 HH12 ARG A 173      26.440  31.960 209.290  1.00  0.00           H
ATOM   2707  NH2 ARG A 173      28.570  32.960 209.830  1.00  0.00           N
ATOM   2708 HH21 ARG A 173      29.490  33.270 210.050  1.00  0.00           H
ATOM   2709 HH22 ARG A 173      27.840  33.140 210.490  1.00  0.00           H
ATOM   2710  C   ARG A 173      31.040  26.650 205.730  1.00  0.00           C
ATOM   2711  O   ARG A 173      31.960  25.940 205.310  1.00  0.00           O
ATOM   2712  N   THR A 174      29.800  26.510 205.230  1.00  0.00           N
ATOM   2713  HN  THR A 174      28.990  26.960 205.590  1.00  0.00           H
ATOM   2714  CA  THR A 174      29.500  25.690 204.010  1.00  0.00           C
ATOM   2715  HA  THR A 174      30.080  24.800 204.140  1.00  0.00           H
ATOM   2716  CB  THR A 174      27.970  25.260 203.850  1.00  0.00           C
ATOM   2717  HB  THR A 174      27.880  24.640 202.930  1.00  0.00           H
ATOM   2718  OG1 THR A 174      27.160  26.390 203.690  1.00  0.00           O
ATOM   2719  HG1 THR A 174      27.150  26.940 204.480  1.00  0.00           H
ATOM   2720  CG2 THR A 174      27.520  24.400 204.960  1.00  0.00           C
ATOM   2721 HG21 THR A 174      26.520  23.970 204.760  1.00  0.00           H
ATOM   2722 HG22 THR A 174      27.480  24.950 205.920  1.00  0.00           H
ATOM   2723 HG23 THR A 174      28.240  23.570 205.150  1.00  0.00           H
ATOM   2724  C   THR A 174      29.920  26.370 202.730  1.00  0.00           C
ATOM   2725  O   THR A 174      30.150  27.590 202.650  1.00  0.00           O
ATOM   2726  N   LEU A 175      29.980  25.620 201.560  1.00  0.00           N
ATOM   2727  HN  LEU A 175      29.870  24.620 201.570  1.00  0.00           H
ATOM   2728  CA  LEU A 175      30.240  26.220 200.250  1.00  0.00           C
ATOM   2729  HA  LEU A 175      31.260  26.580 200.220  1.00  0.00           H
ATOM   2730  CB  LEU A 175      30.200  25.050 199.200  1.00  0.00           C
ATOM   2731  HB1 LEU A 175      29.160  24.650 199.280  1.00  0.00           H
ATOM   2732  HB2 LEU A 175      30.930  24.260 199.460  1.00  0.00           H
ATOM   2733  CG  LEU A 175      30.440  25.450 197.710  1.00  0.00           C
ATOM   2734  HG  LEU A 175      29.630  26.110 197.340  1.00  0.00           H
ATOM   2735  CD1 LEU A 175      31.860  26.090 197.460  1.00  0.00           C
ATOM   2736 HD11 LEU A 175      32.540  25.420 198.030  1.00  0.00           H
ATOM   2737 HD12 LEU A 175      31.930  27.130 197.840  1.00  0.00           H
ATOM   2738 HD13 LEU A 175      32.020  26.050 196.360  1.00  0.00           H
ATOM   2739  CD2 LEU A 175      30.310  24.200 196.840  1.00  0.00           C
ATOM   2740 HD21 LEU A 175      31.120  23.540 197.210  1.00  0.00           H
ATOM   2741 HD22 LEU A 175      30.530  24.400 195.770  1.00  0.00           H
ATOM   2742 HD23 LEU A 175      29.330  23.700 197.030  1.00  0.00           H
ATOM   2743  C   LEU A 175      29.270  27.400 199.900  1.00  0.00           C
ATOM   2744  O   LEU A 175      29.680  28.460 199.490  1.00  0.00           O
ATOM   2745  N   ARG A 176      27.930  27.120 200.090  1.00  0.00           N
ATOM   2746  HN  ARG A 176      27.780  26.160 200.320  1.00  0.00           H
ATOM   2747  CA  ARG A 176      26.830  27.950 199.610  1.00  0.00           C
ATOM   2748  HA  ARG A 176      26.970  28.300 198.600  1.00  0.00           H
ATOM   2749  CB  ARG A 176      25.530  27.120 199.750  1.00  0.00           C
ATOM   2750  HB1 ARG A 176      25.820  26.210 199.170  1.00  0.00           H
ATOM   2751  HB2 ARG A 176      24.590  27.560 199.380  1.00  0.00           H
ATOM   2752  CG  ARG A 176      25.030  26.570 201.080  1.00  0.00           C
ATOM   2753  HG1 ARG A 176      24.650  27.500 201.560  1.00  0.00           H
ATOM   2754  HG2 ARG A 176      25.930  26.160 201.590  1.00  0.00           H
ATOM   2755  CD  ARG A 176      23.960  25.470 200.840  1.00  0.00           C
ATOM   2756  HD1 ARG A 176      24.200  24.730 200.050  1.00  0.00           H
ATOM   2757  HD2 ARG A 176      22.910  25.760 200.650  1.00  0.00           H
ATOM   2758  NE  ARG A 176      23.970  24.750 202.180  1.00  0.00           N
ATOM   2759  HE  ARG A 176      24.250  25.250 203.000  1.00  0.00           H
ATOM   2760  CZ  ARG A 176      23.270  23.580 202.260  1.00  0.00           C
ATOM   2761  NH1 ARG A 176      22.660  22.990 201.270  1.00  0.00           N
ATOM   2762 HH11 ARG A 176      22.350  22.040 201.360  1.00  0.00           H
ATOM   2763 HH12 ARG A 176      22.750  23.370 200.350  1.00  0.00           H
ATOM   2764  NH2 ARG A 176      23.180  23.020 203.460  1.00  0.00           N
ATOM   2765 HH21 ARG A 176      23.480  23.580 204.230  1.00  0.00           H
ATOM   2766 HH22 ARG A 176      22.600  22.210 203.610  1.00  0.00           H
ATOM   2767  C   ARG A 176      26.640  29.150 200.520  1.00  0.00           C
ATOM   2768  O   ARG A 176      26.130  30.230 200.150  1.00  0.00           O
ATOM   2769  N   GLU A 177      27.110  29.030 201.800  1.00  0.00           N
ATOM   2770  HN  GLU A 177      27.540  28.150 202.000  1.00  0.00           H
ATOM   2771  CA  GLU A 177      27.140  30.240 202.680  1.00  0.00           C
ATOM   2772  HA  GLU A 177      26.170  30.700 202.560  1.00  0.00           H
ATOM   2773  CB  GLU A 177      27.490  29.850 204.170  1.00  0.00           C
ATOM   2774  HB1 GLU A 177      27.800  30.750 204.740  1.00  0.00           H
ATOM   2775  HB2 GLU A 177      28.260  29.040 204.180  1.00  0.00           H
ATOM   2776  CG  GLU A 177      26.270  29.310 205.020  1.00  0.00           C
ATOM   2777  HG1 GLU A 177      25.900  28.530 204.320  1.00  0.00           H
ATOM   2778  HG2 GLU A 177      25.500  30.090 205.170  1.00  0.00           H
ATOM   2779  CD  GLU A 177      26.700  28.790 206.340  1.00  0.00           C
ATOM   2780  OE1 GLU A 177      26.360  29.360 207.390  1.00  0.00           O
ATOM   2781  OE2 GLU A 177      27.410  27.770 206.390  1.00  0.00           O
ATOM   2782  C   GLU A 177      28.180  31.250 202.210  1.00  0.00           C
ATOM   2783  O   GLU A 177      27.840  32.460 202.090  1.00  0.00           O
ATOM   2784  N   LEU A 178      29.450  30.750 202.080  1.00  0.00           N
ATOM   2785  HN  LEU A 178      29.510  29.760 202.170  1.00  0.00           H
ATOM   2786  CA  LEU A 178      30.630  31.540 201.780  1.00  0.00           C
ATOM   2787  HA  LEU A 178      30.820  32.300 202.520  1.00  0.00           H
ATOM   2788  CB  LEU A 178      31.840  30.530 201.740  1.00  0.00           C
ATOM   2789  HB1 LEU A 178      31.470  29.650 201.180  1.00  0.00           H
ATOM   2790  HB2 LEU A 178      31.940  30.170 202.780  1.00  0.00           H
ATOM   2791  CG  LEU A 178      33.160  30.990 201.210  1.00  0.00           C
ATOM   2792  HG  LEU A 178      33.120  31.470 200.210  1.00  0.00           H
ATOM   2793  CD1 LEU A 178      33.840  31.950 202.280  1.00  0.00           C
ATOM   2794 HD11 LEU A 178      34.030  31.280 203.140  1.00  0.00           H
ATOM   2795 HD12 LEU A 178      33.120  32.780 202.430  1.00  0.00           H
ATOM   2796 HD13 LEU A 178      34.840  32.230 201.880  1.00  0.00           H
ATOM   2797  CD2 LEU A 178      33.990  29.670 200.920  1.00  0.00           C
ATOM   2798 HD21 LEU A 178      33.490  28.980 200.210  1.00  0.00           H
ATOM   2799 HD22 LEU A 178      34.180  29.050 201.820  1.00  0.00           H
ATOM   2800 HD23 LEU A 178      34.990  29.970 200.530  1.00  0.00           H
ATOM   2801  C   LEU A 178      30.500  32.320 200.460  1.00  0.00           C
ATOM   2802  O   LEU A 178      30.730  33.510 200.440  1.00  0.00           O
ATOM   2803  N   LEU A 179      30.230  31.660 199.310  1.00  0.00           N
ATOM   2804  HN  LEU A 179      30.010  30.700 199.220  1.00  0.00           H
ATOM   2805  CA  LEU A 179      30.140  32.310 198.000  1.00  0.00           C
ATOM   2806  HA  LEU A 179      31.080  32.800 197.810  1.00  0.00           H
ATOM   2807  CB  LEU A 179      29.970  31.220 196.870  1.00  0.00           C
ATOM   2808  HB1 LEU A 179      29.840  31.730 195.900  1.00  0.00           H
ATOM   2809  HB2 LEU A 179      29.050  30.600 196.980  1.00  0.00           H
ATOM   2810  CG  LEU A 179      31.030  30.090 196.840  1.00  0.00           C
ATOM   2811  HG  LEU A 179      31.000  29.590 197.840  1.00  0.00           H
ATOM   2812  CD1 LEU A 179      30.730  29.080 195.730  1.00  0.00           C
ATOM   2813 HD11 LEU A 179      29.850  28.410 195.790  1.00  0.00           H
ATOM   2814 HD12 LEU A 179      31.550  28.330 195.680  1.00  0.00           H
ATOM   2815 HD13 LEU A 179      30.680  29.640 194.770  1.00  0.00           H
ATOM   2816  CD2 LEU A 179      32.430  30.680 196.720  1.00  0.00           C
ATOM   2817 HD21 LEU A 179      33.140  29.850 196.490  1.00  0.00           H
ATOM   2818 HD22 LEU A 179      32.810  31.160 197.650  1.00  0.00           H
ATOM   2819 HD23 LEU A 179      32.390  31.420 195.900  1.00  0.00           H
ATOM   2820  C   LEU A 179      28.970  33.320 197.860  1.00  0.00           C
ATOM   2821  O   LEU A 179      29.140  34.440 197.380  1.00  0.00           O
ATOM   2822  N   TRP A 180      27.780  32.850 198.290  1.00  0.00           N
ATOM   2823  HN  TRP A 180      27.650  31.900 198.570  1.00  0.00           H
ATOM   2824  CA  TRP A 180      26.530  33.550 197.950  1.00  0.00           C
ATOM   2825  HA  TRP A 180      26.830  34.210 197.140  1.00  0.00           H
ATOM   2826  CB  TRP A 180      25.440  32.610 197.470  1.00  0.00           C
ATOM   2827  HB1 TRP A 180      24.690  33.320 197.070  1.00  0.00           H
ATOM   2828  HB2 TRP A 180      24.890  32.180 198.340  1.00  0.00           H
ATOM   2829  CG  TRP A 180      25.890  31.580 196.480  1.00  0.00           C
ATOM   2830  CD1 TRP A 180      25.700  30.240 196.680  1.00  0.00           C
ATOM   2831  HD1 TRP A 180      25.070  29.960 197.510  1.00  0.00           H
ATOM   2832  NE1 TRP A 180      26.360  29.490 195.730  1.00  0.00           N
ATOM   2833  HE1 TRP A 180      26.200  28.530 195.800  1.00  0.00           H
ATOM   2834  CE2 TRP A 180      26.990  30.350 194.890  1.00  0.00           C
ATOM   2835  CD2 TRP A 180      26.790  31.680 195.350  1.00  0.00           C
ATOM   2836  CE3 TRP A 180      27.310  32.700 194.610  1.00  0.00           C
ATOM   2837  HE3 TRP A 180      27.140  33.740 194.880  1.00  0.00           H
ATOM   2838  CZ3 TRP A 180      28.270  32.530 193.600  1.00  0.00           C
ATOM   2839  HZ3 TRP A 180      28.700  33.330 193.020  1.00  0.00           H
ATOM   2840  CZ2 TRP A 180      27.900  30.110 193.860  1.00  0.00           C
ATOM   2841  HZ2 TRP A 180      27.980  29.100 193.480  1.00  0.00           H
ATOM   2842  CH2 TRP A 180      28.460  31.170 193.190  1.00  0.00           C
ATOM   2843  HH2 TRP A 180      29.250  31.020 192.470  1.00  0.00           H
ATOM   2844  C   TRP A 180      25.960  34.390 199.110  1.00  0.00           C
ATOM   2845  O   TRP A 180      24.950  35.040 198.860  1.00  0.00           O
ATOM   2846  N   GLY A 181      26.660  34.450 200.300  1.00  0.00           N
ATOM   2847  HN  GLY A 181      27.310  33.700 200.420  1.00  0.00           H
ATOM   2848  CA  GLY A 181      26.390  35.350 201.390  1.00  0.00           C
ATOM   2849  HA1 GLY A 181      25.990  36.250 200.940  1.00  0.00           H
ATOM   2850  HA2 GLY A 181      27.310  35.540 201.930  1.00  0.00           H
ATOM   2851  C   GLY A 181      25.470  34.790 202.460  1.00  0.00           C
ATOM   2852  O   GLY A 181      24.510  34.030 202.220  1.00  0.00           O
ATOM   2853  N   TYR A 182      25.840  35.160 203.690  1.00  0.00           N
ATOM   2854  HN  TYR A 182      26.630  35.750 203.840  1.00  0.00           H
ATOM   2855  CA  TYR A 182      25.230  34.690 204.940  1.00  0.00           C
ATOM   2856  HA  TYR A 182      24.220  34.390 204.700  1.00  0.00           H
ATOM   2857  CB  TYR A 182      26.070  33.500 205.490  1.00  0.00           C
ATOM   2858  HB1 TYR A 182      26.040  32.580 204.860  1.00  0.00           H
ATOM   2859  HB2 TYR A 182      25.530  33.210 206.420  1.00  0.00           H
ATOM   2860  CG  TYR A 182      27.420  33.930 205.970  1.00  0.00           C
ATOM   2861  CD1 TYR A 182      28.520  33.660 205.200  1.00  0.00           C
ATOM   2862  HD1 TYR A 182      28.490  32.990 204.360  1.00  0.00           H
ATOM   2863  CE1 TYR A 182      29.790  34.150 205.600  1.00  0.00           C
ATOM   2864  HE1 TYR A 182      30.640  34.010 204.940  1.00  0.00           H
ATOM   2865  CZ  TYR A 182      29.970  34.950 206.670  1.00  0.00           C
ATOM   2866  OH  TYR A 182      31.180  35.560 206.990  1.00  0.00           O
ATOM   2867  HH  TYR A 182      31.000  36.180 207.700  1.00  0.00           H
ATOM   2868  CD2 TYR A 182      27.620  34.470 207.260  1.00  0.00           C
ATOM   2869  HD2 TYR A 182      26.790  34.550 207.960  1.00  0.00           H
ATOM   2870  CE2 TYR A 182      28.820  35.040 207.570  1.00  0.00           C
ATOM   2871  HE2 TYR A 182      28.970  35.560 208.500  1.00  0.00           H
ATOM   2872  C   TYR A 182      25.160  35.920 205.940  1.00  0.00           C
ATOM   2873  O   TYR A 182      25.850  36.940 205.930  1.00  0.00           O
ATOM   2874  N   ARG A 183      24.250  35.790 206.920  1.00  0.00           N
ATOM   2875  HN  ARG A 183      23.740  34.950 207.060  1.00  0.00           H
ATOM   2876  CA  ARG A 183      24.060  36.900 207.860  1.00  0.00           C
ATOM   2877  HA  ARG A 183      24.470  37.850 207.550  1.00  0.00           H
ATOM   2878  CB  ARG A 183      22.530  37.210 208.150  1.00  0.00           C
ATOM   2879  HB1 ARG A 183      22.430  38.250 208.550  1.00  0.00           H
ATOM   2880  HB2 ARG A 183      22.070  36.390 208.740  1.00  0.00           H
ATOM   2881  CG  ARG A 183      21.670  37.300 206.850  1.00  0.00           C
ATOM   2882  HG1 ARG A 183      21.450  36.300 206.400  1.00  0.00           H
ATOM   2883  HG2 ARG A 183      22.240  37.800 206.030  1.00  0.00           H
ATOM   2884  CD  ARG A 183      20.300  38.000 207.070  1.00  0.00           C
ATOM   2885  HD1 ARG A 183      20.390  38.940 207.650  1.00  0.00           H
ATOM   2886  HD2 ARG A 183      19.610  37.370 207.660  1.00  0.00           H
ATOM   2887  NE  ARG A 183      19.680  38.140 205.710  1.00  0.00           N
ATOM   2888  HE  ARG A 183      20.090  37.690 204.920  1.00  0.00           H
ATOM   2889  CZ  ARG A 183      18.910  39.210 205.510  1.00  0.00           C
ATOM   2890  NH1 ARG A 183      18.160  39.810 206.450  1.00  0.00           N
ATOM   2891 HH11 ARG A 183      17.840  39.380 207.290  1.00  0.00           H
ATOM   2892 HH12 ARG A 183      17.620  40.630 206.230  1.00  0.00           H
ATOM   2893  NH2 ARG A 183      18.640  39.600 204.240  1.00  0.00           N
ATOM   2894 HH21 ARG A 183      19.070  39.230 203.410  1.00  0.00           H
ATOM   2895 HH22 ARG A 183      17.990  40.350 204.150  1.00  0.00           H
ATOM   2896  C   ARG A 183      24.710  36.480 209.130  1.00  0.00           C
ATOM   2897  O   ARG A 183      24.580  35.390 209.690  1.00  0.00           O
ATOM   2898  N   ASP A 184      25.490  37.500 209.670  1.00  0.00           N
ATOM   2899  HN  ASP A 184      25.540  38.410 209.280  1.00  0.00           H
ATOM   2900  CA  ASP A 184      26.380  37.300 210.840  1.00  0.00           C
ATOM   2901  HA  ASP A 184      26.400  36.250 211.080  1.00  0.00           H
ATOM   2902  CB  ASP A 184      27.750  37.900 210.460  1.00  0.00           C
ATOM   2903  HB1 ASP A 184      27.660  38.970 210.160  1.00  0.00           H
ATOM   2904  HB2 ASP A 184      28.290  37.300 209.700  1.00  0.00           H
ATOM   2905  CG  ASP A 184      28.810  37.950 211.550  1.00  0.00           C
ATOM   2906  OD1 ASP A 184      28.600  37.470 212.710  1.00  0.00           O
ATOM   2907  OD2 ASP A 184      29.960  38.390 211.270  1.00  0.00           O
ATOM   2908  C   ASP A 184      25.790  38.070 212.000  1.00  0.00           C
ATOM   2909  O   ASP A 184      25.480  39.260 211.790  1.00  0.00           O
ATOM   2910  N   PRO A 185      25.780  37.520 213.250  1.00  0.00           N
ATOM   2911  CD  PRO A 185      25.920  36.070 213.630  1.00  0.00           C
ATOM   2912  HD1 PRO A 185      26.990  35.870 213.850  1.00  0.00           H
ATOM   2913  HD2 PRO A 185      25.780  35.400 212.750  1.00  0.00           H
ATOM   2914  CA  PRO A 185      25.190  38.240 214.420  1.00  0.00           C
ATOM   2915  HA  PRO A 185      24.230  38.640 214.120  1.00  0.00           H
ATOM   2916  CB  PRO A 185      25.040  37.150 215.600  1.00  0.00           C
ATOM   2917  HB1 PRO A 185      24.080  37.330 216.120  1.00  0.00           H
ATOM   2918  HB2 PRO A 185      25.870  37.240 216.330  1.00  0.00           H
ATOM   2919  CG  PRO A 185      24.970  35.800 214.830  1.00  0.00           C
ATOM   2920  HG1 PRO A 185      25.320  35.050 215.560  1.00  0.00           H
ATOM   2921  HG2 PRO A 185      23.950  35.560 214.490  1.00  0.00           H
ATOM   2922  C   PRO A 185      25.980  39.390 214.910  1.00  0.00           C
ATOM   2923  O   PRO A 185      25.480  40.300 215.580  1.00  0.00           O
ATOM   2924  N   PHE A 186      27.320  39.450 214.710  1.00  0.00           N
ATOM   2925  HN  PHE A 186      27.790  38.750 214.190  1.00  0.00           H
ATOM   2926  CA  PHE A 186      28.190  40.620 215.060  1.00  0.00           C
ATOM   2927  HA  PHE A 186      27.890  40.900 216.060  1.00  0.00           H
ATOM   2928  CB  PHE A 186      29.740  40.330 214.830  1.00  0.00           C
ATOM   2929  HB1 PHE A 186      29.790  40.010 213.770  1.00  0.00           H
ATOM   2930  HB2 PHE A 186      30.170  39.530 215.460  1.00  0.00           H
ATOM   2931  CG  PHE A 186      30.630  41.520 214.820  1.00  0.00           C
ATOM   2932  CD1 PHE A 186      31.620  41.620 213.810  1.00  0.00           C
ATOM   2933  HD1 PHE A 186      31.720  40.860 213.050  1.00  0.00           H
ATOM   2934  CE1 PHE A 186      32.530  42.700 213.830  1.00  0.00           C
ATOM   2935  HE1 PHE A 186      33.370  42.780 213.150  1.00  0.00           H
ATOM   2936  CZ  PHE A 186      32.420  43.660 214.800  1.00  0.00           C
ATOM   2937  HZ  PHE A 186      33.140  44.470 214.730  1.00  0.00           H
ATOM   2938  CD2 PHE A 186      30.540  42.450 215.800  1.00  0.00           C
ATOM   2939  HD2 PHE A 186      29.770  42.340 216.550  1.00  0.00           H
ATOM   2940  CE2 PHE A 186      31.390  43.590 215.770  1.00  0.00           C
ATOM   2941  HE2 PHE A 186      31.300  44.280 216.590  1.00  0.00           H
ATOM   2942  C   PHE A 186      27.660  41.810 214.310  1.00  0.00           C
ATOM   2943  O   PHE A 186      27.270  42.820 214.930  1.00  0.00           O
ATOM   2944  N   LEU A 187      27.450  41.700 212.950  1.00  0.00           N
ATOM   2945  HN  LEU A 187      27.670  40.810 212.560  1.00  0.00           H
ATOM   2946  CA  LEU A 187      27.110  42.840 212.090  1.00  0.00           C
ATOM   2947  HA  LEU A 187      27.810  43.600 212.430  1.00  0.00           H
ATOM   2948  CB  LEU A 187      27.300  42.470 210.590  1.00  0.00           C
ATOM   2949  HB1 LEU A 187      27.040  43.320 209.930  1.00  0.00           H
ATOM   2950  HB2 LEU A 187      26.620  41.640 210.270  1.00  0.00           H
ATOM   2951  CG  LEU A 187      28.710  41.970 210.270  1.00  0.00           C
ATOM   2952  HG  LEU A 187      28.900  41.020 210.820  1.00  0.00           H
ATOM   2953  CD1 LEU A 187      28.950  41.740 208.770  1.00  0.00           C
ATOM   2954 HD11 LEU A 187      28.090  41.200 208.330  1.00  0.00           H
ATOM   2955 HD12 LEU A 187      29.920  41.210 208.750  1.00  0.00           H
ATOM   2956 HD13 LEU A 187      29.010  42.580 208.040  1.00  0.00           H
ATOM   2957  CD2 LEU A 187      29.760  42.970 210.690  1.00  0.00           C
ATOM   2958 HD21 LEU A 187      29.680  43.870 210.050  1.00  0.00           H
ATOM   2959 HD22 LEU A 187      30.710  42.550 210.290  1.00  0.00           H
ATOM   2960 HD23 LEU A 187      29.930  43.090 211.780  1.00  0.00           H
ATOM   2961  C   LEU A 187      25.710  43.310 212.400  1.00  0.00           C
ATOM   2962  O   LEU A 187      25.460  44.520 212.390  1.00  0.00           O
ATOM   2963  N   SER A 188      24.820  42.420 212.890  1.00  0.00           N
ATOM   2964  HN  SER A 188      25.150  41.490 212.750  1.00  0.00           H
ATOM   2965  CA  SER A 188      23.520  42.770 213.510  1.00  0.00           C
ATOM   2966  HA  SER A 188      23.040  43.330 212.730  1.00  0.00           H
ATOM   2967  CB  SER A 188      22.560  41.610 213.810  1.00  0.00           C
ATOM   2968  HB1 SER A 188      23.030  40.850 214.460  1.00  0.00           H
ATOM   2969  HB2 SER A 188      22.320  41.060 212.880  1.00  0.00           H
ATOM   2970  OG  SER A 188      21.280  41.960 214.380  1.00  0.00           O
ATOM   2971  HG1 SER A 188      20.740  42.530 213.810  1.00  0.00           H
ATOM   2972  C   SER A 188      23.660  43.570 214.800  1.00  0.00           C
ATOM   2973  O   SER A 188      22.950  44.550 215.070  1.00  0.00           O
ATOM   2974  N   LEU A 189      24.540  43.120 215.730  1.00  0.00           N
ATOM   2975  HN  LEU A 189      25.140  42.350 215.570  1.00  0.00           H
ATOM   2976  CA  LEU A 189      24.750  43.790 217.030  1.00  0.00           C
ATOM   2977  HA  LEU A 189      23.720  43.920 217.330  1.00  0.00           H
ATOM   2978  CB  LEU A 189      25.630  42.900 217.940  1.00  0.00           C
ATOM   2979  HB1 LEU A 189      26.660  43.000 217.560  1.00  0.00           H
ATOM   2980  HB2 LEU A 189      25.340  41.850 217.720  1.00  0.00           H
ATOM   2981  CG  LEU A 189      25.490  43.060 219.460  1.00  0.00           C
ATOM   2982  HG  LEU A 189      25.920  44.050 219.740  1.00  0.00           H
ATOM   2983  CD1 LEU A 189      23.980  43.040 219.870  1.00  0.00           C
ATOM   2984 HD11 LEU A 189      23.500  42.190 219.350  1.00  0.00           H
ATOM   2985 HD12 LEU A 189      23.520  44.010 219.590  1.00  0.00           H
ATOM   2986 HD13 LEU A 189      23.980  42.810 220.960  1.00  0.00           H
ATOM   2987  CD2 LEU A 189      26.220  41.940 220.280  1.00  0.00           C
ATOM   2988 HD21 LEU A 189      26.200  42.190 221.370  1.00  0.00           H
ATOM   2989 HD22 LEU A 189      27.310  41.890 220.070  1.00  0.00           H
ATOM   2990 HD23 LEU A 189      25.810  40.970 219.950  1.00  0.00           H
ATOM   2991  C   LEU A 189      25.380  45.160 216.910  1.00  0.00           C
ATOM   2992  O   LEU A 189      25.120  46.020 217.690  1.00  0.00           O
ATOM   2993  N   VAL A 190      26.340  45.380 215.930  1.00  0.00           N
ATOM   2994  HN  VAL A 190      26.700  44.660 215.350  1.00  0.00           H
ATOM   2995  CA  VAL A 190      26.860  46.650 215.510  1.00  0.00           C
ATOM   2996  HA  VAL A 190      27.470  47.060 216.300  1.00  0.00           H
ATOM   2997  CB  VAL A 190      27.820  46.470 214.270  1.00  0.00           C
ATOM   2998  HB  VAL A 190      27.330  45.820 213.520  1.00  0.00           H
ATOM   2999  CG1 VAL A 190      28.040  47.760 213.480  1.00  0.00           C
ATOM   3000 HG11 VAL A 190      28.560  48.590 214.010  1.00  0.00           H
ATOM   3001 HG12 VAL A 190      27.150  48.130 212.930  1.00  0.00           H
ATOM   3002 HG13 VAL A 190      28.780  47.450 212.710  1.00  0.00           H
ATOM   3003  CG2 VAL A 190      29.180  45.820 214.620  1.00  0.00           C
ATOM   3004 HG21 VAL A 190      29.930  46.080 213.850  1.00  0.00           H
ATOM   3005 HG22 VAL A 190      29.000  44.720 214.710  1.00  0.00           H
ATOM   3006 HG23 VAL A 190      29.630  46.110 215.590  1.00  0.00           H
ATOM   3007  C   VAL A 190      25.880  47.820 215.360  1.00  0.00           C
ATOM   3008  O   VAL A 190      24.880  47.630 214.610  1.00  0.00           O
ATOM   3009  N   PRO A 191      26.050  48.980 216.010  1.00  0.00           N
ATOM   3010  CD  PRO A 191      26.670  49.080 217.330  1.00  0.00           C
ATOM   3011  HD1 PRO A 191      27.750  48.820 217.300  1.00  0.00           H
ATOM   3012  HD2 PRO A 191      26.170  48.530 218.150  1.00  0.00           H
ATOM   3013  CA  PRO A 191      25.080  50.120 215.860  1.00  0.00           C
ATOM   3014  HA  PRO A 191      24.100  49.710 215.680  1.00  0.00           H
ATOM   3015  CB  PRO A 191      25.070  50.860 217.220  1.00  0.00           C
ATOM   3016  HB1 PRO A 191      24.430  50.290 217.940  1.00  0.00           H
ATOM   3017  HB2 PRO A 191      24.800  51.930 217.130  1.00  0.00           H
ATOM   3018  CG  PRO A 191      26.470  50.580 217.660  1.00  0.00           C
ATOM   3019  HG1 PRO A 191      27.260  51.060 217.030  1.00  0.00           H
ATOM   3020  HG2 PRO A 191      26.700  50.960 218.680  1.00  0.00           H
ATOM   3021  C   PRO A 191      25.330  50.950 214.640  1.00  0.00           C
ATOM   3022  O   PRO A 191      24.460  51.780 214.320  1.00  0.00           O
ATOM   3023  N   TYR A 192      26.370  50.750 213.890  1.00  0.00           N
ATOM   3024  HN  TYR A 192      27.040  50.130 214.280  1.00  0.00           H
ATOM   3025  CA  TYR A 192      26.620  51.570 212.660  1.00  0.00           C
ATOM   3026  HA  TYR A 192      26.220  52.560 212.780  1.00  0.00           H
ATOM   3027  CB  TYR A 192      28.190  51.550 212.410  1.00  0.00           C
ATOM   3028  HB1 TYR A 192      28.610  52.340 211.750  1.00  0.00           H
ATOM   3029  HB2 TYR A 192      28.480  50.540 212.050  1.00  0.00           H
ATOM   3030  CG  TYR A 192      28.980  51.790 213.740  1.00  0.00           C
ATOM   3031  CD1 TYR A 192      30.000  50.930 214.160  1.00  0.00           C
ATOM   3032  HD1 TYR A 192      30.310  50.100 213.530  1.00  0.00           H
ATOM   3033  CE1 TYR A 192      30.670  51.120 215.360  1.00  0.00           C
ATOM   3034  HE1 TYR A 192      31.520  50.540 215.710  1.00  0.00           H
ATOM   3035  CZ  TYR A 192      30.300  52.250 216.170  1.00  0.00           C
ATOM   3036  OH  TYR A 192      31.060  52.550 217.330  1.00  0.00           O
ATOM   3037  HH  TYR A 192      30.970  53.490 217.520  1.00  0.00           H
ATOM   3038  CD2 TYR A 192      28.640  52.920 214.510  1.00  0.00           C
ATOM   3039  HD2 TYR A 192      27.850  53.630 214.330  1.00  0.00           H
ATOM   3040  CE2 TYR A 192      29.300  53.170 215.750  1.00  0.00           C
ATOM   3041  HE2 TYR A 192      28.930  53.970 216.370  1.00  0.00           H
ATOM   3042  C   TYR A 192      25.870  50.970 211.440  1.00  0.00           C
ATOM   3043  O   TYR A 192      25.410  49.810 211.520  1.00  0.00           O
ATOM   3044  N   PRO A 193      25.590  51.770 210.480  1.00  0.00           N
ATOM   3045  CD  PRO A 193      25.780  53.220 210.380  1.00  0.00           C
ATOM   3046  HD1 PRO A 193      26.870  53.360 210.230  1.00  0.00           H
ATOM   3047  HD2 PRO A 193      25.490  53.760 211.310  1.00  0.00           H
ATOM   3048  CA  PRO A 193      24.640  51.330 209.450  1.00  0.00           C
ATOM   3049  HA  PRO A 193      23.840  50.710 209.820  1.00  0.00           H
ATOM   3050  CB  PRO A 193      24.030  52.680 209.050  1.00  0.00           C
ATOM   3051  HB1 PRO A 193      23.390  52.970 209.910  1.00  0.00           H
ATOM   3052  HB2 PRO A 193      23.430  52.540 208.130  1.00  0.00           H
ATOM   3053  CG  PRO A 193      25.130  53.760 209.110  1.00  0.00           C
ATOM   3054  HG1 PRO A 193      25.790  53.640 208.230  1.00  0.00           H
ATOM   3055  HG2 PRO A 193      24.730  54.800 209.180  1.00  0.00           H
ATOM   3056  C   PRO A 193      25.230  50.640 208.240  1.00  0.00           C
ATOM   3057  O   PRO A 193      25.600  51.210 207.220  1.00  0.00           O
ATOM   3058  N   VAL A 194      25.390  49.300 208.360  1.00  0.00           N
ATOM   3059  HN  VAL A 194      25.160  48.860 209.230  1.00  0.00           H
ATOM   3060  CA  VAL A 194      25.970  48.540 207.350  1.00  0.00           C
ATOM   3061  HA  VAL A 194      26.120  49.040 206.410  1.00  0.00           H
ATOM   3062  CB  VAL A 194      27.320  47.900 207.810  1.00  0.00           C
ATOM   3063  HB  VAL A 194      27.800  47.400 206.940  1.00  0.00           H
ATOM   3064  CG1 VAL A 194      28.210  49.010 208.310  1.00  0.00           C
ATOM   3065 HG11 VAL A 194      29.220  48.590 208.460  1.00  0.00           H
ATOM   3066 HG12 VAL A 194      27.880  49.530 209.230  1.00  0.00           H
ATOM   3067 HG13 VAL A 194      28.350  49.790 207.530  1.00  0.00           H
ATOM   3068  CG2 VAL A 194      27.020  46.960 209.050  1.00  0.00           C
ATOM   3069 HG21 VAL A 194      26.620  45.990 208.670  1.00  0.00           H
ATOM   3070 HG22 VAL A 194      26.280  47.430 209.720  1.00  0.00           H
ATOM   3071 HG23 VAL A 194      27.980  46.760 209.580  1.00  0.00           H
ATOM   3072  C   VAL A 194      25.100  47.330 207.100  1.00  0.00           C
ATOM   3073  O   VAL A 194      24.240  46.990 207.970  1.00  0.00           O
ATOM   3074  N   THR A 195      25.150  46.670 205.920  1.00  0.00           N
ATOM   3075  HN  THR A 195      25.810  46.950 205.240  1.00  0.00           H
ATOM   3076  CA  THR A 195      24.540  45.390 205.600  1.00  0.00           C
ATOM   3077  HA  THR A 195      23.510  45.560 205.880  1.00  0.00           H
ATOM   3078  CB  THR A 195      24.460  44.880 204.160  1.00  0.00           C
ATOM   3079  HB  THR A 195      24.280  45.810 203.580  1.00  0.00           H
ATOM   3080  OG1 THR A 195      23.420  43.890 204.030  1.00  0.00           O
ATOM   3081  HG1 THR A 195      22.640  44.430 204.130  1.00  0.00           H
ATOM   3082  CG2 THR A 195      25.770  44.350 203.680  1.00  0.00           C
ATOM   3083 HG21 THR A 195      25.790  44.170 202.580  1.00  0.00           H
ATOM   3084 HG22 THR A 195      25.980  43.340 204.080  1.00  0.00           H
ATOM   3085 HG23 THR A 195      26.640  44.990 203.930  1.00  0.00           H
ATOM   3086  C   THR A 195      25.050  44.270 206.530  1.00  0.00           C
ATOM   3087  O   THR A 195      26.210  44.150 206.740  1.00  0.00           O
ATOM   3088  N   THR A 196      24.080  43.390 206.940  1.00  0.00           N
ATOM   3089  HN  THR A 196      23.130  43.350 206.620  1.00  0.00           H
ATOM   3090  CA  THR A 196      24.310  42.250 207.750  1.00  0.00           C
ATOM   3091  HA  THR A 196      25.060  42.480 208.500  1.00  0.00           H
ATOM   3092  CB  THR A 196      23.040  41.780 208.550  1.00  0.00           C
ATOM   3093  HB  THR A 196      22.310  41.190 207.950  1.00  0.00           H
ATOM   3094  OG1 THR A 196      22.270  42.930 208.870  1.00  0.00           O
ATOM   3095  HG1 THR A 196      22.910  43.640 209.010  1.00  0.00           H
ATOM   3096  CG2 THR A 196      23.460  41.060 209.820  1.00  0.00           C
ATOM   3097 HG21 THR A 196      23.930  40.070 209.610  1.00  0.00           H
ATOM   3098 HG22 THR A 196      22.460  41.000 210.300  1.00  0.00           H
ATOM   3099 HG23 THR A 196      24.220  41.680 210.340  1.00  0.00           H
ATOM   3100  C   THR A 196      24.820  41.130 206.990  1.00  0.00           C
ATOM   3101  O   THR A 196      25.350  40.190 207.600  1.00  0.00           O
ATOM   3102  N   THR A 197      24.650  41.120 205.640  1.00  0.00           N
ATOM   3103  HN  THR A 197      24.080  41.830 205.230  1.00  0.00           H
ATOM   3104  CA  THR A 197      24.900  39.960 204.830  1.00  0.00           C
ATOM   3105  HA  THR A 197      24.990  39.120 205.510  1.00  0.00           H
ATOM   3106  CB  THR A 197      23.880  39.660 203.740  1.00  0.00           C
ATOM   3107  HB  THR A 197      23.810  40.460 202.970  1.00  0.00           H
ATOM   3108  OG1 THR A 197      22.650  39.600 204.340  1.00  0.00           O
ATOM   3109  HG1 THR A 197      22.480  40.390 204.850  1.00  0.00           H
ATOM   3110  CG2 THR A 197      24.190  38.300 203.120  1.00  0.00           C
ATOM   3111 HG21 THR A 197      24.080  37.490 203.870  1.00  0.00           H
ATOM   3112 HG22 THR A 197      25.210  38.200 202.690  1.00  0.00           H
ATOM   3113 HG23 THR A 197      23.420  38.170 202.320  1.00  0.00           H
ATOM   3114  C   THR A 197      26.260  40.200 204.160  1.00  0.00           C
ATOM   3115  O   THR A 197      26.400  41.190 203.360  1.00  0.00           O
ATOM   3116  N   VAL A 198      27.230  39.290 204.440  1.00  0.00           N
ATOM   3117  HN  VAL A 198      27.100  38.520 205.060  1.00  0.00           H
ATOM   3118  CA  VAL A 198      28.620  39.210 203.950  1.00  0.00           C
ATOM   3119  HA  VAL A 198      28.740  40.010 203.240  1.00  0.00           H
ATOM   3120  CB  VAL A 198      29.660  39.370 205.000  1.00  0.00           C
ATOM   3121  HB  VAL A 198      30.650  39.080 204.590  1.00  0.00           H
ATOM   3122  CG1 VAL A 198      29.680  40.850 205.440  1.00  0.00           C
ATOM   3123 HG11 VAL A 198      30.720  41.070 205.770  1.00  0.00           H
ATOM   3124 HG12 VAL A 198      29.130  41.030 206.390  1.00  0.00           H
ATOM   3125 HG13 VAL A 198      29.320  41.640 204.740  1.00  0.00           H
ATOM   3126  CG2 VAL A 198      29.370  38.480 206.180  1.00  0.00           C
ATOM   3127 HG21 VAL A 198      29.380  37.410 205.880  1.00  0.00           H
ATOM   3128 HG22 VAL A 198      28.400  38.570 206.710  1.00  0.00           H
ATOM   3129 HG23 VAL A 198      30.080  38.670 207.010  1.00  0.00           H
ATOM   3130  C   VAL A 198      28.850  37.910 203.180  1.00  0.00           C
ATOM   3131  O   VAL A 198      28.480  36.860 203.770  1.00  0.00           O
ATOM   3132  N   GLY A 199      29.550  37.970 202.060  1.00  0.00           N
ATOM   3133  HN  GLY A 199      29.950  38.830 201.750  1.00  0.00           H
ATOM   3134  CA  GLY A 199      29.720  36.780 201.200  1.00  0.00           C
ATOM   3135  HA1 GLY A 199      28.770  36.530 200.760  1.00  0.00           H
ATOM   3136  HA2 GLY A 199      30.220  35.990 201.750  1.00  0.00           H
ATOM   3137  C   GLY A 199      30.630  37.210 200.050  1.00  0.00           C
ATOM   3138  O   GLY A 199      30.680  38.340 199.560  1.00  0.00           O
ATOM   3139  N   LEU A 200      31.500  36.300 199.610  1.00  0.00           N
ATOM   3140  HN  LEU A 200      31.730  35.470 200.110  1.00  0.00           H
ATOM   3141  CA  LEU A 200      32.480  36.630 198.590  1.00  0.00           C
ATOM   3142  HA  LEU A 200      33.110  37.460 198.900  1.00  0.00           H
ATOM   3143  CB  LEU A 200      33.390  35.440 198.230  1.00  0.00           C
ATOM   3144  HB1 LEU A 200      34.100  35.620 197.400  1.00  0.00           H
ATOM   3145  HB2 LEU A 200      32.740  34.600 197.890  1.00  0.00           H
ATOM   3146  CG  LEU A 200      34.250  34.880 199.400  1.00  0.00           C
ATOM   3147  HG  LEU A 200      33.580  34.540 200.220  1.00  0.00           H
ATOM   3148  CD1 LEU A 200      35.180  33.690 199.130  1.00  0.00           C
ATOM   3149 HD11 LEU A 200      35.850  34.020 198.310  1.00  0.00           H
ATOM   3150 HD12 LEU A 200      34.540  32.850 198.780  1.00  0.00           H
ATOM   3151 HD13 LEU A 200      35.770  33.360 200.010  1.00  0.00           H
ATOM   3152  CD2 LEU A 200      35.070  36.020 200.080  1.00  0.00           C
ATOM   3153 HD21 LEU A 200      35.560  35.580 200.980  1.00  0.00           H
ATOM   3154 HD22 LEU A 200      34.350  36.810 200.400  1.00  0.00           H
ATOM   3155 HD23 LEU A 200      35.780  36.480 199.370  1.00  0.00           H
ATOM   3156  C   LEU A 200      31.910  37.240 197.300  1.00  0.00           C
ATOM   3157  O   LEU A 200      32.480  38.230 196.800  1.00  0.00           O
ATOM   3158  N   PHE A 201      30.830  36.650 196.860  1.00  0.00           N
ATOM   3159  HN  PHE A 201      30.490  35.870 197.380  1.00  0.00           H
ATOM   3160  CA  PHE A 201      30.170  36.990 195.610  1.00  0.00           C
ATOM   3161  HA  PHE A 201      30.600  37.890 195.200  1.00  0.00           H
ATOM   3162  CB  PHE A 201      30.250  35.790 194.630  1.00  0.00           C
ATOM   3163  HB1 PHE A 201      29.830  35.980 193.620  1.00  0.00           H
ATOM   3164  HB2 PHE A 201      29.710  34.950 195.130  1.00  0.00           H
ATOM   3165  CG  PHE A 201      31.710  35.390 194.380  1.00  0.00           C
ATOM   3166  CD1 PHE A 201      32.080  34.060 194.640  1.00  0.00           C
ATOM   3167  HD1 PHE A 201      31.320  33.410 195.050  1.00  0.00           H
ATOM   3168  CE1 PHE A 201      33.420  33.680 194.400  1.00  0.00           C
ATOM   3169  HE1 PHE A 201      33.610  32.660 194.720  1.00  0.00           H
ATOM   3170  CZ  PHE A 201      34.380  34.540 193.910  1.00  0.00           C
ATOM   3171  HZ  PHE A 201      35.400  34.200 193.890  1.00  0.00           H
ATOM   3172  CD2 PHE A 201      32.720  36.300 193.930  1.00  0.00           C
ATOM   3173  HD2 PHE A 201      32.370  37.300 193.760  1.00  0.00           H
ATOM   3174  CE2 PHE A 201      34.000  35.890 193.690  1.00  0.00           C
ATOM   3175  HE2 PHE A 201      34.800  36.560 193.410  1.00  0.00           H
ATOM   3176  C   PHE A 201      28.720  37.330 195.770  1.00  0.00           C
ATOM   3177  O   PHE A 201      28.010  37.170 194.850  1.00  0.00           O
ATOM   3178  N   TYR A 202      28.310  37.720 197.050  1.00  0.00           N
ATOM   3179  HN  TYR A 202      28.920  37.790 197.840  1.00  0.00           H
ATOM   3180  CA  TYR A 202      27.000  38.180 197.340  1.00  0.00           C
ATOM   3181  HA  TYR A 202      26.310  37.450 196.970  1.00  0.00           H
ATOM   3182  CB  TYR A 202      26.780  38.200 198.880  1.00  0.00           C
ATOM   3183  HB1 TYR A 202      27.680  38.700 199.310  1.00  0.00           H
ATOM   3184  HB2 TYR A 202      26.720  37.160 199.280  1.00  0.00           H
ATOM   3185  CG  TYR A 202      25.540  38.950 199.350  1.00  0.00           C
ATOM   3186  CD1 TYR A 202      25.640  40.240 199.860  1.00  0.00           C
ATOM   3187  HD1 TYR A 202      26.610  40.720 199.880  1.00  0.00           H
ATOM   3188  CE1 TYR A 202      24.500  40.940 200.300  1.00  0.00           C
ATOM   3189  HE1 TYR A 202      24.610  41.960 200.630  1.00  0.00           H
ATOM   3190  CZ  TYR A 202      23.240  40.340 200.210  1.00  0.00           C
ATOM   3191  OH  TYR A 202      22.040  40.980 200.530  1.00  0.00           O
ATOM   3192  HH  TYR A 202      22.350  41.810 200.900  1.00  0.00           H
ATOM   3193  CD2 TYR A 202      24.340  38.360 199.400  1.00  0.00           C
ATOM   3194  HD2 TYR A 202      24.210  37.370 198.990  1.00  0.00           H
ATOM   3195  CE2 TYR A 202      23.160  39.040 199.770  1.00  0.00           C
ATOM   3196  HE2 TYR A 202      22.200  38.560 199.660  1.00  0.00           H
ATOM   3197  C   TYR A 202      26.780  39.570 196.690  1.00  0.00           C
ATOM   3198  O   TYR A 202      27.680  40.490 196.710  1.00  0.00           O
ATOM   3199  N   PRO A 203      25.590  39.810 196.210  1.00  0.00           N
ATOM   3200  CD  PRO A 203      25.100  41.190 196.110  1.00  0.00           C
ATOM   3201  HD1 PRO A 203      25.730  41.700 195.350  1.00  0.00           H
ATOM   3202  HD2 PRO A 203      25.100  41.700 197.100  1.00  0.00           H
ATOM   3203  CA  PRO A 203      24.540  38.840 195.780  1.00  0.00           C
ATOM   3204  HA  PRO A 203      24.510  37.930 196.360  1.00  0.00           H
ATOM   3205  CB  PRO A 203      23.200  39.620 196.080  1.00  0.00           C
ATOM   3206  HB1 PRO A 203      23.040  39.750 197.170  1.00  0.00           H
ATOM   3207  HB2 PRO A 203      22.250  39.250 195.630  1.00  0.00           H
ATOM   3208  CG  PRO A 203      23.630  41.060 195.610  1.00  0.00           C
ATOM   3209  HG1 PRO A 203      23.650  41.100 194.500  1.00  0.00           H
ATOM   3210  HG2 PRO A 203      22.960  41.870 195.980  1.00  0.00           H
ATOM   3211  C   PRO A 203      24.720  38.430 194.400  1.00  0.00           C
ATOM   3212  O   PRO A 203      25.310  39.170 193.600  1.00  0.00           O
ATOM   3213  N   TYR A 204      24.140  37.270 194.040  1.00  0.00           N
ATOM   3214  HN  TYR A 204      23.750  36.620 194.690  1.00  0.00           H
ATOM   3215  CA  TYR A 204      24.290  36.710 192.710  1.00  0.00           C
ATOM   3216  HA  TYR A 204      24.320  37.480 191.950  1.00  0.00           H
ATOM   3217  CB  TYR A 204      25.660  35.940 192.620  1.00  0.00           C
ATOM   3218  HB1 TYR A 204      25.660  35.090 193.340  1.00  0.00           H
ATOM   3219  HB2 TYR A 204      26.410  36.660 193.020  1.00  0.00           H
ATOM   3220  CG  TYR A 204      26.040  35.650 191.210  1.00  0.00           C
ATOM   3221  CD1 TYR A 204      25.650  34.500 190.550  1.00  0.00           C
ATOM   3222  HD1 TYR A 204      25.000  33.710 190.890  1.00  0.00           H
ATOM   3223  CE1 TYR A 204      25.970  34.320 189.170  1.00  0.00           C
ATOM   3224  HE1 TYR A 204      25.580  33.430 188.700  1.00  0.00           H
ATOM   3225  CZ  TYR A 204      26.760  35.250 188.510  1.00  0.00           C
ATOM   3226  OH  TYR A 204      26.990  35.040 187.080  1.00  0.00           O
ATOM   3227  HH  TYR A 204      27.500  35.800 186.770  1.00  0.00           H
ATOM   3228  CD2 TYR A 204      26.860  36.620 190.560  1.00  0.00           C
ATOM   3229  HD2 TYR A 204      27.310  37.430 191.120  1.00  0.00           H
ATOM   3230  CE2 TYR A 204      27.130  36.440 189.200  1.00  0.00           C
ATOM   3231  HE2 TYR A 204      27.640  37.230 188.660  1.00  0.00           H
ATOM   3232  C   TYR A 204      23.190  35.740 192.370  1.00  0.00           C
ATOM   3233  O   TYR A 204      22.880  35.520 191.190  1.00  0.00           O
ATOM   3234  N   ASN A 205      22.510  35.110 193.280  1.00  0.00           N
ATOM   3235  HN  ASN A 205      22.620  35.350 194.240  1.00  0.00           H
ATOM   3236  CA  ASN A 205      21.360  34.290 192.880  1.00  0.00           C
ATOM   3237  HA  ASN A 205      21.430  33.920 191.870  1.00  0.00           H
ATOM   3238  CB  ASN A 205      21.250  33.000 193.730  1.00  0.00           C
ATOM   3239  HB1 ASN A 205      20.400  32.340 193.440  1.00  0.00           H
ATOM   3240  HB2 ASN A 205      21.010  33.260 194.790  1.00  0.00           H
ATOM   3241  CG  ASN A 205      22.500  32.240 193.670  1.00  0.00           C
ATOM   3242  OD1 ASN A 205      22.920  31.870 192.570  1.00  0.00           O
ATOM   3243  ND2 ASN A 205      23.200  31.920 194.780  1.00  0.00           N
ATOM   3244 HD21 ASN A 205      23.920  31.230 194.710  1.00  0.00           H
ATOM   3245 HD22 ASN A 205      22.940  32.280 195.680  1.00  0.00           H
ATOM   3246  C   ASN A 205      20.060  35.110 193.020  1.00  0.00           C
ATOM   3247  O   ASN A 205      19.980  35.960 193.870  1.00  0.00           O
ATOM   3248  N   ASN A 206      19.130  34.990 191.980  1.00  0.00           N
ATOM   3249  HN  ASN A 206      19.330  34.290 191.300  1.00  0.00           H
ATOM   3250  CA  ASN A 206      17.800  35.620 191.960  1.00  0.00           C
ATOM   3251  HA  ASN A 206      17.300  35.140 191.120  1.00  0.00           H
ATOM   3252  CB  ASN A 206      16.820  35.320 193.100  1.00  0.00           C
ATOM   3253  HB1 ASN A 206      15.840  35.620 192.680  1.00  0.00           H
ATOM   3254  HB2 ASN A 206      16.950  36.040 193.940  1.00  0.00           H
ATOM   3255  CG  ASN A 206      16.870  33.880 193.600  1.00  0.00           C
ATOM   3256  OD1 ASN A 206      16.320  32.880 193.110  1.00  0.00           O
ATOM   3257  ND2 ASN A 206      17.620  33.670 194.770  1.00  0.00           N
ATOM   3258 HD21 ASN A 206      17.760  32.710 195.010  1.00  0.00           H
ATOM   3259 HD22 ASN A 206      17.930  34.360 195.430  1.00  0.00           H
ATOM   3260  C   ASN A 206      17.850  37.120 191.570  1.00  0.00           C
ATOM   3261  O   ASN A 206      16.870  37.790 191.340  1.00  0.00           O
ATOM   3262  N   THR A 207      19.060  37.700 191.450  1.00  0.00           N
ATOM   3263  HN  THR A 207      19.910  37.200 191.610  1.00  0.00           H
ATOM   3264  CA  THR A 207      19.360  39.070 191.380  1.00  0.00           C
ATOM   3265  HA  THR A 207      18.420  39.590 191.520  1.00  0.00           H
ATOM   3266  CB  THR A 207      20.430  39.510 192.450  1.00  0.00           C
ATOM   3267  HB  THR A 207      20.090  39.200 193.460  1.00  0.00           H
ATOM   3268  OG1 THR A 207      20.680  40.910 192.460  1.00  0.00           O
ATOM   3269  HG1 THR A 207      19.780  41.190 192.280  1.00  0.00           H
ATOM   3270  CG2 THR A 207      21.740  38.810 192.090  1.00  0.00           C
ATOM   3271 HG21 THR A 207      22.090  39.120 191.080  1.00  0.00           H
ATOM   3272 HG22 THR A 207      21.550  37.720 192.150  1.00  0.00           H
ATOM   3273 HG23 THR A 207      22.560  38.910 192.830  1.00  0.00           H
ATOM   3274  C   THR A 207      19.840  39.430 190.010  1.00  0.00           C
ATOM   3275  O   THR A 207      20.090  38.600 189.180  1.00  0.00           O
ATOM   3276  N   ALA A 208      20.010  40.690 189.520  1.00  0.00           N
ATOM   3277  HN  ALA A 208      19.930  41.490 190.110  1.00  0.00           H
ATOM   3278  CA  ALA A 208      20.600  41.010 188.240  1.00  0.00           C
ATOM   3279  HA  ALA A 208      21.160  40.170 187.850  1.00  0.00           H
ATOM   3280  CB  ALA A 208      19.620  41.510 187.040  1.00  0.00           C
ATOM   3281  HB1 ALA A 208      18.850  40.740 186.800  1.00  0.00           H
ATOM   3282  HB2 ALA A 208      20.220  41.590 186.110  1.00  0.00           H
ATOM   3283  HB3 ALA A 208      19.060  42.450 187.230  1.00  0.00           H
ATOM   3284  C   ALA A 208      21.610  42.040 188.310  1.00  0.00           C
ATOM   3285  O   ALA A 208      21.450  42.880 189.150  1.00  0.00           O
ATOM   3286  N   ASP A 209      22.650  41.840 187.480  1.00  0.00           N
ATOM   3287  HN  ASP A 209      22.710  41.000 186.950  1.00  0.00           H
ATOM   3288  CA  ASP A 209      23.640  42.820 187.070  1.00  0.00           C
ATOM   3289  HA  ASP A 209      24.080  43.100 188.020  1.00  0.00           H
ATOM   3290  CB  ASP A 209      24.850  42.080 186.430  1.00  0.00           C
ATOM   3291  HB1 ASP A 209      24.580  41.590 185.470  1.00  0.00           H
ATOM   3292  HB2 ASP A 209      25.150  41.260 187.120  1.00  0.00           H
ATOM   3293  CG  ASP A 209      26.100  42.840 186.360  1.00  0.00           C
ATOM   3294  OD1 ASP A 209      26.290  43.940 186.970  1.00  0.00           O
ATOM   3295  OD2 ASP A 209      27.020  42.220 185.670  1.00  0.00           O
ATOM   3296  C   ASP A 209      23.100  44.070 186.380  1.00  0.00           C
ATOM   3297  O   ASP A 209      22.160  43.980 185.630  1.00  0.00           O
ATOM   3298  N   GLY A 210      23.720  45.230 186.580  1.00  0.00           N
ATOM   3299  HN  GLY A 210      24.550  45.280 187.130  1.00  0.00           H
ATOM   3300  CA  GLY A 210      23.210  46.480 186.010  1.00  0.00           C
ATOM   3301  HA1 GLY A 210      23.900  47.230 186.360  1.00  0.00           H
ATOM   3302  HA2 GLY A 210      22.200  46.650 186.350  1.00  0.00           H
ATOM   3303  C   GLY A 210      23.130  46.570 184.480  1.00  0.00           C
ATOM   3304  O   GLY A 210      23.900  45.870 183.790  1.00  0.00           O
ATOM   3305  N   VAL A 211      22.250  47.430 183.910  1.00  0.00           N
ATOM   3306  HN  VAL A 211      21.720  48.020 184.520  1.00  0.00           H
ATOM   3307  CA  VAL A 211      21.850  47.610 182.470  1.00  0.00           C
ATOM   3308  HA  VAL A 211      21.460  46.660 182.150  1.00  0.00           H
ATOM   3309  CB  VAL A 211      20.760  48.700 182.280  1.00  0.00           C
ATOM   3310  HB  VAL A 211      21.010  49.660 182.770  1.00  0.00           H
ATOM   3311  CG1 VAL A 211      20.490  48.910 180.800  1.00  0.00           C
ATOM   3312 HG11 VAL A 211      21.420  49.150 180.240  1.00  0.00           H
ATOM   3313 HG12 VAL A 211      19.710  49.690 180.650  1.00  0.00           H
ATOM   3314 HG13 VAL A 211      20.040  47.990 180.370  1.00  0.00           H
ATOM   3315  CG2 VAL A 211      19.550  48.100 182.970  1.00  0.00           C
ATOM   3316 HG21 VAL A 211      19.730  47.930 184.050  1.00  0.00           H
ATOM   3317 HG22 VAL A 211      19.260  47.150 182.470  1.00  0.00           H
ATOM   3318 HG23 VAL A 211      18.690  48.790 182.830  1.00  0.00           H
ATOM   3319  C   VAL A 211      23.100  47.900 181.640  1.00  0.00           C
ATOM   3320  O   VAL A 211      23.910  48.710 181.980  1.00  0.00           O
ATOM   3321  N   TYR A 212      23.260  47.180 180.520  1.00  0.00           N
ATOM   3322  HN  TYR A 212      22.520  46.580 180.210  1.00  0.00           H
ATOM   3323  CA  TYR A 212      24.430  47.140 179.620  1.00  0.00           C
ATOM   3324  HA  TYR A 212      25.090  47.870 180.060  1.00  0.00           H
ATOM   3325  CB  TYR A 212      24.960  45.650 179.430  1.00  0.00           C
ATOM   3326  HB1 TYR A 212      25.510  45.650 178.460  1.00  0.00           H
ATOM   3327  HB2 TYR A 212      24.140  44.910 179.350  1.00  0.00           H
ATOM   3328  CG  TYR A 212      25.820  45.210 180.660  1.00  0.00           C
ATOM   3329  CD1 TYR A 212      27.190  45.590 180.780  1.00  0.00           C
ATOM   3330  HD1 TYR A 212      27.650  46.150 179.980  1.00  0.00           H
ATOM   3331  CE1 TYR A 212      28.030  44.930 181.720  1.00  0.00           C
ATOM   3332  HE1 TYR A 212      29.080  45.180 181.740  1.00  0.00           H
ATOM   3333  CZ  TYR A 212      27.400  44.050 182.610  1.00  0.00           C
ATOM   3334  OH  TYR A 212      28.130  43.470 183.630  1.00  0.00           O
ATOM   3335  HH  TYR A 212      27.480  43.090 184.220  1.00  0.00           H
ATOM   3336  CD2 TYR A 212      25.350  44.270 181.520  1.00  0.00           C
ATOM   3337  HD2 TYR A 212      24.360  43.900 181.280  1.00  0.00           H
ATOM   3338  CE2 TYR A 212      26.050  43.700 182.550  1.00  0.00           C
ATOM   3339  HE2 TYR A 212      25.630  42.930 183.180  1.00  0.00           H
ATOM   3340  C   TYR A 212      23.970  47.710 178.300  1.00  0.00           C
ATOM   3341  O   TYR A 212      22.790  47.770 178.000  1.00  0.00           O
ATOM   3342  N   LYS A 213      24.870  48.280 177.550  1.00  0.00           N
ATOM   3343  HN  LYS A 213      25.820  48.140 177.800  1.00  0.00           H
ATOM   3344  CA  LYS A 213      24.570  48.950 176.270  1.00  0.00           C
ATOM   3345  HA  LYS A 213      23.720  48.490 175.780  1.00  0.00           H
ATOM   3346  CB  LYS A 213      24.420  50.440 176.470  1.00  0.00           C
ATOM   3347  HB1 LYS A 213      25.390  50.940 176.640  1.00  0.00           H
ATOM   3348  HB2 LYS A 213      23.680  50.490 177.290  1.00  0.00           H
ATOM   3349  CG  LYS A 213      23.820  51.150 175.260  1.00  0.00           C
ATOM   3350  HG1 LYS A 213      22.940  50.590 174.880  1.00  0.00           H
ATOM   3351  HG2 LYS A 213      24.540  51.120 174.420  1.00  0.00           H
ATOM   3352  CD  LYS A 213      23.510  52.660 175.570  1.00  0.00           C
ATOM   3353  HD1 LYS A 213      24.480  53.120 175.860  1.00  0.00           H
ATOM   3354  HD2 LYS A 213      22.790  52.680 176.420  1.00  0.00           H
ATOM   3355  CE  LYS A 213      22.940  53.500 174.460  1.00  0.00           C
ATOM   3356  HE1 LYS A 213      22.730  54.540 174.810  1.00  0.00           H
ATOM   3357  HE2 LYS A 213      22.060  53.040 173.970  1.00  0.00           H
ATOM   3358  NZ  LYS A 213      23.900  53.630 173.330  1.00  0.00           N
ATOM   3359  HZ1 LYS A 213      23.620  54.350 172.640  1.00  0.00           H
ATOM   3360  HZ2 LYS A 213      23.780  52.720 172.840  1.00  0.00           H
ATOM   3361  HZ3 LYS A 213      24.890  53.770 173.620  1.00  0.00           H
ATOM   3362  C   LYS A 213      25.770  48.590 175.480  1.00  0.00           C
ATOM   3363  O   LYS A 213      26.890  48.950 175.890  1.00  0.00           O
ATOM   3364  N   VAL A 214      25.620  47.830 174.350  1.00  0.00           N
ATOM   3365  HN  VAL A 214      24.700  47.540 174.110  1.00  0.00           H
ATOM   3366  CA  VAL A 214      26.730  47.220 173.640  1.00  0.00           C
ATOM   3367  HA  VAL A 214      27.680  47.680 173.850  1.00  0.00           H
ATOM   3368  CB  VAL A 214      26.670  45.710 174.020  1.00  0.00           C
ATOM   3369  HB  VAL A 214      25.660  45.300 173.790  1.00  0.00           H
ATOM   3370  CG1 VAL A 214      27.690  44.910 173.110  1.00  0.00           C
ATOM   3371 HG11 VAL A 214      27.590  45.070 172.020  1.00  0.00           H
ATOM   3372 HG12 VAL A 214      27.510  43.810 173.140  1.00  0.00           H
ATOM   3373 HG13 VAL A 214      28.740  45.060 173.430  1.00  0.00           H
ATOM   3374  CG2 VAL A 214      27.010  45.460 175.490  1.00  0.00           C
ATOM   3375 HG21 VAL A 214      27.840  46.060 175.920  1.00  0.00           H
ATOM   3376 HG22 VAL A 214      27.100  44.370 175.710  1.00  0.00           H
ATOM   3377 HG23 VAL A 214      26.120  45.740 176.100  1.00  0.00           H
ATOM   3378  C   VAL A 214      26.530  47.370 172.090  1.00  0.00           C
ATOM   3379  O   VAL A 214      25.440  47.240 171.570  1.00  0.00           O
ATOM   3380  N   PHE A 215      27.620  47.810 171.360  1.00  0.00           N
ATOM   3381  HN  PHE A 215      28.540  47.860 171.740  1.00  0.00           H
ATOM   3382  CA  PHE A 215      27.530  48.060 169.990  1.00  0.00           C
ATOM   3383  HA  PHE A 215      26.650  48.690 169.940  1.00  0.00           H
ATOM   3384  CB  PHE A 215      28.750  48.680 169.320  1.00  0.00           C
ATOM   3385  HB1 PHE A 215      28.680  48.840 168.230  1.00  0.00           H
ATOM   3386  HB2 PHE A 215      29.660  48.040 169.390  1.00  0.00           H
ATOM   3387  CG  PHE A 215      29.170  49.990 169.850  1.00  0.00           C
ATOM   3388  CD1 PHE A 215      28.630  51.160 169.220  1.00  0.00           C
ATOM   3389  HD1 PHE A 215      28.030  51.020 168.340  1.00  0.00           H
ATOM   3390  CE1 PHE A 215      28.880  52.500 169.750  1.00  0.00           C
ATOM   3391  HE1 PHE A 215      28.430  53.330 169.250  1.00  0.00           H
ATOM   3392  CZ  PHE A 215      29.740  52.580 170.850  1.00  0.00           C
ATOM   3393  HZ  PHE A 215      29.960  53.520 171.320  1.00  0.00           H
ATOM   3394  CD2 PHE A 215      30.010  50.160 170.950  1.00  0.00           C
ATOM   3395  HD2 PHE A 215      30.620  49.340 171.290  1.00  0.00           H
ATOM   3396  CE2 PHE A 215      30.220  51.400 171.490  1.00  0.00           C
ATOM   3397  HE2 PHE A 215      30.800  51.490 172.400  1.00  0.00           H
ATOM   3398  C   PHE A 215      27.120  46.840 169.140  1.00  0.00           C
ATOM   3399  O   PHE A 215      27.650  45.730 169.270  1.00  0.00           O
ATOM   3400  N   ASN A 216      26.140  47.020 168.240  1.00  0.00           N
ATOM   3401  HN  ASN A 216      25.600  47.850 168.160  1.00  0.00           H
ATOM   3402  CA  ASN A 216      25.620  45.830 167.490  1.00  0.00           C
ATOM   3403  HA  ASN A 216      25.690  45.090 168.270  1.00  0.00           H
ATOM   3404  CB  ASN A 216      24.090  45.920 167.210  1.00  0.00           C
ATOM   3405  HB1 ASN A 216      23.610  45.980 168.210  1.00  0.00           H
ATOM   3406  HB2 ASN A 216      23.680  45.050 166.670  1.00  0.00           H
ATOM   3407  CG  ASN A 216      23.740  47.190 166.390  1.00  0.00           C
ATOM   3408  OD1 ASN A 216      24.470  47.840 165.720  1.00  0.00           O
ATOM   3409  ND2 ASN A 216      22.450  47.480 166.640  1.00  0.00           N
ATOM   3410 HD21 ASN A 216      22.030  48.290 166.240  1.00  0.00           H
ATOM   3411 HD22 ASN A 216      22.050  46.920 167.370  1.00  0.00           H
ATOM   3412  C   ASN A 216      26.340  45.270 166.310  1.00  0.00           C
ATOM   3413  O   ASN A 216      26.240  44.100 165.970  1.00  0.00           O
ATOM   3414  N   GLY A 217      27.200  46.090 165.640  1.00  0.00           N
ATOM   3415  HN  GLY A 217      27.280  47.050 165.890  1.00  0.00           H
ATOM   3416  CA  GLY A 217      27.980  45.720 164.470  1.00  0.00           C
ATOM   3417  HA1 GLY A 217      28.070  44.660 164.280  1.00  0.00           H
ATOM   3418  HA2 GLY A 217      28.960  46.140 164.640  1.00  0.00           H
ATOM   3419  C   GLY A 217      27.430  46.290 163.200  1.00  0.00           C
ATOM   3420  O   GLY A 217      27.890  45.940 162.140  1.00  0.00           O
ATOM   3421  N   LYS A 218      26.450  47.200 163.280  1.00  0.00           N
ATOM   3422  HN  LYS A 218      26.130  47.270 164.220  1.00  0.00           H
ATOM   3423  CA  LYS A 218      25.730  47.630 162.100  1.00  0.00           C
ATOM   3424  HA  LYS A 218      25.600  46.820 161.400  1.00  0.00           H
ATOM   3425  CB  LYS A 218      24.270  48.100 162.550  1.00  0.00           C
ATOM   3426  HB1 LYS A 218      23.790  48.670 161.720  1.00  0.00           H
ATOM   3427  HB2 LYS A 218      24.320  48.740 163.450  1.00  0.00           H
ATOM   3428  CG  LYS A 218      23.340  46.820 162.780  1.00  0.00           C
ATOM   3429  HG1 LYS A 218      23.880  46.370 163.640  1.00  0.00           H
ATOM   3430  HG2 LYS A 218      23.360  46.170 161.880  1.00  0.00           H
ATOM   3431  CD  LYS A 218      21.920  47.310 163.240  1.00  0.00           C
ATOM   3432  HD1 LYS A 218      21.910  48.000 164.110  1.00  0.00           H
ATOM   3433  HD2 LYS A 218      21.480  46.410 163.720  1.00  0.00           H
ATOM   3434  CE  LYS A 218      20.960  47.710 162.090  1.00  0.00           C
ATOM   3435  HE1 LYS A 218      21.310  48.650 161.620  1.00  0.00           H
ATOM   3436  HE2 LYS A 218      19.940  47.860 162.520  1.00  0.00           H
ATOM   3437  NZ  LYS A 218      20.860  46.690 161.000  1.00  0.00           N
ATOM   3438  HZ1 LYS A 218      20.210  47.010 160.260  1.00  0.00           H
ATOM   3439  HZ2 LYS A 218      20.580  45.770 161.400  1.00  0.00           H
ATOM   3440  HZ3 LYS A 218      21.790  46.650 160.550  1.00  0.00           H
ATOM   3441  C   LYS A 218      26.420  48.720 161.420  1.00  0.00           C
ATOM   3442  O   LYS A 218      26.680  48.720 160.230  1.00  0.00           O
ATOM   3443  N   ASP A 219      26.950  49.690 162.240  1.00  0.00           N
ATOM   3444  HN  ASP A 219      26.830  49.580 163.220  1.00  0.00           H
ATOM   3445  CA  ASP A 219      27.650  50.840 161.800  1.00  0.00           C
ATOM   3446  HA  ASP A 219      27.140  51.310 160.970  1.00  0.00           H
ATOM   3447  CB  ASP A 219      27.560  52.090 162.730  1.00  0.00           C
ATOM   3448  HB1 ASP A 219      26.480  52.290 162.920  1.00  0.00           H
ATOM   3449  HB2 ASP A 219      28.150  52.970 162.390  1.00  0.00           H
ATOM   3450  CG  ASP A 219      28.060  51.800 164.130  1.00  0.00           C
ATOM   3451  OD1 ASP A 219      28.010  52.790 164.960  1.00  0.00           O
ATOM   3452  OD2 ASP A 219      28.310  50.630 164.460  1.00  0.00           O
ATOM   3453  C   ASP A 219      29.120  50.600 161.420  1.00  0.00           C
ATOM   3454  O   ASP A 219      29.630  51.160 160.470  1.00  0.00           O
ATOM   3455  N   ASN A 220      29.760  49.730 162.190  1.00  0.00           N
ATOM   3456  HN  ASN A 220      29.260  49.400 162.980  1.00  0.00           H
ATOM   3457  CA  ASN A 220      30.980  49.080 161.770  1.00  0.00           C
ATOM   3458  HA  ASN A 220      30.990  48.930 160.700  1.00  0.00           H
ATOM   3459  CB  ASN A 220      32.140  50.090 162.220  1.00  0.00           C
ATOM   3460  HB1 ASN A 220      32.110  50.230 163.320  1.00  0.00           H
ATOM   3461  HB2 ASN A 220      32.020  51.090 161.760  1.00  0.00           H
ATOM   3462  CG  ASN A 220      33.480  49.410 162.060  1.00  0.00           C
ATOM   3463  OD1 ASN A 220      34.260  49.210 162.980  1.00  0.00           O
ATOM   3464  ND2 ASN A 220      33.640  48.840 160.850  1.00  0.00           N
ATOM   3465 HD21 ASN A 220      34.510  48.360 160.720  1.00  0.00           H
ATOM   3466 HD22 ASN A 220      32.900  48.800 160.170  1.00  0.00           H
ATOM   3467  C   ASN A 220      30.980  47.690 162.370  1.00  0.00           C
ATOM   3468  O   ASN A 220      30.720  47.480 163.560  1.00  0.00           O
ATOM   3469  N   ILE A 221      31.330  46.710 161.620  1.00  0.00           N
ATOM   3470  HN  ILE A 221      31.610  46.800 160.670  1.00  0.00           H
ATOM   3471  CA  ILE A 221      31.260  45.300 162.070  1.00  0.00           C
ATOM   3472  HA  ILE A 221      30.290  45.220 162.540  1.00  0.00           H
ATOM   3473  CB  ILE A 221      31.230  44.170 160.990  1.00  0.00           C
ATOM   3474  HB  ILE A 221      30.430  44.610 160.360  1.00  0.00           H
ATOM   3475  CG2 ILE A 221      32.440  44.180 160.030  1.00  0.00           C
ATOM   3476 HG21 ILE A 221      32.520  45.180 159.540  1.00  0.00           H
ATOM   3477 HG22 ILE A 221      32.400  43.480 159.170  1.00  0.00           H
ATOM   3478 HG23 ILE A 221      33.370  43.900 160.560  1.00  0.00           H
ATOM   3479  CG1 ILE A 221      30.750  42.700 161.470  1.00  0.00           C
ATOM   3480 HG11 ILE A 221      31.310  42.270 162.330  1.00  0.00           H
ATOM   3481 HG12 ILE A 221      30.880  42.060 160.570  1.00  0.00           H
ATOM   3482  CD  ILE A 221      29.250  42.700 161.850  1.00  0.00           C
ATOM   3483  HD1 ILE A 221      28.630  43.420 161.270  1.00  0.00           H
ATOM   3484  HD2 ILE A 221      29.230  43.010 162.920  1.00  0.00           H
ATOM   3485  HD3 ILE A 221      28.900  41.650 161.740  1.00  0.00           H
ATOM   3486  C   ILE A 221      32.300  45.020 163.060  1.00  0.00           C
ATOM   3487  O   ILE A 221      32.040  44.280 163.980  1.00  0.00           O
ATOM   3488  N   SER A 222      33.500  45.570 162.890  1.00  0.00           N
ATOM   3489  HN  SER A 222      33.620  46.160 162.100  1.00  0.00           H
ATOM   3490  CA  SER A 222      34.630  45.480 163.810  1.00  0.00           C
ATOM   3491  HA  SER A 222      34.810  44.470 164.130  1.00  0.00           H
ATOM   3492  CB  SER A 222      35.920  46.000 163.110  1.00  0.00           C
ATOM   3493  HB1 SER A 222      36.770  46.030 163.820  1.00  0.00           H
ATOM   3494  HB2 SER A 222      35.770  46.960 162.570  1.00  0.00           H
ATOM   3495  OG  SER A 222      36.270  45.130 162.040  1.00  0.00           O
ATOM   3496  HG1 SER A 222      35.710  45.430 161.320  1.00  0.00           H
ATOM   3497  C   SER A 222      34.440  46.190 165.160  1.00  0.00           C
ATOM   3498  O   SER A 222      35.280  46.050 166.110  1.00  0.00           O
ATOM   3499  N   LYS A 223      33.250  46.820 165.400  1.00  0.00           N
ATOM   3500  HN  LYS A 223      32.440  46.730 164.830  1.00  0.00           H
ATOM   3501  CA  LYS A 223      33.040  47.520 166.660  1.00  0.00           C
ATOM   3502  HA  LYS A 223      33.960  47.620 167.210  1.00  0.00           H
ATOM   3503  CB  LYS A 223      32.550  48.980 166.290  1.00  0.00           C
ATOM   3504  HB1 LYS A 223      31.590  49.020 165.740  1.00  0.00           H
ATOM   3505  HB2 LYS A 223      33.290  49.470 165.620  1.00  0.00           H
ATOM   3506  CG  LYS A 223      32.430  49.980 167.420  1.00  0.00           C
ATOM   3507  HG1 LYS A 223      33.350  49.850 168.030  1.00  0.00           H
ATOM   3508  HG2 LYS A 223      31.590  49.670 168.080  1.00  0.00           H
ATOM   3509  CD  LYS A 223      32.160  51.440 166.970  1.00  0.00           C
ATOM   3510  HD1 LYS A 223      33.020  51.800 166.370  1.00  0.00           H
ATOM   3511  HD2 LYS A 223      32.090  52.020 167.920  1.00  0.00           H
ATOM   3512  CE  LYS A 223      30.830  51.520 166.270  1.00  0.00           C
ATOM   3513  HE1 LYS A 223      30.000  51.200 166.930  1.00  0.00           H
ATOM   3514  HE2 LYS A 223      30.790  50.870 165.370  1.00  0.00           H
ATOM   3515  NZ  LYS A 223      30.510  52.890 165.770  1.00  0.00           N
ATOM   3516  HZ1 LYS A 223      30.400  53.560 166.560  1.00  0.00           H
ATOM   3517  HZ2 LYS A 223      29.620  52.880 165.240  1.00  0.00           H
ATOM   3518  HZ3 LYS A 223      31.220  53.230 165.090  1.00  0.00           H
ATOM   3519  C   LYS A 223      32.060  46.740 167.530  1.00  0.00           C
ATOM   3520  O   LYS A 223      31.660  47.200 168.650  1.00  0.00           O
ATOM   3521  N   VAL A 224      31.630  45.570 167.030  1.00  0.00           N
ATOM   3522  HN  VAL A 224      31.880  45.250 166.120  1.00  0.00           H
ATOM   3523  CA  VAL A 224      30.710  44.790 167.820  1.00  0.00           C
ATOM   3524  HA  VAL A 224      29.850  45.400 168.060  1.00  0.00           H
ATOM   3525  CB  VAL A 224      30.220  43.700 166.810  1.00  0.00           C
ATOM   3526  HB  VAL A 224      30.010  44.200 165.850  1.00  0.00           H
ATOM   3527  CG1 VAL A 224      31.300  42.650 166.510  1.00  0.00           C
ATOM   3528 HG11 VAL A 224      32.180  43.140 166.040  1.00  0.00           H
ATOM   3529 HG12 VAL A 224      30.820  41.990 165.750  1.00  0.00           H
ATOM   3530 HG13 VAL A 224      31.650  42.080 167.390  1.00  0.00           H
ATOM   3531  CG2 VAL A 224      28.980  42.900 167.350  1.00  0.00           C
ATOM   3532 HG21 VAL A 224      29.170  42.220 168.210  1.00  0.00           H
ATOM   3533 HG22 VAL A 224      28.470  42.420 166.490  1.00  0.00           H
ATOM   3534 HG23 VAL A 224      28.310  43.690 167.740  1.00  0.00           H
ATOM   3535  C   VAL A 224      31.160  44.180 169.130  1.00  0.00           C
ATOM   3536  O   VAL A 224      32.360  43.980 169.380  1.00  0.00           O
ATOM   3537  N   ALA A 225      30.220  43.980 170.130  1.00  0.00           N
ATOM   3538  HN  ALA A 225      29.270  44.260 170.050  1.00  0.00           H
ATOM   3539  CA  ALA A 225      30.530  43.230 171.360  1.00  0.00           C
ATOM   3540  HA  ALA A 225      29.540  43.100 171.770  1.00  0.00           H
ATOM   3541  CB  ALA A 225      31.230  41.870 171.170  1.00  0.00           C
ATOM   3542  HB1 ALA A 225      31.040  41.450 170.150  1.00  0.00           H
ATOM   3543  HB2 ALA A 225      31.070  41.080 171.940  1.00  0.00           H
ATOM   3544  HB3 ALA A 225      32.330  42.030 171.180  1.00  0.00           H
ATOM   3545  C   ALA A 225      31.280  44.040 172.380  1.00  0.00           C
ATOM   3546  O   ALA A 225      31.560  43.600 173.490  1.00  0.00           O
ATOM   3547  N   ILE A 226      31.520  45.300 172.000  1.00  0.00           N
ATOM   3548  HN  ILE A 226      31.170  45.430 171.080  1.00  0.00           H
ATOM   3549  CA  ILE A 226      32.100  46.430 172.680  1.00  0.00           C
ATOM   3550  HA  ILE A 226      32.750  45.990 173.420  1.00  0.00           H
ATOM   3551  CB  ILE A 226      32.900  47.420 171.760  1.00  0.00           C
ATOM   3552  HB  ILE A 226      32.280  47.760 170.910  1.00  0.00           H
ATOM   3553  CG2 ILE A 226      33.340  48.610 172.560  1.00  0.00           C
ATOM   3554 HG21 ILE A 226      33.840  48.320 173.510  1.00  0.00           H
ATOM   3555 HG22 ILE A 226      32.500  49.270 172.850  1.00  0.00           H
ATOM   3556 HG23 ILE A 226      33.860  49.230 171.800  1.00  0.00           H
ATOM   3557  CG1 ILE A 226      34.080  46.640 171.100  1.00  0.00           C
ATOM   3558 HG11 ILE A 226      33.690  45.780 170.510  1.00  0.00           H
ATOM   3559 HG12 ILE A 226      34.760  46.220 171.870  1.00  0.00           H
ATOM   3560  CD  ILE A 226      35.020  47.490 170.240  1.00  0.00           C
ATOM   3561  HD1 ILE A 226      35.640  48.210 170.810  1.00  0.00           H
ATOM   3562  HD2 ILE A 226      34.430  48.100 169.530  1.00  0.00           H
ATOM   3563  HD3 ILE A 226      35.710  46.800 169.710  1.00  0.00           H
ATOM   3564  C   ILE A 226      31.070  47.170 173.440  1.00  0.00           C
ATOM   3565  O   ILE A 226      30.020  47.550 172.980  1.00  0.00           O
ATOM   3566  N   ILE A 227      31.370  47.360 174.760  1.00  0.00           N
ATOM   3567  HN  ILE A 227      32.220  46.930 175.030  1.00  0.00           H
ATOM   3568  CA  ILE A 227      30.500  48.030 175.740  1.00  0.00           C
ATOM   3569  HA  ILE A 227      29.500  47.630 175.610  1.00  0.00           H
ATOM   3570  CB  ILE A 227      30.880  47.640 177.180  1.00  0.00           C
ATOM   3571  HB  ILE A 227      31.890  48.090 177.290  1.00  0.00           H
ATOM   3572  CG2 ILE A 227      29.970  48.170 178.250  1.00  0.00           C
ATOM   3573 HG21 ILE A 227      30.380  47.960 179.260  1.00  0.00           H
ATOM   3574 HG22 ILE A 227      28.940  47.810 178.070  1.00  0.00           H
ATOM   3575 HG23 ILE A 227      29.920  49.280 178.270  1.00  0.00           H
ATOM   3576  CG1 ILE A 227      31.050  46.070 177.230  1.00  0.00           C
ATOM   3577 HG11 ILE A 227      31.790  45.760 176.460  1.00  0.00           H
ATOM   3578 HG12 ILE A 227      30.070  45.670 176.920  1.00  0.00           H
ATOM   3579  CD  ILE A 227      31.310  45.580 178.630  1.00  0.00           C
ATOM   3580  HD1 ILE A 227      32.270  46.010 179.000  1.00  0.00           H
ATOM   3581  HD2 ILE A 227      31.370  44.470 178.690  1.00  0.00           H
ATOM   3582  HD3 ILE A 227      30.560  45.810 179.420  1.00  0.00           H
ATOM   3583  C   ILE A 227      30.460  49.520 175.590  1.00  0.00           C
ATOM   3584  O   ILE A 227      31.520  50.200 175.630  1.00  0.00           O
ATOM   3585  N   ASP A 228      29.260  50.070 175.460  1.00  0.00           N
ATOM   3586  HN  ASP A 228      28.370  49.640 175.610  1.00  0.00           H
ATOM   3587  CA  ASP A 228      29.110  51.510 175.330  1.00  0.00           C
ATOM   3588  HA  ASP A 228      29.920  52.020 174.820  1.00  0.00           H
ATOM   3589  CB  ASP A 228      27.810  51.850 174.510  1.00  0.00           C
ATOM   3590  HB1 ASP A 228      26.870  51.470 174.970  1.00  0.00           H
ATOM   3591  HB2 ASP A 228      27.900  51.340 173.540  1.00  0.00           H
ATOM   3592  CG  ASP A 228      27.570  53.290 174.330  1.00  0.00           C
ATOM   3593  OD1 ASP A 228      28.430  54.150 174.420  1.00  0.00           O
ATOM   3594  OD2 ASP A 228      26.450  53.580 173.930  1.00  0.00           O
ATOM   3595  C   ASP A 228      28.950  52.070 176.720  1.00  0.00           C
ATOM   3596  O   ASP A 228      29.680  52.900 177.190  1.00  0.00           O
ATOM   3597  N   THR A 229      27.940  51.610 177.460  1.00  0.00           N
ATOM   3598  HN  THR A 229      27.450  50.850 177.040  1.00  0.00           H
ATOM   3599  CA  THR A 229      27.780  52.000 178.910  1.00  0.00           C
ATOM   3600  HA  THR A 229      28.690  52.440 179.300  1.00  0.00           H
ATOM   3601  CB  THR A 229      26.690  52.990 179.160  1.00  0.00           C
ATOM   3602  HB  THR A 229      26.760  53.210 180.250  1.00  0.00           H
ATOM   3603  OG1 THR A 229      25.340  52.650 178.820  1.00  0.00           O
ATOM   3604  HG1 THR A 229      25.020  51.970 179.410  1.00  0.00           H
ATOM   3605  CG2 THR A 229      27.030  54.330 178.450  1.00  0.00           C
ATOM   3606 HG21 THR A 229      28.050  54.690 178.710  1.00  0.00           H
ATOM   3607 HG22 THR A 229      26.330  55.080 178.860  1.00  0.00           H
ATOM   3608 HG23 THR A 229      26.830  54.200 177.360  1.00  0.00           H
ATOM   3609  C   THR A 229      27.470  50.720 179.700  1.00  0.00           C
ATOM   3610  O   THR A 229      27.240  49.640 179.220  1.00  0.00           O
ATOM   3611  N   TYR A 230      27.520  50.860 181.040  1.00  0.00           N
ATOM   3612  HN  TYR A 230      27.840  51.710 181.460  1.00  0.00           H
ATOM   3613  CA  TYR A 230      27.200  49.950 182.080  1.00  0.00           C
ATOM   3614  HA  TYR A 230      26.410  49.290 181.750  1.00  0.00           H
ATOM   3615  CB  TYR A 230      28.410  49.130 182.490  1.00  0.00           C
ATOM   3616  HB1 TYR A 230      29.290  49.800 182.560  1.00  0.00           H
ATOM   3617  HB2 TYR A 230      28.660  48.390 181.700  1.00  0.00           H
ATOM   3618  CG  TYR A 230      28.340  48.350 183.780  1.00  0.00           C
ATOM   3619  CD1 TYR A 230      29.380  48.380 184.770  1.00  0.00           C
ATOM   3620  HD1 TYR A 230      30.300  48.940 184.660  1.00  0.00           H
ATOM   3621  CE1 TYR A 230      29.180  47.540 185.840  1.00  0.00           C
ATOM   3622  HE1 TYR A 230      29.970  47.550 186.580  1.00  0.00           H
ATOM   3623  CZ  TYR A 230      28.160  46.680 186.020  1.00  0.00           C
ATOM   3624  OH  TYR A 230      28.130  45.900 187.200  1.00  0.00           O
ATOM   3625  HH  TYR A 230      27.700  45.070 186.980  1.00  0.00           H
ATOM   3626  CD2 TYR A 230      27.270  47.450 183.930  1.00  0.00           C
ATOM   3627  HD2 TYR A 230      26.470  47.390 183.210  1.00  0.00           H
ATOM   3628  CE2 TYR A 230      27.180  46.570 185.020  1.00  0.00           C
ATOM   3629  HE2 TYR A 230      26.350  45.890 185.080  1.00  0.00           H
ATOM   3630  C   TYR A 230      26.520  50.810 183.180  1.00  0.00           C
ATOM   3631  O   TYR A 230      27.080  51.820 183.540  1.00  0.00           O
ATOM   3632  N   LYS A 231      25.320  50.520 183.690  1.00  0.00           N
ATOM   3633  HN  LYS A 231      24.880  49.660 183.430  1.00  0.00           H
ATOM   3634  CA  LYS A 231      24.630  51.260 184.850  1.00  0.00           C
ATOM   3635  HA  LYS A 231      23.720  50.740 185.100  1.00  0.00           H
ATOM   3636  CB  LYS A 231      25.400  51.220 186.180  1.00  0.00           C
ATOM   3637  HB1 LYS A 231      24.630  51.380 186.970  1.00  0.00           H
ATOM   3638  HB2 LYS A 231      26.120  52.060 186.310  1.00  0.00           H
ATOM   3639  CG  LYS A 231      26.140  49.920 186.550  1.00  0.00           C
ATOM   3640  HG1 LYS A 231      26.790  49.790 185.660  1.00  0.00           H
ATOM   3641  HG2 LYS A 231      25.380  49.100 186.560  1.00  0.00           H
ATOM   3642  CD  LYS A 231      26.920  49.900 187.860  1.00  0.00           C
ATOM   3643  HD1 LYS A 231      27.690  50.710 187.850  1.00  0.00           H
ATOM   3644  HD2 LYS A 231      27.540  49.000 188.000  1.00  0.00           H
ATOM   3645  CE  LYS A 231      25.990  50.200 189.090  1.00  0.00           C
ATOM   3646  HE1 LYS A 231      25.090  49.540 189.130  1.00  0.00           H
ATOM   3647  HE2 LYS A 231      25.530  51.210 189.090  1.00  0.00           H
ATOM   3648  NZ  LYS A 231      26.670  50.120 190.410  1.00  0.00           N
ATOM   3649  HZ1 LYS A 231      26.640  49.130 190.720  1.00  0.00           H
ATOM   3650  HZ2 LYS A 231      26.260  50.740 191.130  1.00  0.00           H
ATOM   3651  HZ3 LYS A 231      27.670  50.390 190.260  1.00  0.00           H
ATOM   3652  C   LYS A 231      24.240  52.660 184.350  1.00  0.00           C
ATOM   3653  O   LYS A 231      24.180  53.600 185.090  1.00  0.00           O
ATOM   3654  N   GLY A 232      24.140  52.770 183.000  1.00  0.00           N
ATOM   3655  HN  GLY A 232      24.350  51.920 182.520  1.00  0.00           H
ATOM   3656  CA  GLY A 232      24.000  53.930 182.100  1.00  0.00           C
ATOM   3657  HA1 GLY A 232      23.080  54.480 182.140  1.00  0.00           H
ATOM   3658  HA2 GLY A 232      24.090  53.470 181.130  1.00  0.00           H
ATOM   3659  C   GLY A 232      25.110  54.920 182.080  1.00  0.00           C
ATOM   3660  O   GLY A 232      24.870  56.070 181.800  1.00  0.00           O
ATOM   3661  N   LYS A 233      26.300  54.550 182.360  1.00  0.00           N
ATOM   3662  HN  LYS A 233      26.410  53.570 182.540  1.00  0.00           H
ATOM   3663  CA  LYS A 233      27.400  55.480 182.410  1.00  0.00           C
ATOM   3664  HA  LYS A 233      27.320  56.250 181.660  1.00  0.00           H
ATOM   3665  CB  LYS A 233      27.500  56.080 183.880  1.00  0.00           C
ATOM   3666  HB1 LYS A 233      26.660  56.780 184.080  1.00  0.00           H
ATOM   3667  HB2 LYS A 233      28.460  56.650 183.950  1.00  0.00           H
ATOM   3668  CG  LYS A 233      27.510  55.050 184.990  1.00  0.00           C
ATOM   3669  HG1 LYS A 233      28.310  54.280 184.910  1.00  0.00           H
ATOM   3670  HG2 LYS A 233      26.610  54.390 185.060  1.00  0.00           H
ATOM   3671  CD  LYS A 233      27.620  55.650 186.360  1.00  0.00           C
ATOM   3672  HD1 LYS A 233      27.330  54.900 187.120  1.00  0.00           H
ATOM   3673  HD2 LYS A 233      26.780  56.370 186.350  1.00  0.00           H
ATOM   3674  CE  LYS A 233      28.900  56.440 186.620  1.00  0.00           C
ATOM   3675  HE1 LYS A 233      29.130  57.270 185.920  1.00  0.00           H
ATOM   3676  HE2 LYS A 233      29.790  55.780 186.660  1.00  0.00           H
ATOM   3677  NZ  LYS A 233      28.740  56.980 188.000  1.00  0.00           N
ATOM   3678  HZ1 LYS A 233      28.580  56.260 188.740  1.00  0.00           H
ATOM   3679  HZ2 LYS A 233      27.870  57.520 188.190  1.00  0.00           H
ATOM   3680  HZ3 LYS A 233      29.540  57.620 188.190  1.00  0.00           H
ATOM   3681  C   LYS A 233      28.650  54.720 181.980  1.00  0.00           C
ATOM   3682  O   LYS A 233      28.700  53.500 181.970  1.00  0.00           O
ATOM   3683  N   ARG A 234      29.650  55.380 181.470  1.00  0.00           N
ATOM   3684  HN  ARG A 234      29.550  56.360 181.290  1.00  0.00           H
ATOM   3685  CA  ARG A 234      30.920  54.650 181.150  1.00  0.00           C
ATOM   3686  HA  ARG A 234      30.710  53.650 180.780  1.00  0.00           H
ATOM   3687  CB  ARG A 234      31.790  55.360 180.110  1.00  0.00           C
ATOM   3688  HB1 ARG A 234      32.820  54.930 180.130  1.00  0.00           H
ATOM   3689  HB2 ARG A 234      31.790  56.440 180.370  1.00  0.00           H
ATOM   3690  CG  ARG A 234      31.180  55.090 178.710  1.00  0.00           C
ATOM   3691  HG1 ARG A 234      30.090  55.330 178.670  1.00  0.00           H
ATOM   3692  HG2 ARG A 234      31.220  53.980 178.620  1.00  0.00           H
ATOM   3693  CD  ARG A 234      31.930  55.780 177.550  1.00  0.00           C
ATOM   3694  HD1 ARG A 234      33.030  55.640 177.550  1.00  0.00           H
ATOM   3695  HD2 ARG A 234      31.690  56.860 177.620  1.00  0.00           H
ATOM   3696  NE  ARG A 234      31.260  55.120 176.340  1.00  0.00           N
ATOM   3697  HE  ARG A 234      30.520  54.490 176.590  1.00  0.00           H
ATOM   3698  CZ  ARG A 234      31.690  55.110 175.110  1.00  0.00           C
ATOM   3699  NH1 ARG A 234      32.710  55.770 174.640  1.00  0.00           N
ATOM   3700 HH11 ARG A 234      33.190  56.490 175.140  1.00  0.00           H
ATOM   3701 HH12 ARG A 234      32.910  55.450 173.710  1.00  0.00           H
ATOM   3702  NH2 ARG A 234      31.060  54.430 174.190  1.00  0.00           N
ATOM   3703 HH21 ARG A 234      30.150  54.140 174.490  1.00  0.00           H
ATOM   3704 HH22 ARG A 234      31.270  54.520 173.220  1.00  0.00           H
ATOM   3705  C   ARG A 234      31.690  54.350 182.360  1.00  0.00           C
ATOM   3706  O   ARG A 234      32.170  53.220 182.470  1.00  0.00           O
ATOM   3707  N   ASN A 235      31.870  55.240 183.330  1.00  0.00           N
ATOM   3708  HN  ASN A 235      31.270  56.040 183.260  1.00  0.00           H
ATOM   3709  CA  ASN A 235      32.760  55.070 184.460  1.00  0.00           C
ATOM   3710  HA  ASN A 235      33.740  54.770 184.120  1.00  0.00           H
ATOM   3711  CB  ASN A 235      32.720  56.290 185.250  1.00  0.00           C
ATOM   3712  HB1 ASN A 235      33.300  56.170 186.190  1.00  0.00           H
ATOM   3713  HB2 ASN A 235      31.720  56.680 185.540  1.00  0.00           H
ATOM   3714  CG  ASN A 235      33.440  57.470 184.560  1.00  0.00           C
ATOM   3715  OD1 ASN A 235      32.850  58.420 184.040  1.00  0.00           O
ATOM   3716  ND2 ASN A 235      34.810  57.460 184.550  1.00  0.00           N
ATOM   3717 HD21 ASN A 235      35.350  58.030 183.930  1.00  0.00           H
ATOM   3718 HD22 ASN A 235      35.250  56.820 185.180  1.00  0.00           H
ATOM   3719  C   ASN A 235      32.410  53.910 185.420  1.00  0.00           C
ATOM   3720  O   ASN A 235      31.290  53.710 186.000  1.00  0.00           O
ATOM   3721  N   LEU A 236      33.430  53.170 185.710  1.00  0.00           N
ATOM   3722  HN  LEU A 236      34.330  53.400 185.340  1.00  0.00           H
ATOM   3723  CA  LEU A 236      33.500  52.200 186.730  1.00  0.00           C
ATOM   3724  HA  LEU A 236      32.580  51.640 186.640  1.00  0.00           H
ATOM   3725  CB  LEU A 236      34.640  51.170 186.610  1.00  0.00           C
ATOM   3726  HB1 LEU A 236      34.680  50.400 187.400  1.00  0.00           H
ATOM   3727  HB2 LEU A 236      35.630  51.670 186.600  1.00  0.00           H
ATOM   3728  CG  LEU A 236      34.700  50.370 185.220  1.00  0.00           C
ATOM   3729  HG  LEU A 236      34.510  51.130 184.430  1.00  0.00           H
ATOM   3730  CD1 LEU A 236      36.040  49.610 184.790  1.00  0.00           C
ATOM   3731 HD11 LEU A 236      36.330  48.920 185.610  1.00  0.00           H
ATOM   3732 HD12 LEU A 236      36.780  50.400 184.540  1.00  0.00           H
ATOM   3733 HD13 LEU A 236      35.860  49.000 183.880  1.00  0.00           H
ATOM   3734  CD2 LEU A 236      33.560  49.260 185.120  1.00  0.00           C
ATOM   3735 HD21 LEU A 236      33.600  48.680 186.060  1.00  0.00           H
ATOM   3736 HD22 LEU A 236      33.760  48.540 184.290  1.00  0.00           H
ATOM   3737 HD23 LEU A 236      32.540  49.680 184.990  1.00  0.00           H
ATOM   3738  C   LEU A 236      33.520  52.780 188.130  1.00  0.00           C
ATOM   3739  O   LEU A 236      32.940  52.210 189.020  1.00  0.00           O
ATOM   3740  N   SER A 237      34.160  53.980 188.300  1.00  0.00           N
ATOM   3741  HN  SER A 237      34.730  54.320 187.560  1.00  0.00           H
ATOM   3742  CA  SER A 237      34.180  54.630 189.650  1.00  0.00           C
ATOM   3743  HA  SER A 237      34.700  55.560 189.480  1.00  0.00           H
ATOM   3744  CB  SER A 237      32.730  55.000 190.270  1.00  0.00           C
ATOM   3745  HB1 SER A 237      32.210  54.040 190.470  1.00  0.00           H
ATOM   3746  HB2 SER A 237      32.200  55.650 189.550  1.00  0.00           H
ATOM   3747  OG  SER A 237      32.880  55.790 191.480  1.00  0.00           O
ATOM   3748  HG1 SER A 237      32.970  56.710 191.230  1.00  0.00           H
ATOM   3749  C   SER A 237      35.160  53.950 190.540  1.00  0.00           C
ATOM   3750  O   SER A 237      35.170  53.960 191.770  1.00  0.00           O
ATOM   3751  N   TYR A 238      36.180  53.300 189.970  1.00  0.00           N
ATOM   3752  HN  TYR A 238      36.340  53.480 189.000  1.00  0.00           H
ATOM   3753  CA  TYR A 238      37.150  52.480 190.670  1.00  0.00           C
ATOM   3754  HA  TYR A 238      36.980  52.550 191.740  1.00  0.00           H
ATOM   3755  CB  TYR A 238      37.120  50.990 190.070  1.00  0.00           C
ATOM   3756  HB1 TYR A 238      37.870  50.330 190.550  1.00  0.00           H
ATOM   3757  HB2 TYR A 238      37.340  50.950 188.990  1.00  0.00           H
ATOM   3758  CG  TYR A 238      35.900  50.230 190.400  1.00  0.00           C
ATOM   3759  CD1 TYR A 238      35.130  50.410 191.580  1.00  0.00           C
ATOM   3760  HD1 TYR A 238      35.460  51.100 192.340  1.00  0.00           H
ATOM   3761  CE1 TYR A 238      34.160  49.470 191.910  1.00  0.00           C
ATOM   3762  HE1 TYR A 238      33.450  49.600 192.710  1.00  0.00           H
ATOM   3763  CZ  TYR A 238      33.750  48.510 191.020  1.00  0.00           C
ATOM   3764  OH  TYR A 238      32.590  47.750 191.250  1.00  0.00           O
ATOM   3765  HH  TYR A 238      32.200  47.550 190.400  1.00  0.00           H
ATOM   3766  CD2 TYR A 238      35.520  49.230 189.480  1.00  0.00           C
ATOM   3767  HD2 TYR A 238      36.100  49.020 188.590  1.00  0.00           H
ATOM   3768  CE2 TYR A 238      34.500  48.310 189.830  1.00  0.00           C
ATOM   3769  HE2 TYR A 238      34.320  47.520 189.120  1.00  0.00           H
ATOM   3770  C   TYR A 238      38.560  52.960 190.600  1.00  0.00           C
ATOM   3771  O   TYR A 238      39.190  53.030 191.640  1.00  0.00           O
ATOM   3772  N   TRP A 239      39.010  53.420 189.480  1.00  0.00           N
ATOM   3773  HN  TRP A 239      38.300  53.540 188.780  1.00  0.00           H
ATOM   3774  CA  TRP A 239      40.360  53.720 189.070  1.00  0.00           C
ATOM   3775  HA  TRP A 239      40.980  53.440 189.920  1.00  0.00           H
ATOM   3776  CB  TRP A 239      40.690  52.810 187.770  1.00  0.00           C
ATOM   3777  HB1 TRP A 239      41.800  52.790 187.700  1.00  0.00           H
ATOM   3778  HB2 TRP A 239      40.250  53.170 186.810  1.00  0.00           H
ATOM   3779  CG  TRP A 239      40.280  51.350 187.940  1.00  0.00           C
ATOM   3780  CD1 TRP A 239      39.400  50.760 187.070  1.00  0.00           C
ATOM   3781  HD1 TRP A 239      38.830  51.280 186.310  1.00  0.00           H
ATOM   3782  NE1 TRP A 239      39.160  49.470 187.570  1.00  0.00           N
ATOM   3783  HE1 TRP A 239      38.550  48.860 187.120  1.00  0.00           H
ATOM   3784  CE2 TRP A 239      39.910  49.270 188.630  1.00  0.00           C
ATOM   3785  CD2 TRP A 239      40.690  50.450 188.940  1.00  0.00           C
ATOM   3786  CE3 TRP A 239      41.560  50.480 189.950  1.00  0.00           C
ATOM   3787  HE3 TRP A 239      42.080  51.390 190.210  1.00  0.00           H
ATOM   3788  CZ3 TRP A 239      41.700  49.360 190.750  1.00  0.00           C
ATOM   3789  HZ3 TRP A 239      42.280  49.500 191.640  1.00  0.00           H
ATOM   3790  CZ2 TRP A 239      40.020  48.140 189.450  1.00  0.00           C
ATOM   3791  HZ2 TRP A 239      39.370  47.310 189.240  1.00  0.00           H
ATOM   3792  CH2 TRP A 239      40.950  48.220 190.550  1.00  0.00           C
ATOM   3793  HH2 TRP A 239      41.230  47.370 191.160  1.00  0.00           H
ATOM   3794  C   TRP A 239      40.650  55.130 188.750  1.00  0.00           C
ATOM   3795  O   TRP A 239      40.260  56.080 189.450  1.00  0.00           O
ATOM   3796  N   GLU A 240      41.390  55.510 187.710  1.00  0.00           N
ATOM   3797  HN  GLU A 240      41.570  54.820 187.000  1.00  0.00           H
ATOM   3798  CA  GLU A 240      41.550  56.970 187.360  1.00  0.00           C
ATOM   3799  HA  GLU A 240      40.610  57.460 187.550  1.00  0.00           H
ATOM   3800  CB  GLU A 240      42.790  57.540 188.140  1.00  0.00           C
ATOM   3801  HB1 GLU A 240      42.550  57.290 189.200  1.00  0.00           H
ATOM   3802  HB2 GLU A 240      43.030  58.600 187.910  1.00  0.00           H
ATOM   3803  CG  GLU A 240      44.110  56.730 187.870  1.00  0.00           C
ATOM   3804  HG1 GLU A 240      44.270  56.750 186.770  1.00  0.00           H
ATOM   3805  HG2 GLU A 240      44.040  55.620 187.970  1.00  0.00           H
ATOM   3806  CD  GLU A 240      45.220  57.300 188.670  1.00  0.00           C
ATOM   3807  OE1 GLU A 240      45.060  57.380 189.940  1.00  0.00           O
ATOM   3808  OE2 GLU A 240      46.240  57.660 188.130  1.00  0.00           O
ATOM   3809  C   GLU A 240      41.790  57.110 185.880  1.00  0.00           C
ATOM   3810  O   GLU A 240      42.050  56.110 185.150  1.00  0.00           O
ATOM   3811  N   SER A 241      41.620  58.300 185.340  1.00  0.00           N
ATOM   3812  HN  SER A 241      41.480  59.130 185.880  1.00  0.00           H
ATOM   3813  CA  SER A 241      41.490  58.720 183.920  1.00  0.00           C
ATOM   3814  HA  SER A 241      41.090  59.720 184.030  1.00  0.00           H
ATOM   3815  CB  SER A 241      42.830  58.840 183.350  1.00  0.00           C
ATOM   3816  HB1 SER A 241      43.230  57.820 183.140  1.00  0.00           H
ATOM   3817  HB2 SER A 241      43.460  59.360 184.100  1.00  0.00           H
ATOM   3818  OG  SER A 241      42.810  59.660 182.160  1.00  0.00           O
ATOM   3819  HG1 SER A 241      43.670  60.070 182.050  1.00  0.00           H
ATOM   3820  C   SER A 241      40.520  57.880 183.160  1.00  0.00           C
ATOM   3821  O   SER A 241      39.490  57.420 183.620  1.00  0.00           O
ATOM   3822  N   HSD A 242      40.890  57.620 181.890  1.00  0.00           N
ATOM   3823  HN  HSD A 242      41.670  58.100 181.500  1.00  0.00           H
ATOM   3824  CA  HSD A 242      40.140  56.930 180.950  1.00  0.00           C
ATOM   3825  HA  HSD A 242      39.060  57.050 180.990  1.00  0.00           H
ATOM   3826  CB  HSD A 242      40.580  57.260 179.460  1.00  0.00           C
ATOM   3827  HB1 HSD A 242      40.500  58.370 179.400  1.00  0.00           H
ATOM   3828  HB2 HSD A 242      39.700  56.910 178.880  1.00  0.00           H
ATOM   3829  ND1 HSD A 242      41.700  55.560 177.800  1.00  0.00           N
ATOM   3830  HD1 HSD A 242      40.830  55.250 177.420  1.00  0.00           H
ATOM   3831  CG  HSD A 242      41.770  56.420 178.920  1.00  0.00           C
ATOM   3832  CE1 HSD A 242      42.890  55.000 177.670  1.00  0.00           C
ATOM   3833  HE1 HSD A 242      43.090  54.350 176.820  1.00  0.00           H
ATOM   3834  NE2 HSD A 242      43.810  55.500 178.470  1.00  0.00           N
ATOM   3835  CD2 HSD A 242      43.070  56.400 179.300  1.00  0.00           C
ATOM   3836  HD2 HSD A 242      43.510  57.000 180.090  1.00  0.00           H
ATOM   3837  C   HSD A 242      40.230  55.450 181.270  1.00  0.00           C
ATOM   3838  O   HSD A 242      39.350  54.710 180.790  1.00  0.00           O
ATOM   3839  N   CYS A 243      41.060  54.950 182.250  1.00  0.00           N
ATOM   3840  HN  CYS A 243      41.790  55.490 182.670  1.00  0.00           H
ATOM   3841  CA  CYS A 243      40.940  53.660 182.790  1.00  0.00           C
ATOM   3842  HA  CYS A 243      40.600  53.040 181.970  1.00  0.00           H
ATOM   3843  CB  CYS A 243      42.350  53.150 183.250  1.00  0.00           C
ATOM   3844  HB1 CYS A 243      42.220  52.090 183.540  1.00  0.00           H
ATOM   3845  HB2 CYS A 243      42.540  53.730 184.170  1.00  0.00           H
ATOM   3846  SG  CYS A 243      43.790  53.450 181.950  1.00  0.00           S
ATOM   3847  HG1 CYS A 243      43.960  54.760 182.130  1.00  0.00           H
ATOM   3848  C   CYS A 243      39.860  53.500 183.860  1.00  0.00           C
ATOM   3849  O   CYS A 243      39.510  52.370 184.170  1.00  0.00           O
ATOM   3850  N   ASP A 244      39.260  54.670 184.320  1.00  0.00           N
ATOM   3851  HN  ASP A 244      39.610  55.570 184.070  1.00  0.00           H
ATOM   3852  CA  ASP A 244      38.030  54.490 185.110  1.00  0.00           C
ATOM   3853  HA  ASP A 244      38.270  53.810 185.910  1.00  0.00           H
ATOM   3854  CB  ASP A 244      37.780  55.880 185.710  1.00  0.00           C
ATOM   3855  HB1 ASP A 244      37.280  56.600 185.020  1.00  0.00           H
ATOM   3856  HB2 ASP A 244      38.730  56.320 186.100  1.00  0.00           H
ATOM   3857  CG  ASP A 244      36.830  55.690 186.890  1.00  0.00           C
ATOM   3858  OD1 ASP A 244      35.930  56.590 186.960  1.00  0.00           O
ATOM   3859  OD2 ASP A 244      36.960  54.810 187.750  1.00  0.00           O
ATOM   3860  C   ASP A 244      36.850  54.060 184.240  1.00  0.00           C
ATOM   3861  O   ASP A 244      35.870  53.530 184.770  1.00  0.00           O
ATOM   3862  N   MET A 245      36.950  54.110 182.890  1.00  0.00           N
ATOM   3863  HN  MET A 245      37.850  54.380 182.530  1.00  0.00           H
ATOM   3864  CA  MET A 245      35.910  53.770 181.970  1.00  0.00           C
ATOM   3865  HA  MET A 245      34.970  54.000 182.440  1.00  0.00           H
ATOM   3866  CB  MET A 245      36.050  54.570 180.610  1.00  0.00           C
ATOM   3867  HB1 MET A 245      35.220  54.230 179.960  1.00  0.00           H
ATOM   3868  HB2 MET A 245      36.980  54.190 180.150  1.00  0.00           H
ATOM   3869  CG  MET A 245      36.130  56.100 180.740  1.00  0.00           C
ATOM   3870  HG1 MET A 245      36.610  56.500 179.820  1.00  0.00           H
ATOM   3871  HG2 MET A 245      36.930  56.350 181.470  1.00  0.00           H
ATOM   3872  SD  MET A 245      34.550  57.000 181.140  1.00  0.00           S
ATOM   3873  CE  MET A 245      34.400  57.430 179.340  1.00  0.00           C
ATOM   3874  HE1 MET A 245      33.330  57.690 179.170  1.00  0.00           H
ATOM   3875  HE2 MET A 245      34.650  56.540 178.730  1.00  0.00           H
ATOM   3876  HE3 MET A 245      35.000  58.300 179.010  1.00  0.00           H
ATOM   3877  C   MET A 245      35.840  52.300 181.610  1.00  0.00           C
ATOM   3878  O   MET A 245      36.840  51.630 181.300  1.00  0.00           O
ATOM   3879  N   ILE A 246      34.660  51.690 181.630  1.00  0.00           N
ATOM   3880  HN  ILE A 246      33.820  52.200 181.800  1.00  0.00           H
ATOM   3881  CA  ILE A 246      34.330  50.460 180.840  1.00  0.00           C
ATOM   3882  HA  ILE A 246      35.050  49.690 181.110  1.00  0.00           H
ATOM   3883  CB  ILE A 246      32.940  49.750 181.090  1.00  0.00           C
ATOM   3884  HB  ILE A 246      32.760  49.780 182.180  1.00  0.00           H
ATOM   3885  CG2 ILE A 246      31.730  50.500 180.440  1.00  0.00           C
ATOM   3886 HG21 ILE A 246      31.660  50.450 179.330  1.00  0.00           H
ATOM   3887 HG22 ILE A 246      31.700  51.570 180.750  1.00  0.00           H
ATOM   3888 HG23 ILE A 246      30.790  49.990 180.740  1.00  0.00           H
ATOM   3889  CG1 ILE A 246      32.950  48.240 180.690  1.00  0.00           C
ATOM   3890 HG11 ILE A 246      33.910  47.780 181.020  1.00  0.00           H
ATOM   3891 HG12 ILE A 246      32.810  48.150 179.590  1.00  0.00           H
ATOM   3892  CD  ILE A 246      31.960  47.470 181.490  1.00  0.00           C
ATOM   3893  HD1 ILE A 246      30.960  47.640 181.040  1.00  0.00           H
ATOM   3894  HD2 ILE A 246      32.030  47.690 182.580  1.00  0.00           H
ATOM   3895  HD3 ILE A 246      32.200  46.390 181.410  1.00  0.00           H
ATOM   3896  C   ILE A 246      34.380  50.750 179.350  1.00  0.00           C
ATOM   3897  O   ILE A 246      33.960  51.830 178.930  1.00  0.00           O
ATOM   3898  N   ASN A 247      35.110  49.860 178.630  1.00  0.00           N
ATOM   3899  HN  ASN A 247      35.310  48.960 179.020  1.00  0.00           H
ATOM   3900  CA  ASN A 247      35.310  50.000 177.230  1.00  0.00           C
ATOM   3901  HA  ASN A 247      34.390  50.260 176.740  1.00  0.00           H
ATOM   3902  CB  ASN A 247      36.380  51.190 176.790  1.00  0.00           C
ATOM   3903  HB1 ASN A 247      36.170  52.040 177.480  1.00  0.00           H
ATOM   3904  HB2 ASN A 247      36.130  51.480 175.750  1.00  0.00           H
ATOM   3905  CG  ASN A 247      37.850  50.770 176.880  1.00  0.00           C
ATOM   3906  OD1 ASN A 247      38.600  50.550 175.870  1.00  0.00           O
ATOM   3907  ND2 ASN A 247      38.350  50.550 178.090  1.00  0.00           N
ATOM   3908 HD21 ASN A 247      39.270  50.170 177.990  1.00  0.00           H
ATOM   3909 HD22 ASN A 247      37.960  50.940 178.920  1.00  0.00           H
ATOM   3910  C   ASN A 247      35.660  48.620 176.780  1.00  0.00           C
ATOM   3911  O   ASN A 247      36.030  47.780 177.580  1.00  0.00           O
ATOM   3912  N   GLY A 248      35.610  48.370 175.430  1.00  0.00           N
ATOM   3913  HN  GLY A 248      35.300  49.140 174.870  1.00  0.00           H
ATOM   3914  CA  GLY A 248      35.990  47.220 174.630  1.00  0.00           C
ATOM   3915  HA1 GLY A 248      37.050  47.050 174.740  1.00  0.00           H
ATOM   3916  HA2 GLY A 248      35.820  47.600 173.630  1.00  0.00           H
ATOM   3917  C   GLY A 248      35.170  45.970 174.970  1.00  0.00           C
ATOM   3918  O   GLY A 248      34.190  45.980 175.690  1.00  0.00           O
ATOM   3919  N   THR A 249      35.530  44.820 174.370  1.00  0.00           N
ATOM   3920  HN  THR A 249      36.400  44.780 173.880  1.00  0.00           H
ATOM   3921  CA  THR A 249      34.780  43.560 174.610  1.00  0.00           C
ATOM   3922  HA  THR A 249      33.750  43.820 174.820  1.00  0.00           H
ATOM   3923  CB  THR A 249      34.800  42.600 173.380  1.00  0.00           C
ATOM   3924  HB  THR A 249      34.150  43.010 172.580  1.00  0.00           H
ATOM   3925  OG1 THR A 249      34.290  41.280 173.580  1.00  0.00           O
ATOM   3926  HG1 THR A 249      34.410  40.930 172.690  1.00  0.00           H
ATOM   3927  CG2 THR A 249      36.250  42.500 172.860  1.00  0.00           C
ATOM   3928 HG21 THR A 249      36.990  42.220 173.650  1.00  0.00           H
ATOM   3929 HG22 THR A 249      36.570  43.380 172.260  1.00  0.00           H
ATOM   3930 HG23 THR A 249      36.290  41.630 172.180  1.00  0.00           H
ATOM   3931  C   THR A 249      35.040  42.950 175.950  1.00  0.00           C
ATOM   3932  O   THR A 249      36.040  43.260 176.560  1.00  0.00           O
ATOM   3933  N   ASP A 250      34.140  42.190 176.460  1.00  0.00           N
ATOM   3934  HN  ASP A 250      33.250  42.060 176.040  1.00  0.00           H
ATOM   3935  CA  ASP A 250      34.270  41.530 177.710  1.00  0.00           C
ATOM   3936  HA  ASP A 250      35.150  41.910 178.230  1.00  0.00           H
ATOM   3937  CB  ASP A 250      32.990  41.710 178.600  1.00  0.00           C
ATOM   3938  HB1 ASP A 250      32.890  42.770 178.920  1.00  0.00           H
ATOM   3939  HB2 ASP A 250      33.090  41.210 179.580  1.00  0.00           H
ATOM   3940  CG  ASP A 250      31.660  41.340 177.970  1.00  0.00           C
ATOM   3941  OD1 ASP A 250      31.580  41.070 176.720  1.00  0.00           O
ATOM   3942  OD2 ASP A 250      30.640  41.380 178.670  1.00  0.00           O
ATOM   3943  C   ASP A 250      34.600  40.020 177.440  1.00  0.00           C
ATOM   3944  O   ASP A 250      34.410  39.160 178.310  1.00  0.00           O
ATOM   3945  N   ALA A 251      35.150  39.670 176.330  1.00  0.00           N
ATOM   3946  HN  ALA A 251      35.180  40.350 175.600  1.00  0.00           H
ATOM   3947  CA  ALA A 251      35.750  38.420 176.050  1.00  0.00           C
ATOM   3948  HA  ALA A 251      36.510  38.630 175.310  1.00  0.00           H
ATOM   3949  CB  ALA A 251      36.600  37.710 177.180  1.00  0.00           C
ATOM   3950  HB1 ALA A 251      35.960  37.120 177.880  1.00  0.00           H
ATOM   3951  HB2 ALA A 251      37.350  38.400 177.610  1.00  0.00           H
ATOM   3952  HB3 ALA A 251      37.190  36.880 176.730  1.00  0.00           H
ATOM   3953  C   ALA A 251      34.880  37.370 175.400  1.00  0.00           C
ATOM   3954  O   ALA A 251      35.420  36.360 175.010  1.00  0.00           O
ATOM   3955  N   ALA A 252      33.530  37.410 175.400  1.00  0.00           N
ATOM   3956  HN  ALA A 252      32.920  38.150 175.670  1.00  0.00           H
ATOM   3957  CA  ALA A 252      32.770  36.410 174.530  1.00  0.00           C
ATOM   3958  HA  ALA A 252      33.010  35.410 174.860  1.00  0.00           H
ATOM   3959  CB  ALA A 252      31.170  36.550 174.810  1.00  0.00           C
ATOM   3960  HB1 ALA A 252      30.980  36.460 175.900  1.00  0.00           H
ATOM   3961  HB2 ALA A 252      30.600  35.840 174.180  1.00  0.00           H
ATOM   3962  HB3 ALA A 252      30.770  37.550 174.550  1.00  0.00           H
ATOM   3963  C   ALA A 252      33.070  36.490 173.040  1.00  0.00           C
ATOM   3964  O   ALA A 252      33.170  35.430 172.350  1.00  0.00           O
ATOM   3965  N   SER A 253      33.250  37.720 172.500  1.00  0.00           N
ATOM   3966  HN  SER A 253      33.130  38.510 173.110  1.00  0.00           H
ATOM   3967  CA  SER A 253      33.450  37.820 171.040  1.00  0.00           C
ATOM   3968  HA  SER A 253      33.850  36.930 170.580  1.00  0.00           H
ATOM   3969  CB  SER A 253      32.180  38.250 170.340  1.00  0.00           C
ATOM   3970  HB1 SER A 253      32.430  38.530 169.290  1.00  0.00           H
ATOM   3971  HB2 SER A 253      31.670  39.170 170.700  1.00  0.00           H
ATOM   3972  OG  SER A 253      31.170  37.220 170.320  1.00  0.00           O
ATOM   3973  HG1 SER A 253      31.200  36.840 171.200  1.00  0.00           H
ATOM   3974  C   SER A 253      34.540  38.910 170.780  1.00  0.00           C
ATOM   3975  O   SER A 253      34.670  39.890 171.560  1.00  0.00           O
ATOM   3976  N   PHE A 254      35.170  38.780 169.600  1.00  0.00           N
ATOM   3977  HN  PHE A 254      35.050  37.960 169.050  1.00  0.00           H
ATOM   3978  CA  PHE A 254      36.200  39.570 169.120  1.00  0.00           C
ATOM   3979  HA  PHE A 254      36.260  40.410 169.780  1.00  0.00           H
ATOM   3980  CB  PHE A 254      37.580  38.870 169.370  1.00  0.00           C
ATOM   3981  HB1 PHE A 254      38.440  39.390 168.900  1.00  0.00           H
ATOM   3982  HB2 PHE A 254      37.490  37.830 168.990  1.00  0.00           H
ATOM   3983  CG  PHE A 254      37.980  38.730 170.890  1.00  0.00           C
ATOM   3984  CD1 PHE A 254      38.510  39.820 171.620  1.00  0.00           C
ATOM   3985  HD1 PHE A 254      38.650  40.740 171.070  1.00  0.00           H
ATOM   3986  CE1 PHE A 254      38.620  39.740 173.060  1.00  0.00           C
ATOM   3987  HE1 PHE A 254      39.110  40.600 173.490  1.00  0.00           H
ATOM   3988  CZ  PHE A 254      38.430  38.540 173.680  1.00  0.00           C
ATOM   3989  HZ  PHE A 254      38.670  38.330 174.710  1.00  0.00           H
ATOM   3990  CD2 PHE A 254      37.650  37.530 171.540  1.00  0.00           C
ATOM   3991  HD2 PHE A 254      37.240  36.700 170.980  1.00  0.00           H
ATOM   3992  CE2 PHE A 254      37.950  37.430 172.970  1.00  0.00           C
ATOM   3993  HE2 PHE A 254      37.800  36.490 173.490  1.00  0.00           H
ATOM   3994  C   PHE A 254      35.930  40.020 167.740  1.00  0.00           C
ATOM   3995  O   PHE A 254      35.110  39.360 167.120  1.00  0.00           O
ATOM   3996  N   PRO A 255      36.510  41.130 167.230  1.00  0.00           N
ATOM   3997  CD  PRO A 255      37.690  41.810 167.730  1.00  0.00           C
ATOM   3998  HD1 PRO A 255      38.510  41.080 167.940  1.00  0.00           H
ATOM   3999  HD2 PRO A 255      37.350  42.240 168.700  1.00  0.00           H
ATOM   4000  CA  PRO A 255      36.070  41.550 165.950  1.00  0.00           C
ATOM   4001  HA  PRO A 255      35.010  41.700 165.810  1.00  0.00           H
ATOM   4002  CB  PRO A 255      36.710  42.940 165.810  1.00  0.00           C
ATOM   4003  HB1 PRO A 255      36.010  43.690 166.220  1.00  0.00           H
ATOM   4004  HB2 PRO A 255      36.990  43.300 164.800  1.00  0.00           H
ATOM   4005  CG  PRO A 255      38.000  42.920 166.770  1.00  0.00           C
ATOM   4006  HG1 PRO A 255      38.920  42.810 166.160  1.00  0.00           H
ATOM   4007  HG2 PRO A 255      37.940  43.840 167.400  1.00  0.00           H
ATOM   4008  C   PRO A 255      36.510  40.570 164.910  1.00  0.00           C
ATOM   4009  O   PRO A 255      37.500  39.840 165.090  1.00  0.00           O
ATOM   4010  N   PRO A 256      35.700  40.290 163.830  1.00  0.00           N
ATOM   4011  CD  PRO A 256      34.540  41.090 163.420  1.00  0.00           C
ATOM   4012  HD1 PRO A 256      34.770  42.170 163.520  1.00  0.00           H
ATOM   4013  HD2 PRO A 256      33.640  40.950 164.060  1.00  0.00           H
ATOM   4014  CA  PRO A 256      36.000  39.270 162.830  1.00  0.00           C
ATOM   4015  HA  PRO A 256      35.960  38.290 163.280  1.00  0.00           H
ATOM   4016  CB  PRO A 256      34.800  39.300 161.940  1.00  0.00           C
ATOM   4017  HB1 PRO A 256      34.010  38.640 162.350  1.00  0.00           H
ATOM   4018  HB2 PRO A 256      34.950  38.950 160.900  1.00  0.00           H
ATOM   4019  CG  PRO A 256      34.260  40.770 161.990  1.00  0.00           C
ATOM   4020  HG1 PRO A 256      34.850  41.440 161.340  1.00  0.00           H
ATOM   4021  HG2 PRO A 256      33.180  40.880 161.780  1.00  0.00           H
ATOM   4022  C   PRO A 256      37.320  39.470 162.130  1.00  0.00           C
ATOM   4023  O   PRO A 256      37.870  40.550 162.240  1.00  0.00           O
ATOM   4024  N   PHE A 257      37.880  38.370 161.560  1.00  0.00           N
ATOM   4025  HN  PHE A 257      37.440  37.480 161.680  1.00  0.00           H
ATOM   4026  CA  PHE A 257      39.060  38.440 160.680  1.00  0.00           C
ATOM   4027  HA  PHE A 257      39.080  37.450 160.230  1.00  0.00           H
ATOM   4028  CB  PHE A 257      38.950  39.500 159.570  1.00  0.00           C
ATOM   4029  HB1 PHE A 257      39.780  39.530 158.840  1.00  0.00           H
ATOM   4030  HB2 PHE A 257      38.970  40.520 160.020  1.00  0.00           H
ATOM   4031  CG  PHE A 257      37.770  39.330 158.740  1.00  0.00           C
ATOM   4032  CD1 PHE A 257      37.660  38.200 157.930  1.00  0.00           C
ATOM   4033  HD1 PHE A 257      38.510  37.540 157.910  1.00  0.00           H
ATOM   4034  CE1 PHE A 257      36.530  38.010 157.120  1.00  0.00           C
ATOM   4035  HE1 PHE A 257      36.390  37.140 156.490  1.00  0.00           H
ATOM   4036  CZ  PHE A 257      35.430  38.890 157.270  1.00  0.00           C
ATOM   4037  HZ  PHE A 257      34.540  38.780 156.670  1.00  0.00           H
ATOM   4038  CD2 PHE A 257      36.680  40.130 158.900  1.00  0.00           C
ATOM   4039  HD2 PHE A 257      36.630  40.930 159.630  1.00  0.00           H
ATOM   4040  CE2 PHE A 257      35.520  39.990 158.130  1.00  0.00           C
ATOM   4041  HE2 PHE A 257      34.700  40.690 158.160  1.00  0.00           H
ATOM   4042  C   PHE A 257      40.360  38.570 161.420  1.00  0.00           C
ATOM   4043  O   PHE A 257      41.310  39.300 161.040  1.00  0.00           O
ATOM   4044  N   VAL A 258      40.470  37.900 162.570  1.00  0.00           N
ATOM   4045  HN  VAL A 258      39.760  37.230 162.750  1.00  0.00           H
ATOM   4046  CA  VAL A 258      41.570  37.970 163.530  1.00  0.00           C
ATOM   4047  HA  VAL A 258      41.710  39.030 163.730  1.00  0.00           H
ATOM   4048  CB  VAL A 258      41.250  37.130 164.770  1.00  0.00           C
ATOM   4049  HB  VAL A 258      41.310  36.040 164.570  1.00  0.00           H
ATOM   4050  CG1 VAL A 258      42.360  37.350 165.890  1.00  0.00           C
ATOM   4051 HG11 VAL A 258      42.440  38.430 166.100  1.00  0.00           H
ATOM   4052 HG12 VAL A 258      43.310  36.800 165.720  1.00  0.00           H
ATOM   4053 HG13 VAL A 258      42.030  36.940 166.880  1.00  0.00           H
ATOM   4054  CG2 VAL A 258      39.920  37.610 165.430  1.00  0.00           C
ATOM   4055 HG21 VAL A 258      39.540  36.980 166.260  1.00  0.00           H
ATOM   4056 HG22 VAL A 258      39.100  37.680 164.690  1.00  0.00           H
ATOM   4057 HG23 VAL A 258      40.120  38.580 165.940  1.00  0.00           H
ATOM   4058  C   VAL A 258      42.960  37.520 163.000  1.00  0.00           C
ATOM   4059  O   VAL A 258      43.120  36.540 162.310  1.00  0.00           O
ATOM   4060  N   GLU A 259      44.000  38.290 163.340  1.00  0.00           N
ATOM   4061  HN  GLU A 259      43.740  39.180 163.720  1.00  0.00           H
ATOM   4062  CA  GLU A 259      45.390  38.080 162.890  1.00  0.00           C
ATOM   4063  HA  GLU A 259      45.360  37.300 162.140  1.00  0.00           H
ATOM   4064  CB  GLU A 259      45.910  39.340 162.230  1.00  0.00           C
ATOM   4065  HB1 GLU A 259      46.970  39.120 161.950  1.00  0.00           H
ATOM   4066  HB2 GLU A 259      45.820  40.180 162.940  1.00  0.00           H
ATOM   4067  CG  GLU A 259      45.140  39.770 161.020  1.00  0.00           C
ATOM   4068  HG1 GLU A 259      44.090  39.980 161.330  1.00  0.00           H
ATOM   4069  HG2 GLU A 259      45.150  39.080 160.150  1.00  0.00           H
ATOM   4070  CD  GLU A 259      45.580  41.150 160.520  1.00  0.00           C
ATOM   4071  OE1 GLU A 259      44.650  41.920 160.030  1.00  0.00           O
ATOM   4072  OE2 GLU A 259      46.800  41.470 160.590  1.00  0.00           O
ATOM   4073  C   GLU A 259      46.300  37.580 163.970  1.00  0.00           C
ATOM   4074  O   GLU A 259      46.050  37.940 165.070  1.00  0.00           O
ATOM   4075  N   LYS A 260      47.340  36.820 163.610  1.00  0.00           N
ATOM   4076  HN  LYS A 260      47.620  36.840 162.650  1.00  0.00           H
ATOM   4077  CA  LYS A 260      48.030  36.060 164.630  1.00  0.00           C
ATOM   4078  HA  LYS A 260      47.380  35.590 165.360  1.00  0.00           H
ATOM   4079  CB  LYS A 260      48.910  34.990 163.880  1.00  0.00           C
ATOM   4080  HB1 LYS A 260      49.780  34.660 164.480  1.00  0.00           H
ATOM   4081  HB2 LYS A 260      49.330  35.490 162.980  1.00  0.00           H
ATOM   4082  CG  LYS A 260      48.160  33.710 163.480  1.00  0.00           C
ATOM   4083  HG1 LYS A 260      47.530  34.000 162.600  1.00  0.00           H
ATOM   4084  HG2 LYS A 260      47.540  33.440 164.360  1.00  0.00           H
ATOM   4085  CD  LYS A 260      49.220  32.620 163.070  1.00  0.00           C
ATOM   4086  HD1 LYS A 260      49.840  32.530 163.990  1.00  0.00           H
ATOM   4087  HD2 LYS A 260      49.720  33.100 162.210  1.00  0.00           H
ATOM   4088  CE  LYS A 260      48.660  31.230 162.610  1.00  0.00           C
ATOM   4089  HE1 LYS A 260      47.930  31.290 161.780  1.00  0.00           H
ATOM   4090  HE2 LYS A 260      48.210  30.690 163.470  1.00  0.00           H
ATOM   4091  NZ  LYS A 260      49.630  30.390 162.130  1.00  0.00           N
ATOM   4092  HZ1 LYS A 260      49.280  29.420 161.960  1.00  0.00           H
ATOM   4093  HZ2 LYS A 260      50.450  30.410 162.760  1.00  0.00           H
ATOM   4094  HZ3 LYS A 260      49.950  30.780 161.220  1.00  0.00           H
ATOM   4095  C   LYS A 260      48.990  36.850 165.430  1.00  0.00           C
ATOM   4096  O   LYS A 260      49.510  36.350 166.430  1.00  0.00           O
ATOM   4097  N   SER A 261      49.230  38.080 165.070  1.00  0.00           N
ATOM   4098  HN  SER A 261      48.860  38.390 164.200  1.00  0.00           H
ATOM   4099  CA  SER A 261      50.030  39.090 165.830  1.00  0.00           C
ATOM   4100  HA  SER A 261      50.570  38.500 166.550  1.00  0.00           H
ATOM   4101  CB  SER A 261      51.010  39.860 164.940  1.00  0.00           C
ATOM   4102  HB1 SER A 261      51.350  40.740 165.530  1.00  0.00           H
ATOM   4103  HB2 SER A 261      50.580  40.210 163.980  1.00  0.00           H
ATOM   4104  OG  SER A 261      52.120  39.010 164.720  1.00  0.00           O
ATOM   4105  HG1 SER A 261      52.510  38.980 165.600  1.00  0.00           H
ATOM   4106  C   SER A 261      49.230  40.050 166.610  1.00  0.00           C
ATOM   4107  O   SER A 261      49.810  40.830 167.390  1.00  0.00           O
ATOM   4108  N   GLN A 262      47.840  40.100 166.530  1.00  0.00           N
ATOM   4109  HN  GLN A 262      47.390  39.460 165.910  1.00  0.00           H
ATOM   4110  CA  GLN A 262      47.040  40.890 167.430  1.00  0.00           C
ATOM   4111  HA  GLN A 262      47.390  41.910 167.300  1.00  0.00           H
ATOM   4112  CB  GLN A 262      45.500  40.910 167.030  1.00  0.00           C
ATOM   4113  HB1 GLN A 262      44.900  41.340 167.870  1.00  0.00           H
ATOM   4114  HB2 GLN A 262      45.230  39.840 166.910  1.00  0.00           H
ATOM   4115  CG  GLN A 262      45.090  41.750 165.750  1.00  0.00           C
ATOM   4116  HG1 GLN A 262      45.790  41.450 164.940  1.00  0.00           H
ATOM   4117  HG2 GLN A 262      45.190  42.840 165.890  1.00  0.00           H
ATOM   4118  CD  GLN A 262      43.670  41.480 165.250  1.00  0.00           C
ATOM   4119  OE1 GLN A 262      43.340  40.830 164.250  1.00  0.00           O
ATOM   4120  NE2 GLN A 262      42.630  41.970 166.020  1.00  0.00           N
ATOM   4121 HE21 GLN A 262      42.870  42.500 166.830  1.00  0.00           H
ATOM   4122 HE22 GLN A 262      41.680  41.780 165.780  1.00  0.00           H
ATOM   4123  C   GLN A 262      47.230  40.660 168.910  1.00  0.00           C
ATOM   4124  O   GLN A 262      47.290  39.510 169.300  1.00  0.00           O
ATOM   4125  N   VAL A 263      47.340  41.700 169.710  1.00  0.00           N
ATOM   4126  HN  VAL A 263      47.470  42.570 169.230  1.00  0.00           H
ATOM   4127  CA  VAL A 263      46.950  41.800 171.070  1.00  0.00           C
ATOM   4128  HA  VAL A 263      47.130  40.820 171.490  1.00  0.00           H
ATOM   4129  CB  VAL A 263      47.730  42.860 171.860  1.00  0.00           C
ATOM   4130  HB  VAL A 263      47.660  43.880 171.400  1.00  0.00           H
ATOM   4131  CG1 VAL A 263      47.250  42.800 173.280  1.00  0.00           C
ATOM   4132 HG11 VAL A 263      48.000  43.070 174.060  1.00  0.00           H
ATOM   4133 HG12 VAL A 263      46.880  41.790 173.560  1.00  0.00           H
ATOM   4134 HG13 VAL A 263      46.420  43.530 173.390  1.00  0.00           H
ATOM   4135  CG2 VAL A 263      49.230  42.380 171.880  1.00  0.00           C
ATOM   4136 HG21 VAL A 263      49.070  41.360 172.280  1.00  0.00           H
ATOM   4137 HG22 VAL A 263      49.960  43.030 172.410  1.00  0.00           H
ATOM   4138 HG23 VAL A 263      49.550  42.350 170.820  1.00  0.00           H
ATOM   4139  C   VAL A 263      45.470  42.040 171.160  1.00  0.00           C
ATOM   4140  O   VAL A 263      44.980  43.080 170.670  1.00  0.00           O
ATOM   4141  N   LEU A 264      44.700  41.100 171.770  1.00  0.00           N
ATOM   4142  HN  LEU A 264      45.080  40.260 172.140  1.00  0.00           H
ATOM   4143  CA  LEU A 264      43.190  41.120 171.840  1.00  0.00           C
ATOM   4144  HA  LEU A 264      42.830  41.890 171.180  1.00  0.00           H
ATOM   4145  CB  LEU A 264      42.430  39.810 171.370  1.00  0.00           C
ATOM   4146  HB1 LEU A 264      41.330  39.910 171.490  1.00  0.00           H
ATOM   4147  HB2 LEU A 264      42.850  38.940 171.910  1.00  0.00           H
ATOM   4148  CG  LEU A 264      42.430  39.440 169.870  1.00  0.00           C
ATOM   4149  HG  LEU A 264      43.420  39.190 169.450  1.00  0.00           H
ATOM   4150  CD1 LEU A 264      41.560  38.220 169.570  1.00  0.00           C
ATOM   4151 HD11 LEU A 264      42.000  37.250 169.870  1.00  0.00           H
ATOM   4152 HD12 LEU A 264      41.270  38.180 168.490  1.00  0.00           H
ATOM   4153 HD13 LEU A 264      40.620  38.140 170.160  1.00  0.00           H
ATOM   4154  CD2 LEU A 264      41.800  40.600 169.030  1.00  0.00           C
ATOM   4155 HD21 LEU A 264      41.360  40.120 168.130  1.00  0.00           H
ATOM   4156 HD22 LEU A 264      42.530  41.270 168.520  1.00  0.00           H
ATOM   4157 HD23 LEU A 264      41.050  41.170 169.620  1.00  0.00           H
ATOM   4158  C   LEU A 264      42.710  41.640 173.120  1.00  0.00           C
ATOM   4159  O   LEU A 264      42.920  41.080 174.190  1.00  0.00           O
ATOM   4160  N   GLN A 265      42.170  42.840 173.120  1.00  0.00           N
ATOM   4161  HN  GLN A 265      41.950  43.360 172.290  1.00  0.00           H
ATOM   4162  CA  GLN A 265      41.980  43.580 174.400  1.00  0.00           C
ATOM   4163  HA  GLN A 265      42.520  43.110 175.200  1.00  0.00           H
ATOM   4164  CB  GLN A 265      42.400  45.070 174.120  1.00  0.00           C
ATOM   4165  HB1 GLN A 265      42.360  45.670 175.060  1.00  0.00           H
ATOM   4166  HB2 GLN A 265      41.650  45.390 173.370  1.00  0.00           H
ATOM   4167  CG  GLN A 265      43.790  45.190 173.400  1.00  0.00           C
ATOM   4168  HG1 GLN A 265      43.870  44.760 172.380  1.00  0.00           H
ATOM   4169  HG2 GLN A 265      44.540  44.660 174.040  1.00  0.00           H
ATOM   4170  CD  GLN A 265      44.310  46.630 173.290  1.00  0.00           C
ATOM   4171  OE1 GLN A 265      45.390  46.940 173.820  1.00  0.00           O
ATOM   4172  NE2 GLN A 265      43.500  47.460 172.580  1.00  0.00           N
ATOM   4173 HE21 GLN A 265      43.740  48.420 172.490  1.00  0.00           H
ATOM   4174 HE22 GLN A 265      42.620  47.200 172.180  1.00  0.00           H
ATOM   4175  C   GLN A 265      40.540  43.560 174.910  1.00  0.00           C
ATOM   4176  O   GLN A 265      39.530  43.810 174.220  1.00  0.00           O
ATOM   4177  N   PHE A 266      40.400  43.320 176.200  1.00  0.00           N
ATOM   4178  HN  PHE A 266      41.210  43.010 176.690  1.00  0.00           H
ATOM   4179  CA  PHE A 266      39.100  43.070 176.810  1.00  0.00           C
ATOM   4180  HA  PHE A 266      38.350  43.680 176.310  1.00  0.00           H
ATOM   4181  CB  PHE A 266      38.700  41.580 176.750  1.00  0.00           C
ATOM   4182  HB1 PHE A 266      38.530  41.240 175.700  1.00  0.00           H
ATOM   4183  HB2 PHE A 266      37.780  41.330 177.320  1.00  0.00           H
ATOM   4184  CG  PHE A 266      39.820  40.590 177.260  1.00  0.00           C
ATOM   4185  CD1 PHE A 266      40.860  40.150 176.410  1.00  0.00           C
ATOM   4186  HD1 PHE A 266      40.790  40.290 175.350  1.00  0.00           H
ATOM   4187  CE1 PHE A 266      41.850  39.200 176.790  1.00  0.00           C
ATOM   4188  HE1 PHE A 266      42.550  38.800 176.070  1.00  0.00           H
ATOM   4189  CZ  PHE A 266      41.810  38.710 178.040  1.00  0.00           C
ATOM   4190  HZ  PHE A 266      42.550  38.000 178.390  1.00  0.00           H
ATOM   4191  CD2 PHE A 266      39.790  40.040 178.520  1.00  0.00           C
ATOM   4192  HD2 PHE A 266      39.010  40.250 179.240  1.00  0.00           H
ATOM   4193  CE2 PHE A 266      40.800  39.150 178.930  1.00  0.00           C
ATOM   4194  HE2 PHE A 266      40.770  38.620 179.860  1.00  0.00           H
ATOM   4195  C   PHE A 266      39.070  43.520 178.190  1.00  0.00           C
ATOM   4196  O   PHE A 266      40.110  43.820 178.820  1.00  0.00           O
ATOM   4197  N   PHE A 267      37.790  43.730 178.630  1.00  0.00           N
ATOM   4198  HN  PHE A 267      37.060  43.560 177.980  1.00  0.00           H
ATOM   4199  CA  PHE A 267      37.380  43.870 180.010  1.00  0.00           C
ATOM   4200  HA  PHE A 267      38.130  44.440 180.520  1.00  0.00           H
ATOM   4201  CB  PHE A 267      35.930  44.430 180.170  1.00  0.00           C
ATOM   4202  HB1 PHE A 267      35.150  43.690 179.890  1.00  0.00           H
ATOM   4203  HB2 PHE A 267      35.680  45.320 179.560  1.00  0.00           H
ATOM   4204  CG  PHE A 267      35.740  44.820 181.640  1.00  0.00           C
ATOM   4205  CD1 PHE A 267      34.660  44.280 182.360  1.00  0.00           C
ATOM   4206  HD1 PHE A 267      34.110  43.510 181.860  1.00  0.00           H
ATOM   4207  CE1 PHE A 267      34.380  44.660 183.640  1.00  0.00           C
ATOM   4208  HE1 PHE A 267      33.620  44.170 184.230  1.00  0.00           H
ATOM   4209  CZ  PHE A 267      35.230  45.620 184.310  1.00  0.00           C
ATOM   4210  HZ  PHE A 267      35.030  45.950 185.320  1.00  0.00           H
ATOM   4211  CD2 PHE A 267      36.640  45.690 182.290  1.00  0.00           C
ATOM   4212  HD2 PHE A 267      37.340  46.260 181.710  1.00  0.00           H
ATOM   4213  CE2 PHE A 267      36.310  46.080 183.630  1.00  0.00           C
ATOM   4214  HE2 PHE A 267      36.950  46.820 184.110  1.00  0.00           H
ATOM   4215  C   PHE A 267      37.400  42.480 180.620  1.00  0.00           C
ATOM   4216  O   PHE A 267      36.970  41.410 180.130  1.00  0.00           O
ATOM   4217  N   SER A 268      37.910  42.460 181.870  1.00  0.00           N
ATOM   4218  HN  SER A 268      38.410  43.210 182.300  1.00  0.00           H
ATOM   4219  CA  SER A 268      37.740  41.320 182.720  1.00  0.00           C
ATOM   4220  HA  SER A 268      37.130  40.550 182.270  1.00  0.00           H
ATOM   4221  CB  SER A 268      39.060  40.520 182.920  1.00  0.00           C
ATOM   4222  HB1 SER A 268      39.760  41.220 183.430  1.00  0.00           H
ATOM   4223  HB2 SER A 268      39.340  40.100 181.930  1.00  0.00           H
ATOM   4224  OG  SER A 268      38.950  39.450 183.930  1.00  0.00           O
ATOM   4225  HG1 SER A 268      38.230  38.890 183.610  1.00  0.00           H
ATOM   4226  C   SER A 268      37.170  41.750 184.010  1.00  0.00           C
ATOM   4227  O   SER A 268      37.800  42.470 184.780  1.00  0.00           O
ATOM   4228  N   SER A 269      35.950  41.250 184.390  1.00  0.00           N
ATOM   4229  HN  SER A 269      35.400  40.690 183.780  1.00  0.00           H
ATOM   4230  CA  SER A 269      35.130  41.540 185.550  1.00  0.00           C
ATOM   4231  HA  SER A 269      35.230  42.620 185.560  1.00  0.00           H
ATOM   4232  CB  SER A 269      33.630  41.360 185.290  1.00  0.00           C
ATOM   4233  HB1 SER A 269      33.530  40.250 185.180  1.00  0.00           H
ATOM   4234  HB2 SER A 269      33.310  41.950 184.420  1.00  0.00           H
ATOM   4235  OG  SER A 269      32.910  41.700 186.440  1.00  0.00           O
ATOM   4236  HG1 SER A 269      33.190  42.590 186.640  1.00  0.00           H
ATOM   4237  C   SER A 269      35.630  41.110 186.880  1.00  0.00           C
ATOM   4238  O   SER A 269      35.510  41.800 187.890  1.00  0.00           O
ATOM   4239  N   ASP A 270      36.250  39.900 186.970  1.00  0.00           N
ATOM   4240  HN  ASP A 270      36.340  39.350 186.140  1.00  0.00           H
ATOM   4241  CA  ASP A 270      36.860  39.300 188.080  1.00  0.00           C
ATOM   4242  HA  ASP A 270      36.090  39.320 188.830  1.00  0.00           H
ATOM   4243  CB  ASP A 270      37.290  37.830 187.790  1.00  0.00           C
ATOM   4244  HB1 ASP A 270      37.590  37.360 188.740  1.00  0.00           H
ATOM   4245  HB2 ASP A 270      38.010  37.660 186.960  1.00  0.00           H
ATOM   4246  CG  ASP A 270      36.010  37.090 187.340  1.00  0.00           C
ATOM   4247  OD1 ASP A 270      35.000  37.040 188.060  1.00  0.00           O
ATOM   4248  OD2 ASP A 270      36.180  36.350 186.300  1.00  0.00           O
ATOM   4249  C   ASP A 270      37.980  40.110 188.640  1.00  0.00           C
ATOM   4250  O   ASP A 270      38.030  40.110 189.870  1.00  0.00           O
ATOM   4251  N   ILE A 271      38.790  40.770 187.790  1.00  0.00           N
ATOM   4252  HN  ILE A 271      38.740  40.610 186.810  1.00  0.00           H
ATOM   4253  CA  ILE A 271      39.790  41.660 188.230  1.00  0.00           C
ATOM   4254  HA  ILE A 271      39.920  41.440 189.280  1.00  0.00           H
ATOM   4255  CB  ILE A 271      41.150  41.420 187.480  1.00  0.00           C
ATOM   4256  HB  ILE A 271      41.890  42.220 187.720  1.00  0.00           H
ATOM   4257  CG2 ILE A 271      41.620  40.050 187.890  1.00  0.00           C
ATOM   4258 HG21 ILE A 271      41.510  39.920 188.990  1.00  0.00           H
ATOM   4259 HG22 ILE A 271      42.700  39.860 187.750  1.00  0.00           H
ATOM   4260 HG23 ILE A 271      40.970  39.320 187.360  1.00  0.00           H
ATOM   4261  CG1 ILE A 271      40.960  41.480 185.950  1.00  0.00           C
ATOM   4262 HG11 ILE A 271      40.610  42.460 185.570  1.00  0.00           H
ATOM   4263 HG12 ILE A 271      40.210  40.690 185.700  1.00  0.00           H
ATOM   4264  CD  ILE A 271      42.310  41.190 185.160  1.00  0.00           C
ATOM   4265  HD1 ILE A 271      43.030  41.950 185.530  1.00  0.00           H
ATOM   4266  HD2 ILE A 271      42.320  41.240 184.050  1.00  0.00           H
ATOM   4267  HD3 ILE A 271      42.730  40.230 185.530  1.00  0.00           H
ATOM   4268  C   ILE A 271      39.340  43.130 188.190  1.00  0.00           C
ATOM   4269  O   ILE A 271      40.060  44.080 188.530  1.00  0.00           O
ATOM   4270  N   CYS A 272      38.040  43.310 187.780  1.00  0.00           N
ATOM   4271  HN  CYS A 272      37.480  42.490 187.690  1.00  0.00           H
ATOM   4272  CA  CYS A 272      37.350  44.620 187.500  1.00  0.00           C
ATOM   4273  HA  CYS A 272      36.480  44.390 186.910  1.00  0.00           H
ATOM   4274  CB  CYS A 272      36.880  45.420 188.770  1.00  0.00           C
ATOM   4275  HB1 CYS A 272      36.480  46.400 188.410  1.00  0.00           H
ATOM   4276  HB2 CYS A 272      37.810  45.590 189.360  1.00  0.00           H
ATOM   4277  SG  CYS A 272      35.750  44.560 189.760  1.00  0.00           S
ATOM   4278  HG1 CYS A 272      36.450  43.430 189.880  1.00  0.00           H
ATOM   4279  C   CYS A 272      38.150  45.650 186.650  1.00  0.00           C
ATOM   4280  O   CYS A 272      38.100  46.880 186.910  1.00  0.00           O
ATOM   4281  N   ARG A 273      38.900  45.190 185.660  1.00  0.00           N
ATOM   4282  HN  ARG A 273      38.820  44.240 185.370  1.00  0.00           H
ATOM   4283  CA  ARG A 273      39.840  46.040 184.960  1.00  0.00           C
ATOM   4284  HA  ARG A 273      39.430  47.020 184.780  1.00  0.00           H
ATOM   4285  CB  ARG A 273      41.220  46.310 185.760  1.00  0.00           C
ATOM   4286  HB1 ARG A 273      41.030  46.950 186.650  1.00  0.00           H
ATOM   4287  HB2 ARG A 273      41.780  46.900 185.010  1.00  0.00           H
ATOM   4288  CG  ARG A 273      41.980  44.970 186.060  1.00  0.00           C
ATOM   4289  HG1 ARG A 273      41.770  44.140 185.350  1.00  0.00           H
ATOM   4290  HG2 ARG A 273      41.660  44.670 187.080  1.00  0.00           H
ATOM   4291  CD  ARG A 273      43.550  45.220 186.190  1.00  0.00           C
ATOM   4292  HD1 ARG A 273      43.890  44.260 186.630  1.00  0.00           H
ATOM   4293  HD2 ARG A 273      43.730  45.980 186.990  1.00  0.00           H
ATOM   4294  NE  ARG A 273      44.130  45.610 184.860  1.00  0.00           N
ATOM   4295  HE  ARG A 273      43.450  45.730 184.140  1.00  0.00           H
ATOM   4296  CZ  ARG A 273      45.370  45.450 184.490  1.00  0.00           C
ATOM   4297  NH1 ARG A 273      46.350  44.930 185.260  1.00  0.00           N
ATOM   4298 HH11 ARG A 273      46.330  44.620 186.210  1.00  0.00           H
ATOM   4299 HH12 ARG A 273      47.250  44.760 184.860  1.00  0.00           H
ATOM   4300  NH2 ARG A 273      45.810  45.750 183.290  1.00  0.00           N
ATOM   4301 HH21 ARG A 273      45.180  46.060 182.580  1.00  0.00           H
ATOM   4302 HH22 ARG A 273      46.770  45.630 183.030  1.00  0.00           H
ATOM   4303  C   ARG A 273      40.110  45.510 183.570  1.00  0.00           C
ATOM   4304  O   ARG A 273      40.020  44.320 183.310  1.00  0.00           O
ATOM   4305  N   SER A 274      40.490  46.440 182.680  1.00  0.00           N
ATOM   4306  HN  SER A 274      40.450  47.400 182.940  1.00  0.00           H
ATOM   4307  CA  SER A 274      41.140  46.060 181.380  1.00  0.00           C
ATOM   4308  HA  SER A 274      40.450  45.500 180.760  1.00  0.00           H
ATOM   4309  CB  SER A 274      41.630  47.270 180.560  1.00  0.00           C
ATOM   4310  HB1 SER A 274      41.930  46.940 179.540  1.00  0.00           H
ATOM   4311  HB2 SER A 274      42.530  47.710 181.020  1.00  0.00           H
ATOM   4312  OG  SER A 274      40.580  48.230 180.350  1.00  0.00           O
ATOM   4313  HG1 SER A 274      39.830  47.770 179.970  1.00  0.00           H
ATOM   4314  C   SER A 274      42.310  45.090 181.440  1.00  0.00           C
ATOM   4315  O   SER A 274      43.120  45.290 182.310  1.00  0.00           O
ATOM   4316  N   ILE A 275      42.440  44.200 180.510  1.00  0.00           N
ATOM   4317  HN  ILE A 275      41.710  44.170 179.830  1.00  0.00           H
ATOM   4318  CA  ILE A 275      43.590  43.320 180.380  1.00  0.00           C
ATOM   4319  HA  ILE A 275      44.460  43.850 180.740  1.00  0.00           H
ATOM   4320  CB  ILE A 275      43.440  42.060 181.250  1.00  0.00           C
ATOM   4321  HB  ILE A 275      43.080  42.430 182.230  1.00  0.00           H
ATOM   4322  CG2 ILE A 275      42.290  41.230 180.700  1.00  0.00           C
ATOM   4323 HG21 ILE A 275      41.360  41.800 180.530  1.00  0.00           H
ATOM   4324 HG22 ILE A 275      42.130  40.410 181.450  1.00  0.00           H
ATOM   4325 HG23 ILE A 275      42.570  40.780 179.720  1.00  0.00           H
ATOM   4326  CG1 ILE A 275      44.550  41.170 181.400  1.00  0.00           C
ATOM   4327 HG11 ILE A 275      44.900  40.610 180.510  1.00  0.00           H
ATOM   4328 HG12 ILE A 275      44.160  40.350 182.030  1.00  0.00           H
ATOM   4329  CD  ILE A 275      45.770  41.820 182.040  1.00  0.00           C
ATOM   4330  HD1 ILE A 275      45.490  42.330 182.990  1.00  0.00           H
ATOM   4331  HD2 ILE A 275      46.190  42.630 181.400  1.00  0.00           H
ATOM   4332  HD3 ILE A 275      46.560  41.060 182.200  1.00  0.00           H
ATOM   4333  C   ILE A 275      43.730  42.940 178.930  1.00  0.00           C
ATOM   4334  O   ILE A 275      43.060  43.480 178.030  1.00  0.00           O
ATOM   4335  N   TYR A 276      44.760  42.180 178.600  1.00  0.00           N
ATOM   4336  HN  TYR A 276      45.450  41.850 179.230  1.00  0.00           H
ATOM   4337  CA  TYR A 276      44.910  41.870 177.190  1.00  0.00           C
ATOM   4338  HA  TYR A 276      43.910  41.730 176.830  1.00  0.00           H
ATOM   4339  CB  TYR A 276      45.530  42.900 176.240  1.00  0.00           C
ATOM   4340  HB1 TYR A 276      44.810  43.730 176.150  1.00  0.00           H
ATOM   4341  HB2 TYR A 276      45.660  42.510 175.210  1.00  0.00           H
ATOM   4342  CG  TYR A 276      46.740  43.560 176.800  1.00  0.00           C
ATOM   4343  CD1 TYR A 276      46.650  44.900 177.290  1.00  0.00           C
ATOM   4344  HD1 TYR A 276      45.650  45.290 177.190  1.00  0.00           H
ATOM   4345  CE1 TYR A 276      47.680  45.530 177.900  1.00  0.00           C
ATOM   4346  HE1 TYR A 276      47.600  46.490 178.380  1.00  0.00           H
ATOM   4347  CZ  TYR A 276      48.900  44.830 177.970  1.00  0.00           C
ATOM   4348  OH  TYR A 276      49.960  45.500 178.660  1.00  0.00           O
ATOM   4349  HH  TYR A 276      49.820  46.440 178.520  1.00  0.00           H
ATOM   4350  CD2 TYR A 276      47.970  42.930 176.820  1.00  0.00           C
ATOM   4351  HD2 TYR A 276      48.150  41.960 176.380  1.00  0.00           H
ATOM   4352  CE2 TYR A 276      49.060  43.580 177.500  1.00  0.00           C
ATOM   4353  HE2 TYR A 276      50.040  43.140 177.460  1.00  0.00           H
ATOM   4354  C   TYR A 276      45.590  40.460 177.040  1.00  0.00           C
ATOM   4355  O   TYR A 276      46.370  40.130 177.970  1.00  0.00           O
ATOM   4356  N   ALA A 277      45.330  39.770 175.900  1.00  0.00           N
ATOM   4357  HN  ALA A 277      44.720  40.140 175.200  1.00  0.00           H
ATOM   4358  CA  ALA A 277      45.970  38.430 175.640  1.00  0.00           C
ATOM   4359  HA  ALA A 277      46.650  38.180 176.440  1.00  0.00           H
ATOM   4360  CB  ALA A 277      44.910  37.280 175.590  1.00  0.00           C
ATOM   4361  HB1 ALA A 277      45.500  36.340 175.490  1.00  0.00           H
ATOM   4362  HB2 ALA A 277      44.340  37.310 174.630  1.00  0.00           H
ATOM   4363  HB3 ALA A 277      44.270  37.240 176.500  1.00  0.00           H
ATOM   4364  C   ALA A 277      46.850  38.470 174.390  1.00  0.00           C
ATOM   4365  O   ALA A 277      46.560  39.230 173.470  1.00  0.00           O
ATOM   4366  N   VAL A 278      47.850  37.620 174.340  1.00  0.00           N
ATOM   4367  HN  VAL A 278      48.050  37.050 175.130  1.00  0.00           H
ATOM   4368  CA  VAL A 278      48.800  37.420 173.260  1.00  0.00           C
ATOM   4369  HA  VAL A 278      48.430  38.100 172.500  1.00  0.00           H
ATOM   4370  CB  VAL A 278      50.240  37.840 173.730  1.00  0.00           C
ATOM   4371  HB  VAL A 278      50.910  37.910 172.840  1.00  0.00           H
ATOM   4372  CG1 VAL A 278      50.250  39.320 174.280  1.00  0.00           C
ATOM   4373 HG11 VAL A 278      49.490  39.540 175.060  1.00  0.00           H
ATOM   4374 HG12 VAL A 278      50.170  40.090 173.480  1.00  0.00           H
ATOM   4375 HG13 VAL A 278      51.240  39.560 174.700  1.00  0.00           H
ATOM   4376  CG2 VAL A 278      50.820  36.930 174.840  1.00  0.00           C
ATOM   4377 HG21 VAL A 278      50.700  35.860 174.580  1.00  0.00           H
ATOM   4378 HG22 VAL A 278      50.310  37.200 175.800  1.00  0.00           H
ATOM   4379 HG23 VAL A 278      51.870  37.190 175.080  1.00  0.00           H
ATOM   4380  C   VAL A 278      48.640  36.060 172.710  1.00  0.00           C
ATOM   4381  O   VAL A 278      48.380  35.060 173.390  1.00  0.00           O
ATOM   4382  N   PHE A 279      48.770  35.940 171.410  1.00  0.00           N
ATOM   4383  HN  PHE A 279      49.050  36.790 170.970  1.00  0.00           H
ATOM   4384  CA  PHE A 279      48.690  34.710 170.670  1.00  0.00           C
ATOM   4385  HA  PHE A 279      47.730  34.280 170.950  1.00  0.00           H
ATOM   4386  CB  PHE A 279      48.840  34.970 169.150  1.00  0.00           C
ATOM   4387  HB1 PHE A 279      49.770  35.560 169.000  1.00  0.00           H
ATOM   4388  HB2 PHE A 279      48.010  35.600 168.760  1.00  0.00           H
ATOM   4389  CG  PHE A 279      48.840  33.770 168.250  1.00  0.00           C
ATOM   4390  CD1 PHE A 279      50.040  33.270 167.660  1.00  0.00           C
ATOM   4391  HD1 PHE A 279      50.980  33.770 167.840  1.00  0.00           H
ATOM   4392  CE1 PHE A 279      50.060  32.210 166.820  1.00  0.00           C
ATOM   4393  HE1 PHE A 279      50.930  31.960 166.210  1.00  0.00           H
ATOM   4394  CZ  PHE A 279      48.920  31.470 166.670  1.00  0.00           C
ATOM   4395  HZ  PHE A 279      48.860  30.590 166.050  1.00  0.00           H
ATOM   4396  CD2 PHE A 279      47.700  32.910 168.170  1.00  0.00           C
ATOM   4397  HD2 PHE A 279      46.790  33.170 168.690  1.00  0.00           H
ATOM   4398  CE2 PHE A 279      47.760  31.820 167.320  1.00  0.00           C
ATOM   4399  HE2 PHE A 279      46.910  31.190 167.100  1.00  0.00           H
ATOM   4400  C   PHE A 279      49.750  33.680 171.210  1.00  0.00           C
ATOM   4401  O   PHE A 279      50.850  34.070 171.540  1.00  0.00           O
ATOM   4402  N   GLU A 280      49.350  32.360 171.260  1.00  0.00           N
ATOM   4403  HN  GLU A 280      48.390  32.190 171.090  1.00  0.00           H
ATOM   4404  CA  GLU A 280      50.230  31.300 171.790  1.00  0.00           C
ATOM   4405  HA  GLU A 280      51.190  31.650 172.150  1.00  0.00           H
ATOM   4406  CB  GLU A 280      49.430  30.400 172.820  1.00  0.00           C
ATOM   4407  HB1 GLU A 280      48.610  29.910 172.250  1.00  0.00           H
ATOM   4408  HB2 GLU A 280      48.800  31.050 173.460  1.00  0.00           H
ATOM   4409  CG  GLU A 280      50.460  29.490 173.630  1.00  0.00           C
ATOM   4410  HG1 GLU A 280      50.870  30.010 174.520  1.00  0.00           H
ATOM   4411  HG2 GLU A 280      51.240  29.050 172.970  1.00  0.00           H
ATOM   4412  CD  GLU A 280      49.590  28.360 174.090  1.00  0.00           C
ATOM   4413  OE1 GLU A 280      49.290  28.260 175.250  1.00  0.00           O
ATOM   4414  OE2 GLU A 280      49.290  27.440 173.250  1.00  0.00           O
ATOM   4415  C   GLU A 280      50.680  30.420 170.640  1.00  0.00           C
ATOM   4416  O   GLU A 280      51.860  30.370 170.180  1.00  0.00           O
ATOM   4417  N   SER A 281      49.700  29.680 170.050  1.00  0.00           N
ATOM   4418  HN  SER A 281      48.780  29.650 170.450  1.00  0.00           H
ATOM   4419  CA  SER A 281      49.950  28.750 168.930  1.00  0.00           C
ATOM   4420  HA  SER A 281      50.400  29.300 168.120  1.00  0.00           H
ATOM   4421  CB  SER A 281      50.680  27.440 169.230  1.00  0.00           C
ATOM   4422  HB1 SER A 281      50.080  26.780 169.880  1.00  0.00           H
ATOM   4423  HB2 SER A 281      51.660  27.610 169.730  1.00  0.00           H
ATOM   4424  OG  SER A 281      50.990  26.570 168.130  1.00  0.00           O
ATOM   4425  HG1 SER A 281      51.330  25.770 168.520  1.00  0.00           H
ATOM   4426  C   SER A 281      48.510  28.430 168.410  1.00  0.00           C
ATOM   4427  O   SER A 281      47.500  28.590 169.120  1.00  0.00           O
ATOM   4428  N   ASP A 282      48.360  27.900 167.190  1.00  0.00           N
ATOM   4429  HN  ASP A 282      49.080  27.930 166.490  1.00  0.00           H
ATOM   4430  CA  ASP A 282      47.160  27.510 166.490  1.00  0.00           C
ATOM   4431  HA  ASP A 282      46.340  28.140 166.780  1.00  0.00           H
ATOM   4432  CB  ASP A 282      47.230  27.760 164.950  1.00  0.00           C
ATOM   4433  HB1 ASP A 282      47.020  28.830 164.770  1.00  0.00           H
ATOM   4434  HB2 ASP A 282      46.470  27.110 164.470  1.00  0.00           H
ATOM   4435  CG  ASP A 282      48.590  27.450 164.290  1.00  0.00           C
ATOM   4436  OD1 ASP A 282      48.900  27.970 163.230  1.00  0.00           O
ATOM   4437  OD2 ASP A 282      49.400  26.700 164.900  1.00  0.00           O
ATOM   4438  C   ASP A 282      46.730  26.060 166.920  1.00  0.00           C
ATOM   4439  O   ASP A 282      47.640  25.270 166.970  1.00  0.00           O
ATOM   4440  N   VAL A 283      45.520  25.770 167.140  1.00  0.00           N
ATOM   4441  HN  VAL A 283      44.870  26.520 167.080  1.00  0.00           H
ATOM   4442  CA  VAL A 283      45.150  24.510 167.500  1.00  0.00           C
ATOM   4443  HA  VAL A 283      45.850  23.770 167.150  1.00  0.00           H
ATOM   4444  CB  VAL A 283      45.190  24.380 169.060  1.00  0.00           C
ATOM   4445  HB  VAL A 283      46.180  24.740 169.410  1.00  0.00           H
ATOM   4446  CG1 VAL A 283      44.150  25.310 169.760  1.00  0.00           C
ATOM   4447 HG11 VAL A 283      43.120  24.990 169.510  1.00  0.00           H
ATOM   4448 HG12 VAL A 283      44.200  26.370 169.420  1.00  0.00           H
ATOM   4449 HG13 VAL A 283      44.220  25.230 170.870  1.00  0.00           H
ATOM   4450  CG2 VAL A 283      45.000  22.920 169.540  1.00  0.00           C
ATOM   4451 HG21 VAL A 283      45.010  22.790 170.650  1.00  0.00           H
ATOM   4452 HG22 VAL A 283      45.820  22.350 169.060  1.00  0.00           H
ATOM   4453 HG23 VAL A 283      44.020  22.540 169.170  1.00  0.00           H
ATOM   4454  C   VAL A 283      43.790  24.330 166.820  1.00  0.00           C
ATOM   4455  O   VAL A 283      43.260  25.200 166.160  1.00  0.00           O
ATOM   4456  N   ASN A 284      43.200  23.090 166.840  1.00  0.00           N
ATOM   4457  HN  ASN A 284      43.750  22.310 167.120  1.00  0.00           H
ATOM   4458  CA  ASN A 284      41.910  22.790 166.340  1.00  0.00           C
ATOM   4459  HA  ASN A 284      41.440  23.670 165.930  1.00  0.00           H
ATOM   4460  CB  ASN A 284      42.130  21.720 165.170  1.00  0.00           C
ATOM   4461  HB1 ASN A 284      42.930  21.010 165.470  1.00  0.00           H
ATOM   4462  HB2 ASN A 284      42.540  22.300 164.320  1.00  0.00           H
ATOM   4463  CG  ASN A 284      40.890  20.910 164.830  1.00  0.00           C
ATOM   4464  OD1 ASN A 284      40.070  21.220 163.970  1.00  0.00           O
ATOM   4465  ND2 ASN A 284      40.780  19.780 165.540  1.00  0.00           N
ATOM   4466 HD21 ASN A 284      40.180  19.050 165.200  1.00  0.00           H
ATOM   4467 HD22 ASN A 284      41.360  19.640 166.350  1.00  0.00           H
ATOM   4468  C   ASN A 284      41.100  22.300 167.430  1.00  0.00           C
ATOM   4469  O   ASN A 284      41.530  21.420 168.180  1.00  0.00           O
ATOM   4470  N   LEU A 285      39.900  22.860 167.630  1.00  0.00           N
ATOM   4471  HN  LEU A 285      39.510  23.540 167.010  1.00  0.00           H
ATOM   4472  CA  LEU A 285      38.930  22.500 168.620  1.00  0.00           C
ATOM   4473  HA  LEU A 285      39.450  21.780 169.240  1.00  0.00           H
ATOM   4474  CB  LEU A 285      38.380  23.780 169.360  1.00  0.00           C
ATOM   4475  HB1 LEU A 285      37.970  24.380 168.520  1.00  0.00           H
ATOM   4476  HB2 LEU A 285      39.190  24.290 169.930  1.00  0.00           H
ATOM   4477  CG  LEU A 285      37.070  23.510 170.200  1.00  0.00           C
ATOM   4478  HG  LEU A 285      36.190  23.460 169.520  1.00  0.00           H
ATOM   4479  CD1 LEU A 285      37.100  22.320 171.110  1.00  0.00           C
ATOM   4480 HD11 LEU A 285      36.420  22.420 171.980  1.00  0.00           H
ATOM   4481 HD12 LEU A 285      38.100  22.150 171.550  1.00  0.00           H
ATOM   4482 HD13 LEU A 285      36.890  21.380 170.560  1.00  0.00           H
ATOM   4483  CD2 LEU A 285      36.870  24.770 170.960  1.00  0.00           C
ATOM   4484 HD21 LEU A 285      36.090  24.760 171.740  1.00  0.00           H
ATOM   4485 HD22 LEU A 285      36.560  25.640 170.350  1.00  0.00           H
ATOM   4486 HD23 LEU A 285      37.820  25.070 171.450  1.00  0.00           H
ATOM   4487  C   LEU A 285      37.870  21.680 167.860  1.00  0.00           C
ATOM   4488  O   LEU A 285      37.040  22.310 167.130  1.00  0.00           O
ATOM   4489  N   LYS A 286      37.680  20.370 168.080  1.00  0.00           N
ATOM   4490  HN  LYS A 286      38.420  19.820 168.470  1.00  0.00           H
ATOM   4491  CA  LYS A 286      36.590  19.530 167.580  1.00  0.00           C
ATOM   4492  HA  LYS A 286      36.940  18.510 167.570  1.00  0.00           H
ATOM   4493  CB  LYS A 286      35.310  19.610 168.500  1.00  0.00           C
ATOM   4494  HB1 LYS A 286      34.400  19.240 167.980  1.00  0.00           H
ATOM   4495  HB2 LYS A 286      35.160  20.680 168.760  1.00  0.00           H
ATOM   4496  CG  LYS A 286      35.600  18.820 169.820  1.00  0.00           C
ATOM   4497  HG1 LYS A 286      36.620  18.970 170.220  1.00  0.00           H
ATOM   4498  HG2 LYS A 286      35.630  17.760 169.480  1.00  0.00           H
ATOM   4499  CD  LYS A 286      34.520  18.960 170.990  1.00  0.00           C
ATOM   4500  HD1 LYS A 286      33.600  18.550 170.530  1.00  0.00           H
ATOM   4501  HD2 LYS A 286      34.280  20.040 171.150  1.00  0.00           H
ATOM   4502  CE  LYS A 286      34.900  18.160 172.240  1.00  0.00           C
ATOM   4503  HE1 LYS A 286      35.900  18.350 172.690  1.00  0.00           H
ATOM   4504  HE2 LYS A 286      34.880  17.120 171.870  1.00  0.00           H
ATOM   4505  NZ  LYS A 286      33.940  18.300 173.430  1.00  0.00           N
ATOM   4506  HZ1 LYS A 286      33.010  17.970 173.120  1.00  0.00           H
ATOM   4507  HZ2 LYS A 286      33.900  19.320 173.610  1.00  0.00           H
ATOM   4508  HZ3 LYS A 286      34.300  17.740 174.230  1.00  0.00           H
ATOM   4509  C   LYS A 286      36.150  19.720 166.080  1.00  0.00           C
ATOM   4510  O   LYS A 286      34.960  19.620 165.660  1.00  0.00           O
ATOM   4511  N   GLY A 287      37.110  19.830 165.220  1.00  0.00           N
ATOM   4512  HN  GLY A 287      38.050  19.890 165.550  1.00  0.00           H
ATOM   4513  CA  GLY A 287      36.910  20.050 163.800  1.00  0.00           C
ATOM   4514  HA1 GLY A 287      35.990  19.600 163.470  1.00  0.00           H
ATOM   4515  HA2 GLY A 287      37.790  19.680 163.290  1.00  0.00           H
ATOM   4516  C   GLY A 287      36.920  21.470 163.370  1.00  0.00           C
ATOM   4517  O   GLY A 287      36.860  21.770 162.160  1.00  0.00           O
ATOM   4518  N   ILE A 288      37.120  22.410 164.290  1.00  0.00           N
ATOM   4519  HN  ILE A 288      37.220  22.270 165.270  1.00  0.00           H
ATOM   4520  CA  ILE A 288      37.230  23.830 163.980  1.00  0.00           C
ATOM   4521  HA  ILE A 288      36.970  23.830 162.930  1.00  0.00           H
ATOM   4522  CB  ILE A 288      36.230  24.720 164.700  1.00  0.00           C
ATOM   4523  HB  ILE A 288      36.410  24.740 165.800  1.00  0.00           H
ATOM   4524  CG2 ILE A 288      36.330  26.180 164.180  1.00  0.00           C
ATOM   4525 HG21 ILE A 288      35.850  26.330 163.190  1.00  0.00           H
ATOM   4526 HG22 ILE A 288      37.350  26.560 163.960  1.00  0.00           H
ATOM   4527 HG23 ILE A 288      35.710  26.870 164.790  1.00  0.00           H
ATOM   4528  CG1 ILE A 288      34.740  24.330 164.550  1.00  0.00           C
ATOM   4529 HG11 ILE A 288      34.740  23.260 164.280  1.00  0.00           H
ATOM   4530 HG12 ILE A 288      34.290  24.770 163.630  1.00  0.00           H
ATOM   4531  CD  ILE A 288      33.900  24.670 165.750  1.00  0.00           C
ATOM   4532  HD1 ILE A 288      33.280  23.770 165.890  1.00  0.00           H
ATOM   4533  HD2 ILE A 288      33.310  25.610 165.790  1.00  0.00           H
ATOM   4534  HD3 ILE A 288      34.520  24.650 166.680  1.00  0.00           H
ATOM   4535  C   ILE A 288      38.600  24.330 164.280  1.00  0.00           C
ATOM   4536  O   ILE A 288      39.030  24.320 165.420  1.00  0.00           O
ATOM   4537  N   PRO A 289      39.390  24.780 163.360  1.00  0.00           N
ATOM   4538  CD  PRO A 289      39.290  24.310 161.990  1.00  0.00           C
ATOM   4539  HD1 PRO A 289      38.500  24.750 161.360  1.00  0.00           H
ATOM   4540  HD2 PRO A 289      39.150  23.200 162.000  1.00  0.00           H
ATOM   4541  CA  PRO A 289      40.560  25.730 163.560  1.00  0.00           C
ATOM   4542  HA  PRO A 289      41.360  25.270 164.110  1.00  0.00           H
ATOM   4543  CB  PRO A 289      41.000  26.050 162.120  1.00  0.00           C
ATOM   4544  HB1 PRO A 289      42.070  26.330 162.190  1.00  0.00           H
ATOM   4545  HB2 PRO A 289      40.500  26.870 161.570  1.00  0.00           H
ATOM   4546  CG  PRO A 289      40.690  24.760 161.460  1.00  0.00           C
ATOM   4547  HG1 PRO A 289      40.680  24.920 160.370  1.00  0.00           H
ATOM   4548  HG2 PRO A 289      41.470  24.060 161.830  1.00  0.00           H
ATOM   4549  C   PRO A 289      40.320  27.030 164.320  1.00  0.00           C
ATOM   4550  O   PRO A 289      39.590  27.910 163.930  1.00  0.00           O
ATOM   4551  N   VAL A 290      41.240  27.230 165.330  1.00  0.00           N
ATOM   4552  HN  VAL A 290      41.950  26.550 165.510  1.00  0.00           H
ATOM   4553  CA  VAL A 290      41.050  28.270 166.290  1.00  0.00           C
ATOM   4554  HA  VAL A 290      40.730  29.180 165.790  1.00  0.00           H
ATOM   4555  CB  VAL A 290      40.120  27.890 167.500  1.00  0.00           C
ATOM   4556  HB  VAL A 290      40.250  28.740 168.210  1.00  0.00           H
ATOM   4557  CG1 VAL A 290      38.630  27.770 167.160  1.00  0.00           C
ATOM   4558 HG11 VAL A 290      38.390  28.540 166.410  1.00  0.00           H
ATOM   4559 HG12 VAL A 290      37.980  27.670 168.050  1.00  0.00           H
ATOM   4560 HG13 VAL A 290      38.480  26.810 166.610  1.00  0.00           H
ATOM   4561  CG2 VAL A 290      40.570  26.630 168.150  1.00  0.00           C
ATOM   4562 HG21 VAL A 290      39.860  26.330 168.950  1.00  0.00           H
ATOM   4563 HG22 VAL A 290      41.540  26.880 168.630  1.00  0.00           H
ATOM   4564 HG23 VAL A 290      40.790  25.810 167.420  1.00  0.00           H
ATOM   4565  C   VAL A 290      42.420  28.580 166.770  1.00  0.00           C
ATOM   4566  O   VAL A 290      43.400  27.860 166.730  1.00  0.00           O
ATOM   4567  N   TYR A 291      42.630  29.810 167.240  1.00  0.00           N
ATOM   4568  HN  TYR A 291      41.850  30.400 167.440  1.00  0.00           H
ATOM   4569  CA  TYR A 291      43.880  30.330 167.660  1.00  0.00           C
ATOM   4570  HA  TYR A 291      44.760  29.770 167.350  1.00  0.00           H
ATOM   4571  CB  TYR A 291      44.120  31.740 167.180  1.00  0.00           C
ATOM   4572  HB1 TYR A 291      45.120  32.090 167.510  1.00  0.00           H
ATOM   4573  HB2 TYR A 291      43.350  32.450 167.560  1.00  0.00           H
ATOM   4574  CG  TYR A 291      44.330  31.960 165.710  1.00  0.00           C
ATOM   4575  CD1 TYR A 291      44.560  30.920 164.860  1.00  0.00           C
ATOM   4576  HD1 TYR A 291      44.740  29.900 165.140  1.00  0.00           H
ATOM   4577  CE1 TYR A 291      44.820  31.140 163.410  1.00  0.00           C
ATOM   4578  HE1 TYR A 291      44.980  30.280 162.780  1.00  0.00           H
ATOM   4579  CZ  TYR A 291      44.870  32.430 162.960  1.00  0.00           C
ATOM   4580  OH  TYR A 291      45.110  32.660 161.620  1.00  0.00           O
ATOM   4581  HH  TYR A 291      44.600  33.450 161.450  1.00  0.00           H
ATOM   4582  CD2 TYR A 291      44.370  33.280 165.160  1.00  0.00           C
ATOM   4583  HD2 TYR A 291      44.140  34.140 165.770  1.00  0.00           H
ATOM   4584  CE2 TYR A 291      44.610  33.500 163.780  1.00  0.00           C
ATOM   4585  HE2 TYR A 291      44.630  34.520 163.420  1.00  0.00           H
ATOM   4586  C   TYR A 291      43.810  30.390 169.180  1.00  0.00           C
ATOM   4587  O   TYR A 291      42.820  30.990 169.760  1.00  0.00           O
ATOM   4588  N   ARG A 292      44.800  29.930 169.900  1.00  0.00           N
ATOM   4589  HN  ARG A 292      45.640  29.560 169.520  1.00  0.00           H
ATOM   4590  CA  ARG A 292      44.820  30.070 171.280  1.00  0.00           C
ATOM   4591  HA  ARG A 292      43.830  30.100 171.720  1.00  0.00           H
ATOM   4592  CB  ARG A 292      45.410  28.780 171.970  1.00  0.00           C
ATOM   4593  HB1 ARG A 292      46.360  28.620 171.400  1.00  0.00           H
ATOM   4594  HB2 ARG A 292      44.710  27.950 171.750  1.00  0.00           H
ATOM   4595  CG  ARG A 292      45.710  28.750 173.440  1.00  0.00           C
ATOM   4596  HG1 ARG A 292      44.990  29.330 174.050  1.00  0.00           H
ATOM   4597  HG2 ARG A 292      46.680  29.300 173.470  1.00  0.00           H
ATOM   4598  CD  ARG A 292      46.060  27.420 174.110  1.00  0.00           C
ATOM   4599  HD1 ARG A 292      46.390  27.650 175.140  1.00  0.00           H
ATOM   4600  HD2 ARG A 292      46.770  26.830 173.500  1.00  0.00           H
ATOM   4601  NE  ARG A 292      44.860  26.630 174.260  1.00  0.00           N
ATOM   4602  HE  ARG A 292      43.950  27.030 174.150  1.00  0.00           H
ATOM   4603  CZ  ARG A 292      44.820  25.350 174.200  1.00  0.00           C
ATOM   4604  NH1 ARG A 292      45.790  24.520 174.330  1.00  0.00           N
ATOM   4605 HH11 ARG A 292      46.750  24.800 174.370  1.00  0.00           H
ATOM   4606 HH12 ARG A 292      45.610  23.540 174.400  1.00  0.00           H
ATOM   4607  NH2 ARG A 292      43.680  24.760 173.940  1.00  0.00           N
ATOM   4608 HH21 ARG A 292      42.930  25.360 173.680  1.00  0.00           H
ATOM   4609 HH22 ARG A 292      43.710  23.810 173.630  1.00  0.00           H
ATOM   4610  C   ARG A 292      45.560  31.370 171.700  1.00  0.00           C
ATOM   4611  O   ARG A 292      46.710  31.640 171.220  1.00  0.00           O
ATOM   4612  N   PHE A 293      44.930  32.100 172.540  1.00  0.00           N
ATOM   4613  HN  PHE A 293      43.990  31.850 172.770  1.00  0.00           H
ATOM   4614  CA  PHE A 293      45.330  33.370 173.130  1.00  0.00           C
ATOM   4615  HA  PHE A 293      46.240  33.740 172.690  1.00  0.00           H
ATOM   4616  CB  PHE A 293      44.250  34.340 172.900  1.00  0.00           C
ATOM   4617  HB1 PHE A 293      44.390  35.130 173.660  1.00  0.00           H
ATOM   4618  HB2 PHE A 293      43.260  33.840 172.980  1.00  0.00           H
ATOM   4619  CG  PHE A 293      44.400  35.030 171.500  1.00  0.00           C
ATOM   4620  CD1 PHE A 293      45.090  36.290 171.380  1.00  0.00           C
ATOM   4621  HD1 PHE A 293      45.520  36.780 172.240  1.00  0.00           H
ATOM   4622  CE1 PHE A 293      45.310  36.910 170.170  1.00  0.00           C
ATOM   4623  HE1 PHE A 293      45.830  37.860 170.190  1.00  0.00           H
ATOM   4624  CZ  PHE A 293      44.760  36.270 169.030  1.00  0.00           C
ATOM   4625  HZ  PHE A 293      44.870  36.810 168.100  1.00  0.00           H
ATOM   4626  CD2 PHE A 293      44.040  34.410 170.310  1.00  0.00           C
ATOM   4627  HD2 PHE A 293      43.600  33.430 170.400  1.00  0.00           H
ATOM   4628  CE2 PHE A 293      44.200  35.070 169.080  1.00  0.00           C
ATOM   4629  HE2 PHE A 293      43.890  34.530 168.200  1.00  0.00           H
ATOM   4630  C   PHE A 293      45.630  33.140 174.690  1.00  0.00           C
ATOM   4631  O   PHE A 293      44.860  32.360 175.290  1.00  0.00           O
ATOM   4632  N   VAL A 294      46.710  33.610 175.310  1.00  0.00           N
ATOM   4633  HN  VAL A 294      47.310  34.190 174.770  1.00  0.00           H
ATOM   4634  CA  VAL A 294      47.080  33.410 176.650  1.00  0.00           C
ATOM   4635  HA  VAL A 294      46.220  32.980 177.140  1.00  0.00           H
ATOM   4636  CB  VAL A 294      48.340  32.490 176.720  1.00  0.00           C
ATOM   4637  HB  VAL A 294      48.550  32.100 177.750  1.00  0.00           H
ATOM   4638  CG1 VAL A 294      47.910  31.170 176.030  1.00  0.00           C
ATOM   4639 HG11 VAL A 294      47.620  31.370 174.970  1.00  0.00           H
ATOM   4640 HG12 VAL A 294      46.990  30.760 176.500  1.00  0.00           H
ATOM   4641 HG13 VAL A 294      48.760  30.460 176.070  1.00  0.00           H
ATOM   4642  CG2 VAL A 294      49.710  32.990 176.230  1.00  0.00           C
ATOM   4643 HG21 VAL A 294      49.520  33.360 175.190  1.00  0.00           H
ATOM   4644 HG22 VAL A 294      50.490  32.200 176.260  1.00  0.00           H
ATOM   4645 HG23 VAL A 294      50.120  33.840 176.820  1.00  0.00           H
ATOM   4646  C   VAL A 294      47.400  34.700 177.340  1.00  0.00           C
ATOM   4647  O   VAL A 294      47.670  35.710 176.620  1.00  0.00           O
ATOM   4648  N   LEU A 295      47.520  34.670 178.700  1.00  0.00           N
ATOM   4649  HN  LEU A 295      47.270  33.860 179.220  1.00  0.00           H
ATOM   4650  CA  LEU A 295      47.660  35.840 179.500  1.00  0.00           C
ATOM   4651  HA  LEU A 295      47.100  36.680 179.130  1.00  0.00           H
ATOM   4652  CB  LEU A 295      46.890  35.570 180.780  1.00  0.00           C
ATOM   4653  HB1 LEU A 295      47.320  34.580 181.060  1.00  0.00           H
ATOM   4654  HB2 LEU A 295      45.820  35.360 180.590  1.00  0.00           H
ATOM   4655  CG  LEU A 295      46.980  36.600 181.960  1.00  0.00           C
ATOM   4656  HG  LEU A 295      48.050  36.890 181.970  1.00  0.00           H
ATOM   4657  CD1 LEU A 295      46.140  37.840 181.650  1.00  0.00           C
ATOM   4658 HD11 LEU A 295      45.110  37.560 181.340  1.00  0.00           H
ATOM   4659 HD12 LEU A 295      46.640  38.290 180.770  1.00  0.00           H
ATOM   4660 HD13 LEU A 295      46.050  38.490 182.560  1.00  0.00           H
ATOM   4661  CD2 LEU A 295      46.600  36.150 183.350  1.00  0.00           C
ATOM   4662 HD21 LEU A 295      46.980  35.140 183.650  1.00  0.00           H
ATOM   4663 HD22 LEU A 295      45.490  36.110 183.400  1.00  0.00           H
ATOM   4664 HD23 LEU A 295      47.000  36.870 184.090  1.00  0.00           H
ATOM   4665  C   LEU A 295      49.140  36.200 179.760  1.00  0.00           C
ATOM   4666  O   LEU A 295      49.880  35.330 180.220  1.00  0.00           O
ATOM   4667  N   PRO A 296      49.760  37.390 179.460  1.00  0.00           N
ATOM   4668  CD  PRO A 296      49.370  38.400 178.470  1.00  0.00           C
ATOM   4669  HD1 PRO A 296      48.550  39.040 178.860  1.00  0.00           H
ATOM   4670  HD2 PRO A 296      48.970  37.940 177.540  1.00  0.00           H
ATOM   4671  CA  PRO A 296      51.100  37.720 179.960  1.00  0.00           C
ATOM   4672  HA  PRO A 296      51.750  37.090 179.370  1.00  0.00           H
ATOM   4673  CB  PRO A 296      51.340  39.200 179.590  1.00  0.00           C
ATOM   4674  HB1 PRO A 296      52.390  39.530 179.490  1.00  0.00           H
ATOM   4675  HB2 PRO A 296      50.820  39.830 180.350  1.00  0.00           H
ATOM   4676  CG  PRO A 296      50.630  39.320 178.280  1.00  0.00           C
ATOM   4677  HG1 PRO A 296      50.340  40.390 178.230  1.00  0.00           H
ATOM   4678  HG2 PRO A 296      51.330  38.990 177.480  1.00  0.00           H
ATOM   4679  C   PRO A 296      51.460  37.420 181.390  1.00  0.00           C
ATOM   4680  O   PRO A 296      50.610  37.510 182.260  1.00  0.00           O
ATOM   4681  N   SER A 297      52.730  37.010 181.690  1.00  0.00           N
ATOM   4682  HN  SER A 297      53.390  36.880 180.960  1.00  0.00           H
ATOM   4683  CA  SER A 297      53.200  36.840 183.060  1.00  0.00           C
ATOM   4684  HA  SER A 297      52.520  36.120 183.500  1.00  0.00           H
ATOM   4685  CB  SER A 297      54.590  36.210 183.140  1.00  0.00           C
ATOM   4686  HB1 SER A 297      54.350  35.250 182.630  1.00  0.00           H
ATOM   4687  HB2 SER A 297      55.080  36.020 184.120  1.00  0.00           H
ATOM   4688  OG  SER A 297      55.410  37.090 182.390  1.00  0.00           O
ATOM   4689  HG1 SER A 297      56.300  36.960 182.720  1.00  0.00           H
ATOM   4690  C   SER A 297      53.130  38.090 183.910  1.00  0.00           C
ATOM   4691  O   SER A 297      52.750  38.000 185.090  1.00  0.00           O
ATOM   4692  N   LYS A 298      53.340  39.260 183.320  1.00  0.00           N
ATOM   4693  HN  LYS A 298      53.580  39.300 182.360  1.00  0.00           H
ATOM   4694  CA  LYS A 298      53.500  40.530 183.970  1.00  0.00           C
ATOM   4695  HA  LYS A 298      53.670  40.350 185.030  1.00  0.00           H
ATOM   4696  CB  LYS A 298      54.550  41.380 183.210  1.00  0.00           C
ATOM   4697  HB1 LYS A 298      54.600  42.450 183.510  1.00  0.00           H
ATOM   4698  HB2 LYS A 298      54.350  41.560 182.130  1.00  0.00           H
ATOM   4699  CG  LYS A 298      55.970  40.980 183.170  1.00  0.00           C
ATOM   4700  HG1 LYS A 298      56.560  41.670 182.530  1.00  0.00           H
ATOM   4701  HG2 LYS A 298      56.110  39.950 182.770  1.00  0.00           H
ATOM   4702  CD  LYS A 298      56.600  40.910 184.590  1.00  0.00           C
ATOM   4703  HD1 LYS A 298      55.940  40.250 185.190  1.00  0.00           H
ATOM   4704  HD2 LYS A 298      56.620  41.940 185.010  1.00  0.00           H
ATOM   4705  CE  LYS A 298      58.020  40.260 184.600  1.00  0.00           C
ATOM   4706  HE1 LYS A 298      58.570  40.760 183.780  1.00  0.00           H
ATOM   4707  HE2 LYS A 298      57.990  39.160 184.460  1.00  0.00           H
ATOM   4708  NZ  LYS A 298      58.710  40.440 185.930  1.00  0.00           N
ATOM   4709  HZ1 LYS A 298      59.460  39.730 186.060  1.00  0.00           H
ATOM   4710  HZ2 LYS A 298      58.010  40.450 186.710  1.00  0.00           H
ATOM   4711  HZ3 LYS A 298      59.140  41.380 186.060  1.00  0.00           H
ATOM   4712  C   LYS A 298      52.160  41.240 184.140  1.00  0.00           C
ATOM   4713  O   LYS A 298      51.990  42.430 184.530  1.00  0.00           O
ATOM   4714  N   ALA A 299      51.030  40.450 183.930  1.00  0.00           N
ATOM   4715  HN  ALA A 299      51.200  39.510 183.650  1.00  0.00           H
ATOM   4716  CA  ALA A 299      49.640  40.810 184.130  1.00  0.00           C
ATOM   4717  HA  ALA A 299      49.340  41.410 183.280  1.00  0.00           H
ATOM   4718  CB  ALA A 299      48.680  39.550 184.160  1.00  0.00           C
ATOM   4719  HB1 ALA A 299      47.590  39.740 184.190  1.00  0.00           H
ATOM   4720  HB2 ALA A 299      48.890  38.970 185.080  1.00  0.00           H
ATOM   4721  HB3 ALA A 299      48.970  38.950 183.270  1.00  0.00           H
ATOM   4722  C   ALA A 299      49.280  41.550 185.490  1.00  0.00           C
ATOM   4723  O   ALA A 299      48.610  42.580 185.480  1.00  0.00           O
ATOM   4724  N   PHE A 300      49.890  41.100 186.630  1.00  0.00           N
ATOM   4725  HN  PHE A 300      50.400  40.240 186.610  1.00  0.00           H
ATOM   4726  CA  PHE A 300      49.760  41.650 187.980  1.00  0.00           C
ATOM   4727  HA  PHE A 300      49.130  42.530 188.040  1.00  0.00           H
ATOM   4728  CB  PHE A 300      49.180  40.690 189.110  1.00  0.00           C
ATOM   4729  HB1 PHE A 300      49.100  41.320 190.030  1.00  0.00           H
ATOM   4730  HB2 PHE A 300      49.900  39.860 189.220  1.00  0.00           H
ATOM   4731  CG  PHE A 300      47.810  40.180 188.860  1.00  0.00           C
ATOM   4732  CD1 PHE A 300      47.520  38.980 189.400  1.00  0.00           C
ATOM   4733  HD1 PHE A 300      48.270  38.370 189.890  1.00  0.00           H
ATOM   4734  CE1 PHE A 300      46.260  38.410 189.420  1.00  0.00           C
ATOM   4735  HE1 PHE A 300      46.150  37.460 189.920  1.00  0.00           H
ATOM   4736  CZ  PHE A 300      45.160  39.100 188.860  1.00  0.00           C
ATOM   4737  HZ  PHE A 300      44.190  38.630 188.750  1.00  0.00           H
ATOM   4738  CD2 PHE A 300      46.750  40.930 188.290  1.00  0.00           C
ATOM   4739  HD2 PHE A 300      46.880  41.900 187.850  1.00  0.00           H
ATOM   4740  CE2 PHE A 300      45.440  40.360 188.300  1.00  0.00           C
ATOM   4741  HE2 PHE A 300      44.640  40.930 187.850  1.00  0.00           H
ATOM   4742  C   PHE A 300      51.030  42.200 188.530  1.00  0.00           C
ATOM   4743  O   PHE A 300      51.240  42.410 189.700  1.00  0.00           O
ATOM   4744  N   ALA A 301      51.980  42.480 187.610  1.00  0.00           N
ATOM   4745  HN  ALA A 301      51.800  42.370 186.640  1.00  0.00           H
ATOM   4746  CA  ALA A 301      53.220  43.100 187.980  1.00  0.00           C
ATOM   4747  HA  ALA A 301      53.710  42.430 188.680  1.00  0.00           H
ATOM   4748  CB  ALA A 301      54.060  43.070 186.690  1.00  0.00           C
ATOM   4749  HB1 ALA A 301      53.650  43.650 185.830  1.00  0.00           H
ATOM   4750  HB2 ALA A 301      54.060  42.020 186.320  1.00  0.00           H
ATOM   4751  HB3 ALA A 301      55.110  43.360 186.880  1.00  0.00           H
ATOM   4752  C   ALA A 301      53.270  44.510 188.490  1.00  0.00           C
ATOM   4753  O   ALA A 301      52.190  45.140 188.420  1.00  0.00           O
ATOM   4754  N   SER A 302      54.470  45.010 188.890  1.00  0.00           N
ATOM   4755  HN  SER A 302      55.240  44.380 188.820  1.00  0.00           H
ATOM   4756  CA  SER A 302      54.690  46.410 189.190  1.00  0.00           C
ATOM   4757  HA  SER A 302      53.920  46.660 189.910  1.00  0.00           H
ATOM   4758  CB  SER A 302      56.110  46.750 189.730  1.00  0.00           C
ATOM   4759  HB1 SER A 302      56.940  46.420 189.080  1.00  0.00           H
ATOM   4760  HB2 SER A 302      56.360  46.200 190.660  1.00  0.00           H
ATOM   4761  OG  SER A 302      56.190  48.100 190.120  1.00  0.00           O
ATOM   4762  HG1 SER A 302      56.720  48.140 190.910  1.00  0.00           H
ATOM   4763  C   SER A 302      54.410  47.320 187.920  1.00  0.00           C
ATOM   4764  O   SER A 302      54.850  46.930 186.830  1.00  0.00           O
ATOM   4765  N   PRO A 303      53.920  48.550 188.010  1.00  0.00           N
ATOM   4766  CD  PRO A 303      53.150  49.080 189.190  1.00  0.00           C
ATOM   4767  HD1 PRO A 303      53.970  49.430 189.860  1.00  0.00           H
ATOM   4768  HD2 PRO A 303      52.550  48.330 189.740  1.00  0.00           H
ATOM   4769  CA  PRO A 303      53.920  49.510 186.870  1.00  0.00           C
ATOM   4770  HA  PRO A 303      53.340  49.140 186.040  1.00  0.00           H
ATOM   4771  CB  PRO A 303      53.260  50.740 187.510  1.00  0.00           C
ATOM   4772  HB1 PRO A 303      52.720  51.430 186.830  1.00  0.00           H
ATOM   4773  HB2 PRO A 303      53.970  51.420 188.020  1.00  0.00           H
ATOM   4774  CG  PRO A 303      52.400  50.230 188.660  1.00  0.00           C
ATOM   4775  HG1 PRO A 303      52.120  51.030 189.370  1.00  0.00           H
ATOM   4776  HG2 PRO A 303      51.490  49.860 188.140  1.00  0.00           H
ATOM   4777  C   PRO A 303      55.220  49.890 186.350  1.00  0.00           C
ATOM   4778  O   PRO A 303      55.200  50.490 185.240  1.00  0.00           O
ATOM   4779  N   VAL A 304      56.400  49.640 186.980  1.00  0.00           N
ATOM   4780  HN  VAL A 304      56.470  49.300 187.910  1.00  0.00           H
ATOM   4781  CA  VAL A 304      57.700  50.050 186.360  1.00  0.00           C
ATOM   4782  HA  VAL A 304      57.650  50.900 185.690  1.00  0.00           H
ATOM   4783  CB  VAL A 304      58.810  50.320 187.360  1.00  0.00           C
ATOM   4784  HB  VAL A 304      59.770  50.630 186.890  1.00  0.00           H
ATOM   4785  CG1 VAL A 304      58.440  51.480 188.340  1.00  0.00           C
ATOM   4786 HG11 VAL A 304      59.270  51.590 189.060  1.00  0.00           H
ATOM   4787 HG12 VAL A 304      57.530  51.420 188.970  1.00  0.00           H
ATOM   4788 HG13 VAL A 304      58.160  52.330 187.680  1.00  0.00           H
ATOM   4789  CG2 VAL A 304      59.070  49.080 188.170  1.00  0.00           C
ATOM   4790 HG21 VAL A 304      59.610  48.330 187.540  1.00  0.00           H
ATOM   4791 HG22 VAL A 304      58.260  48.550 188.710  1.00  0.00           H
ATOM   4792 HG23 VAL A 304      59.830  49.380 188.930  1.00  0.00           H
ATOM   4793  C   VAL A 304      58.170  48.890 185.490  1.00  0.00           C
ATOM   4794  O   VAL A 304      59.170  48.980 184.750  1.00  0.00           O
ATOM   4795  N   GLU A 305      57.440  47.750 185.590  1.00  0.00           N
ATOM   4796  HN  GLU A 305      56.740  47.580 186.280  1.00  0.00           H
ATOM   4797  CA  GLU A 305      57.610  46.690 184.620  1.00  0.00           C
ATOM   4798  HA  GLU A 305      58.440  46.850 183.940  1.00  0.00           H
ATOM   4799  CB  GLU A 305      57.810  45.380 185.460  1.00  0.00           C
ATOM   4800  HB1 GLU A 305      57.890  44.530 184.740  1.00  0.00           H
ATOM   4801  HB2 GLU A 305      56.910  45.120 186.070  1.00  0.00           H
ATOM   4802  CG  GLU A 305      59.070  45.380 186.360  1.00  0.00           C
ATOM   4803  HG1 GLU A 305      58.850  45.980 187.260  1.00  0.00           H
ATOM   4804  HG2 GLU A 305      59.870  45.800 185.720  1.00  0.00           H
ATOM   4805  CD  GLU A 305      59.420  43.940 186.790  1.00  0.00           C
ATOM   4806  OE1 GLU A 305      59.690  43.040 185.940  1.00  0.00           O
ATOM   4807  OE2 GLU A 305      59.470  43.690 188.020  1.00  0.00           O
ATOM   4808  C   GLU A 305      56.460  46.580 183.670  1.00  0.00           C
ATOM   4809  O   GLU A 305      56.560  45.780 182.720  1.00  0.00           O
ATOM   4810  N   ASN A 306      55.370  47.330 183.870  1.00  0.00           N
ATOM   4811  HN  ASN A 306      55.280  47.950 184.650  1.00  0.00           H
ATOM   4812  CA  ASN A 306      54.240  47.270 182.980  1.00  0.00           C
ATOM   4813  HA  ASN A 306      54.580  47.260 181.960  1.00  0.00           H
ATOM   4814  CB  ASN A 306      53.350  45.980 183.270  1.00  0.00           C
ATOM   4815  HB1 ASN A 306      53.040  45.920 184.340  1.00  0.00           H
ATOM   4816  HB2 ASN A 306      54.010  45.110 183.080  1.00  0.00           H
ATOM   4817  CG  ASN A 306      52.170  45.760 182.370  1.00  0.00           C
ATOM   4818  OD1 ASN A 306      51.840  46.620 181.540  1.00  0.00           O
ATOM   4819  ND2 ASN A 306      51.550  44.560 182.530  1.00  0.00           N
ATOM   4820 HD21 ASN A 306      51.010  44.210 181.760  1.00  0.00           H
ATOM   4821 HD22 ASN A 306      51.820  43.890 183.220  1.00  0.00           H
ATOM   4822  C   ASN A 306      53.350  48.550 183.030  1.00  0.00           C
ATOM   4823  O   ASN A 306      52.540  48.610 183.940  1.00  0.00           O
ATOM   4824  N   PRO A 307      53.450  49.590 182.240  1.00  0.00           N
ATOM   4825  CD  PRO A 307      54.610  49.810 181.340  1.00  0.00           C
ATOM   4826  HD1 PRO A 307      54.330  49.660 180.280  1.00  0.00           H
ATOM   4827  HD2 PRO A 307      55.470  49.160 181.620  1.00  0.00           H
ATOM   4828  CA  PRO A 307      52.720  50.880 182.470  1.00  0.00           C
ATOM   4829  HA  PRO A 307      52.930  51.090 183.510  1.00  0.00           H
ATOM   4830  CB  PRO A 307      53.420  51.870 181.560  1.00  0.00           C
ATOM   4831  HB1 PRO A 307      53.350  52.880 182.010  1.00  0.00           H
ATOM   4832  HB2 PRO A 307      52.830  51.730 180.630  1.00  0.00           H
ATOM   4833  CG  PRO A 307      54.860  51.270 181.420  1.00  0.00           C
ATOM   4834  HG1 PRO A 307      55.360  51.730 180.550  1.00  0.00           H
ATOM   4835  HG2 PRO A 307      55.460  51.480 182.340  1.00  0.00           H
ATOM   4836  C   PRO A 307      51.220  50.850 182.240  1.00  0.00           C
ATOM   4837  O   PRO A 307      50.570  51.850 182.490  1.00  0.00           O
ATOM   4838  N   ASP A 308      50.650  49.730 181.910  1.00  0.00           N
ATOM   4839  HN  ASP A 308      51.200  48.930 181.680  1.00  0.00           H
ATOM   4840  CA  ASP A 308      49.190  49.550 181.770  1.00  0.00           C
ATOM   4841  HA  ASP A 308      48.640  50.470 181.710  1.00  0.00           H
ATOM   4842  CB  ASP A 308      48.930  48.570 180.600  1.00  0.00           C
ATOM   4843  HB1 ASP A 308      47.850  48.410 180.400  1.00  0.00           H
ATOM   4844  HB2 ASP A 308      49.250  47.530 180.840  1.00  0.00           H
ATOM   4845  CG  ASP A 308      49.440  49.070 179.280  1.00  0.00           C
ATOM   4846  OD1 ASP A 308      49.520  48.210 178.440  1.00  0.00           O
ATOM   4847  OD2 ASP A 308      49.800  50.220 179.110  1.00  0.00           O
ATOM   4848  C   ASP A 308      48.740  48.890 183.060  1.00  0.00           C
ATOM   4849  O   ASP A 308      47.620  48.490 183.200  1.00  0.00           O
ATOM   4850  N   ASN A 309      49.580  48.680 184.080  1.00  0.00           N
ATOM   4851  HN  ASN A 309      50.550  48.780 183.900  1.00  0.00           H
ATOM   4852  CA  ASN A 309      49.180  48.420 185.520  1.00  0.00           C
ATOM   4853  HA  ASN A 309      48.150  48.120 185.570  1.00  0.00           H
ATOM   4854  CB  ASN A 309      50.180  47.370 186.120  1.00  0.00           C
ATOM   4855  HB1 ASN A 309      50.030  47.140 187.190  1.00  0.00           H
ATOM   4856  HB2 ASN A 309      51.220  47.710 185.940  1.00  0.00           H
ATOM   4857  CG  ASN A 309      49.920  46.010 185.430  1.00  0.00           C
ATOM   4858  OD1 ASN A 309      49.040  45.680 184.670  1.00  0.00           O
ATOM   4859  ND2 ASN A 309      50.740  45.050 185.890  1.00  0.00           N
ATOM   4860 HD21 ASN A 309      51.200  45.170 186.770  1.00  0.00           H
ATOM   4861 HD22 ASN A 309      50.700  44.120 185.520  1.00  0.00           H
ATOM   4862  C   ASN A 309      49.160  49.720 186.380  1.00  0.00           C
ATOM   4863  O   ASN A 309      48.700  49.750 187.480  1.00  0.00           O
ATOM   4864  N   TYR A 310      49.620  50.880 185.820  1.00  0.00           N
ATOM   4865  HN  TYR A 310      49.890  50.890 184.860  1.00  0.00           H
ATOM   4866  CA  TYR A 310      49.800  52.150 186.560  1.00  0.00           C
ATOM   4867  HA  TYR A 310      50.430  51.940 187.410  1.00  0.00           H
ATOM   4868  CB  TYR A 310      50.590  53.170 185.720  1.00  0.00           C
ATOM   4869  HB1 TYR A 310      49.850  53.250 184.890  1.00  0.00           H
ATOM   4870  HB2 TYR A 310      51.530  52.770 185.280  1.00  0.00           H
ATOM   4871  CG  TYR A 310      50.830  54.430 186.410  1.00  0.00           C
ATOM   4872  CD1 TYR A 310      50.040  55.570 186.130  1.00  0.00           C
ATOM   4873  HD1 TYR A 310      49.170  55.400 185.500  1.00  0.00           H
ATOM   4874  CE1 TYR A 310      50.270  56.920 186.720  1.00  0.00           C
ATOM   4875  HE1 TYR A 310      49.550  57.700 186.490  1.00  0.00           H
ATOM   4876  CZ  TYR A 310      51.470  57.110 187.420  1.00  0.00           C
ATOM   4877  OH  TYR A 310      51.780  58.340 188.090  1.00  0.00           O
ATOM   4878  HH  TYR A 310      51.060  58.920 187.840  1.00  0.00           H
ATOM   4879  CD2 TYR A 310      52.010  54.680 187.040  1.00  0.00           C
ATOM   4880  HD2 TYR A 310      52.760  53.930 187.260  1.00  0.00           H
ATOM   4881  CE2 TYR A 310      52.310  55.970 187.580  1.00  0.00           C
ATOM   4882  HE2 TYR A 310      53.230  56.010 188.160  1.00  0.00           H
ATOM   4883  C   TYR A 310      48.520  52.770 187.180  1.00  0.00           C
ATOM   4884  O   TYR A 310      48.460  53.280 188.290  1.00  0.00           O
ATOM   4885  N   CYS A 311      47.420  52.770 186.360  1.00  0.00           N
ATOM   4886  HN  CYS A 311      47.520  52.500 185.410  1.00  0.00           H
ATOM   4887  CA  CYS A 311      46.140  53.220 186.880  1.00  0.00           C
ATOM   4888  HA  CYS A 311      46.340  54.170 187.330  1.00  0.00           H
ATOM   4889  CB  CYS A 311      45.190  53.410 185.710  1.00  0.00           C
ATOM   4890  HB1 CYS A 311      44.200  53.650 186.150  1.00  0.00           H
ATOM   4891  HB2 CYS A 311      45.140  52.500 185.060  1.00  0.00           H
ATOM   4892  SG  CYS A 311      45.850  54.810 184.740  1.00  0.00           S
ATOM   4893  HG1 CYS A 311      44.700  55.460 184.630  1.00  0.00           H
ATOM   4894  C   CYS A 311      45.530  52.270 187.890  1.00  0.00           C
ATOM   4895  O   CYS A 311      44.960  52.670 188.930  1.00  0.00           O
ATOM   4896  N   PHE A 312      45.670  50.950 187.670  1.00  0.00           N
ATOM   4897  HN  PHE A 312      46.280  50.700 186.920  1.00  0.00           H
ATOM   4898  CA  PHE A 312      45.070  49.780 188.440  1.00  0.00           C
ATOM   4899  HA  PHE A 312      44.100  50.090 188.790  1.00  0.00           H
ATOM   4900  CB  PHE A 312      45.120  48.580 187.500  1.00  0.00           C
ATOM   4901  HB1 PHE A 312      44.730  47.730 188.090  1.00  0.00           H
ATOM   4902  HB2 PHE A 312      46.180  48.450 187.170  1.00  0.00           H
ATOM   4903  CG  PHE A 312      44.290  48.940 186.260  1.00  0.00           C
ATOM   4904  CD1 PHE A 312      42.910  49.200 186.380  1.00  0.00           C
ATOM   4905  HD1 PHE A 312      42.470  49.230 187.370  1.00  0.00           H
ATOM   4906  CE1 PHE A 312      42.180  49.570 185.230  1.00  0.00           C
ATOM   4907  HE1 PHE A 312      41.170  49.960 185.260  1.00  0.00           H
ATOM   4908  CZ  PHE A 312      42.710  49.510 183.970  1.00  0.00           C
ATOM   4909  HZ  PHE A 312      42.200  49.630 183.030  1.00  0.00           H
ATOM   4910  CD2 PHE A 312      44.880  48.870 185.000  1.00  0.00           C
ATOM   4911  HD2 PHE A 312      45.880  48.470 184.950  1.00  0.00           H
ATOM   4912  CE2 PHE A 312      44.080  49.070 183.850  1.00  0.00           C
ATOM   4913  HE2 PHE A 312      44.550  49.010 182.880  1.00  0.00           H
ATOM   4914  C   PHE A 312      45.770  49.420 189.730  1.00  0.00           C
ATOM   4915  O   PHE A 312      45.100  49.080 190.710  1.00  0.00           O
ATOM   4916  N   CYS A 313      47.090  49.430 189.770  1.00  0.00           N
ATOM   4917  HN  CYS A 313      47.680  49.660 189.000  1.00  0.00           H
ATOM   4918  CA  CYS A 313      47.880  49.200 191.020  1.00  0.00           C
ATOM   4919  HA  CYS A 313      47.610  48.230 191.390  1.00  0.00           H
ATOM   4920  CB  CYS A 313      49.380  49.120 190.600  1.00  0.00           C
ATOM   4921  HB1 CYS A 313      49.650  49.980 189.950  1.00  0.00           H
ATOM   4922  HB2 CYS A 313      49.420  48.300 189.860  1.00  0.00           H
ATOM   4923  SG  CYS A 313      50.460  48.960 191.990  1.00  0.00           S
ATOM   4924  HG1 CYS A 313      50.230  50.010 192.760  1.00  0.00           H
ATOM   4925  C   CYS A 313      47.770  50.330 192.010  1.00  0.00           C
ATOM   4926  O   CYS A 313      48.150  51.440 191.710  1.00  0.00           O
ATOM   4927  N   THR A 314      47.070  50.080 193.140  1.00  0.00           N
ATOM   4928  HN  THR A 314      46.700  49.160 193.100  1.00  0.00           H
ATOM   4929  CA  THR A 314      46.870  51.040 194.270  1.00  0.00           C
ATOM   4930  HA  THR A 314      46.730  51.980 193.760  1.00  0.00           H
ATOM   4931  CB  THR A 314      45.700  50.750 195.220  1.00  0.00           C
ATOM   4932  HB  THR A 314      45.860  51.340 196.150  1.00  0.00           H
ATOM   4933  OG1 THR A 314      45.720  49.290 195.550  1.00  0.00           O
ATOM   4934  HG1 THR A 314      45.440  48.850 194.740  1.00  0.00           H
ATOM   4935  CG2 THR A 314      44.310  51.100 194.610  1.00  0.00           C
ATOM   4936 HG21 THR A 314      43.450  50.800 195.260  1.00  0.00           H
ATOM   4937 HG22 THR A 314      44.130  50.650 193.620  1.00  0.00           H
ATOM   4938 HG23 THR A 314      44.230  52.210 194.530  1.00  0.00           H
ATOM   4939  C   THR A 314      48.070  51.330 194.990  1.00  0.00           C
ATOM   4940  O   THR A 314      48.950  50.460 194.940  1.00  0.00           O
ATOM   4941  N   GLU A 315      48.270  52.550 195.480  1.00  0.00           N
ATOM   4942  HN  GLU A 315      47.530  53.220 195.410  1.00  0.00           H
ATOM   4943  CA  GLU A 315      49.310  52.880 196.490  1.00  0.00           C
ATOM   4944  HA  GLU A 315      49.180  53.880 196.890  1.00  0.00           H
ATOM   4945  CB  GLU A 315      49.310  51.980 197.790  1.00  0.00           C
ATOM   4946  HB1 GLU A 315      50.040  52.360 198.530  1.00  0.00           H
ATOM   4947  HB2 GLU A 315      49.410  50.880 197.660  1.00  0.00           H
ATOM   4948  CG  GLU A 315      47.960  52.150 198.620  1.00  0.00           C
ATOM   4949  HG1 GLU A 315      47.080  51.770 198.070  1.00  0.00           H
ATOM   4950  HG2 GLU A 315      47.770  53.220 198.880  1.00  0.00           H
ATOM   4951  CD  GLU A 315      47.950  51.400 199.970  1.00  0.00           C
ATOM   4952  OE1 GLU A 315      47.220  50.340 200.100  1.00  0.00           O
ATOM   4953  OE2 GLU A 315      48.730  51.820 200.860  1.00  0.00           O
ATOM   4954  C   GLU A 315      50.670  53.010 195.900  1.00  0.00           C
ATOM   4955  O   GLU A 315      51.640  52.680 196.550  1.00  0.00           O
ATOM   4956  N   LYS A 316      50.790  53.470 194.580  1.00  0.00           N
ATOM   4957  HN  LYS A 316      49.900  53.760 194.230  1.00  0.00           H
ATOM   4958  CA  LYS A 316      51.900  53.340 193.620  1.00  0.00           C
ATOM   4959  HA  LYS A 316      52.420  52.410 193.750  1.00  0.00           H
ATOM   4960  CB  LYS A 316      51.280  53.350 192.210  1.00  0.00           C
ATOM   4961  HB1 LYS A 316      50.320  52.790 192.320  1.00  0.00           H
ATOM   4962  HB2 LYS A 316      51.990  53.000 191.440  1.00  0.00           H
ATOM   4963  CG  LYS A 316      50.800  54.720 191.680  1.00  0.00           C
ATOM   4964  HG1 LYS A 316      51.640  55.370 191.340  1.00  0.00           H
ATOM   4965  HG2 LYS A 316      50.390  55.200 192.600  1.00  0.00           H
ATOM   4966  CD  LYS A 316      49.620  54.570 190.730  1.00  0.00           C
ATOM   4967  HD1 LYS A 316      48.840  54.010 191.300  1.00  0.00           H
ATOM   4968  HD2 LYS A 316      50.030  53.890 189.950  1.00  0.00           H
ATOM   4969  CE  LYS A 316      48.950  55.900 190.350  1.00  0.00           C
ATOM   4970  HE1 LYS A 316      49.750  56.350 189.710  1.00  0.00           H
ATOM   4971  HE2 LYS A 316      48.710  56.510 191.240  1.00  0.00           H
ATOM   4972  NZ  LYS A 316      47.780  55.610 189.450  1.00  0.00           N
ATOM   4973  HZ1 LYS A 316      47.370  56.470 189.030  1.00  0.00           H
ATOM   4974  HZ2 LYS A 316      47.020  55.170 190.000  1.00  0.00           H
ATOM   4975  HZ3 LYS A 316      48.110  54.980 188.690  1.00  0.00           H
ATOM   4976  C   LYS A 316      52.970  54.390 193.720  1.00  0.00           C
ATOM   4977  O   LYS A 316      54.030  54.130 193.160  1.00  0.00           O
ATOM   4978  N   ILE A 317      52.760  55.480 194.390  1.00  0.00           N
ATOM   4979  HN  ILE A 317      51.860  55.690 194.760  1.00  0.00           H
ATOM   4980  CA  ILE A 317      53.750  56.580 194.430  1.00  0.00           C
ATOM   4981  HA  ILE A 317      54.530  56.310 193.730  1.00  0.00           H
ATOM   4982  CB  ILE A 317      52.990  57.890 194.250  1.00  0.00           C
ATOM   4983  HB  ILE A 317      52.270  57.800 193.410  1.00  0.00           H
ATOM   4984  CG2 ILE A 317      52.110  58.470 195.400  1.00  0.00           C
ATOM   4985 HG21 ILE A 317      52.680  58.820 196.290  1.00  0.00           H
ATOM   4986 HG22 ILE A 317      51.250  57.850 195.730  1.00  0.00           H
ATOM   4987 HG23 ILE A 317      51.580  59.370 195.010  1.00  0.00           H
ATOM   4988  CG1 ILE A 317      54.000  58.990 193.670  1.00  0.00           C
ATOM   4989 HG11 ILE A 317      54.510  58.690 192.720  1.00  0.00           H
ATOM   4990 HG12 ILE A 317      54.800  59.070 194.430  1.00  0.00           H
ATOM   4991  CD  ILE A 317      53.330  60.370 193.480  1.00  0.00           C
ATOM   4992  HD1 ILE A 317      53.030  60.730 194.490  1.00  0.00           H
ATOM   4993  HD2 ILE A 317      52.400  60.300 192.860  1.00  0.00           H
ATOM   4994  HD3 ILE A 317      54.050  61.030 192.950  1.00  0.00           H
ATOM   4995  C   ILE A 317      54.450  56.580 195.830  1.00  0.00           C
ATOM   4996  O   ILE A 317      55.380  57.290 196.100  1.00  0.00           O
ATOM   4997  N   ILE A 318      53.960  55.730 196.810  1.00  0.00           N
ATOM   4998  HN  ILE A 318      53.160  55.150 196.700  1.00  0.00           H
ATOM   4999  CA  ILE A 318      54.450  55.640 198.200  1.00  0.00           C
ATOM   5000  HA  ILE A 318      54.480  56.620 198.660  1.00  0.00           H
ATOM   5001  CB  ILE A 318      53.520  54.810 199.060  1.00  0.00           C
ATOM   5002  HB  ILE A 318      53.400  53.800 198.600  1.00  0.00           H
ATOM   5003  CG2 ILE A 318      54.190  54.620 200.520  1.00  0.00           C
ATOM   5004 HG21 ILE A 318      53.420  54.110 201.140  1.00  0.00           H
ATOM   5005 HG22 ILE A 318      54.360  55.600 201.010  1.00  0.00           H
ATOM   5006 HG23 ILE A 318      55.070  53.950 200.440  1.00  0.00           H
ATOM   5007  CG1 ILE A 318      52.120  55.500 199.320  1.00  0.00           C
ATOM   5008 HG11 ILE A 318      51.670  54.830 200.080  1.00  0.00           H
ATOM   5009 HG12 ILE A 318      51.450  55.420 198.440  1.00  0.00           H
ATOM   5010  CD  ILE A 318      52.140  56.960 199.690  1.00  0.00           C
ATOM   5011  HD1 ILE A 318      52.530  57.530 198.820  1.00  0.00           H
ATOM   5012  HD2 ILE A 318      52.590  57.240 200.670  1.00  0.00           H
ATOM   5013  HD3 ILE A 318      51.050  57.150 199.820  1.00  0.00           H
ATOM   5014  C   ILE A 318      55.860  55.020 198.250  1.00  0.00           C
ATOM   5015  O   ILE A 318      56.710  55.310 199.060  1.00  0.00           O
ATOM   5016  N   SER A 319      56.130  53.990 197.380  1.00  0.00           N
ATOM   5017  HN  SER A 319      55.560  53.750 196.600  1.00  0.00           H
ATOM   5018  CA  SER A 319      57.460  53.410 197.280  1.00  0.00           C
ATOM   5019  HA  SER A 319      58.150  54.130 197.700  1.00  0.00           H
ATOM   5020  CB  SER A 319      57.690  52.030 198.040  1.00  0.00           C
ATOM   5021  HB1 SER A 319      57.060  51.270 197.530  1.00  0.00           H
ATOM   5022  HB2 SER A 319      57.280  52.210 199.050  1.00  0.00           H
ATOM   5023  OG  SER A 319      59.040  51.640 198.100  1.00  0.00           O
ATOM   5024  HG1 SER A 319      59.510  52.110 198.800  1.00  0.00           H
ATOM   5025  C   SER A 319      57.880  53.320 195.900  1.00  0.00           C
ATOM   5026  O   SER A 319      57.090  53.070 195.010  1.00  0.00           O
ATOM   5027  N   LYS A 320      59.160  53.660 195.630  1.00  0.00           N
ATOM   5028  HN  LYS A 320      59.860  53.710 196.340  1.00  0.00           H
ATOM   5029  CA  LYS A 320      59.640  54.040 194.330  1.00  0.00           C
ATOM   5030  HA  LYS A 320      58.820  54.210 193.640  1.00  0.00           H
ATOM   5031  CB  LYS A 320      60.490  55.310 194.520  1.00  0.00           C
ATOM   5032  HB1 LYS A 320      60.800  55.810 193.570  1.00  0.00           H
ATOM   5033  HB2 LYS A 320      61.480  55.080 194.960  1.00  0.00           H
ATOM   5034  CG  LYS A 320      59.930  56.280 195.560  1.00  0.00           C
ATOM   5035  HG1 LYS A 320      60.740  57.040 195.650  1.00  0.00           H
ATOM   5036  HG2 LYS A 320      59.730  55.750 196.510  1.00  0.00           H
ATOM   5037  CD  LYS A 320      58.670  57.090 195.120  1.00  0.00           C
ATOM   5038  HD1 LYS A 320      58.130  57.480 196.010  1.00  0.00           H
ATOM   5039  HD2 LYS A 320      57.990  56.290 194.750  1.00  0.00           H
ATOM   5040  CE  LYS A 320      58.820  58.080 193.950  1.00  0.00           C
ATOM   5041  HE1 LYS A 320      57.870  58.610 193.760  1.00  0.00           H
ATOM   5042  HE2 LYS A 320      59.040  57.670 192.940  1.00  0.00           H
ATOM   5043  NZ  LYS A 320      59.870  59.090 194.180  1.00  0.00           N
ATOM   5044  HZ1 LYS A 320      59.660  60.030 193.790  1.00  0.00           H
ATOM   5045  HZ2 LYS A 320      60.790  58.840 193.770  1.00  0.00           H
ATOM   5046  HZ3 LYS A 320      59.910  59.210 195.220  1.00  0.00           H
ATOM   5047  C   LYS A 320      60.530  52.950 193.810  1.00  0.00           C
ATOM   5048  O   LYS A 320      61.110  53.130 192.720  1.00  0.00           O
ATOM   5049  N   ASN A 321      60.680  51.860 194.530  1.00  0.00           N
ATOM   5050  HN  ASN A 321      60.210  51.770 195.410  1.00  0.00           H
ATOM   5051  CA  ASN A 321      61.400  50.760 194.000  1.00  0.00           C
ATOM   5052  HA  ASN A 321      61.560  50.950 192.950  1.00  0.00           H
ATOM   5053  CB  ASN A 321      62.860  50.690 194.720  1.00  0.00           C
ATOM   5054  HB1 ASN A 321      62.680  50.750 195.820  1.00  0.00           H
ATOM   5055  HB2 ASN A 321      63.260  51.690 194.470  1.00  0.00           H
ATOM   5056  CG  ASN A 321      63.780  49.640 194.350  1.00  0.00           C
ATOM   5057  OD1 ASN A 321      63.850  49.070 193.240  1.00  0.00           O
ATOM   5058  ND2 ASN A 321      64.570  49.160 195.300  1.00  0.00           N
ATOM   5059 HD21 ASN A 321      64.530  49.670 196.160  1.00  0.00           H
ATOM   5060 HD22 ASN A 321      65.120  48.350 195.100  1.00  0.00           H
[truncated: 16,841,074 more chars]
