# Supplementary material for: NRAC controls CD36-mediated fatty acid uptake in adipocytes and lipid clearance in vivo
Source: EMBO J. 2025 Aug 1;44(18):5037–65. doi: 10.1038/s44318-025-00520-2 (PMC12436663; doi:10.1038/s44318-025-00520-2)
Supplement: Supplementary file 12 — Figure EV5 Source Data [file 44318_2025_520_MOESM12_ESM.zip]

Archive with 69 entries (52 files):
- EV5/
- EV5/5R/
- EV5/5N/
- EV5/5S/
- EV5/5A/
- EV5/5F/
- EV5/5O/
- EV5/.DS_Store
- __MACOSX/EV5/._.DS_Store
- EV5/5M/
- EV5/5C/
- EV5/5D/
- EV5/5Q/
- EV5/5E/
- EV5/5B/
- EV5/5K/
- EV5/5L/
- EV5/5P/
- EV5/5G-J/
- EV5/5R/Relative_mRNA_expression.xlsx
- EV5/5N/PGF.xlsx
- EV5/5N/SCF.xlsx
- EV5/5S/Relative_mRNA_expression.xlsx
- __MACOSX/EV5/5S/._Relative_mRNA_expression.xlsx
- EV5/5A/GTT_HFD.xlsx
- EV5/5A/AUC.xlsx
- EV5/5F/Liver_weight_HFD.xlsx
- EV5/5M/PGF_KO.tif
- __MACOSX/EV5/5M/._PGF_KO.tif
- EV5/5M/SCF_WT.tif
- __MACOSX/EV5/5M/._SCF_WT.tif
- EV5/5M/PGF_WT.tif
- __MACOSX/EV5/5M/._PGF_WT.tif
- EV5/5M/SCF_KO.tif
- __MACOSX/EV5/5M/._SCF_KO.tif
- EV5/5C/ITT.xlsx
- EV5/5C/AUC_ITT.xlsx
- EV5/5D/Thumbs.db
- __MACOSX/EV5/5D/._Thumbs.db
- EV5/5D/Liver_WT.tif
- __MACOSX/EV5/5D/._Liver_WT.tif
- EV5/5D/Liver_KO.tif
- __MACOSX/EV5/5D/._Liver_KO.tif
- EV5/5Q/Thumbs.db
- __MACOSX/EV5/5Q/._Thumbs.db
- EV5/5Q/Oleate+CPZ_WT.tif
- __MACOSX/EV5/5Q/._Oleate+CPZ_WT.tif
- EV5/5Q/Oleate_WT.tif
- __MACOSX/EV5/5Q/._Oleate_WT.tif
- EV5/5Q/Oleate+ CPZ_KO.tif
- __MACOSX/EV5/5Q/._Oleate+ CPZ_KO.tif
- EV5/5Q/BSA_KO.tif
- __MACOSX/EV5/5Q/._BSA_KO.tif
- EV5/5Q/KO_Oleate.tif
- __MACOSX/EV5/5Q/._KO_Oleate.tif
- EV5/5Q/BSA_WT.tif
- __MACOSX/EV5/5Q/._BSA_WT.tif
- EV5/5E/Liver_TG_HFD.xlsx
- EV5/5B/HbA1c_HFD.xlsx
- EV5/5K/Lipoprotein_profile.xlsx
- EV5/5L/Body weight.xlsx
- EV5/5P/Project_IS035_Oleate 10-200uM_Series001_oleate 10uM.tif
- __MACOSX/EV5/5P/._Project_IS035_Oleate 10-200uM_Series001_oleate 10uM.tif
- EV5/5P/Project_IS035_Oleate 10-200uM_Series009_oleate_200uM_merge.tif
- __MACOSX/EV5/5P/._Project_IS035_Oleate 10-200uM_Series009_oleate_200uM_merge.tif
- EV5/5P/Project_IS035_Oleate 10-200uM_Series002_oleate 10uM.tif
- __MACOSX/EV5/5P/._Project_IS035_Oleate 10-200uM_Series002_oleate 10uM.tif
- EV5/5G-J/Females.xlsx
- EV5/5G-J/Males.xlsx
