# Supplementary material for: NRAC controls CD36-mediated fatty acid uptake in adipocytes and lipid clearance in vivo
Source: EMBO J. 2025 Aug 1;44(18):5037–65. doi: 10.1038/s44318-025-00520-2 (PMC12436663; doi:10.1038/s44318-025-00520-2)
Supplement: Supplementary file 12 — Figure EV5 Source Data [file 44318_2025_520_MOESM12_ESM.zip › EV5/5R/Relative_mRNA_expression.xlsx]

## Sheet: Tabelle1
		CD	HFD
		11.8762	19.2929
		8.28212	29.8571
		5.50217	18.6357
		4.05584	29.446
		8.11168
