# Supplementary material for: NRAC controls CD36-mediated fatty acid uptake in adipocytes and lipid clearance in vivo
Source: EMBO J. 2025 Aug 1;44(18):5037–65. doi: 10.1038/s44318-025-00520-2 (PMC12436663; doi:10.1038/s44318-025-00520-2)
Supplement: Supplementary file 12 — Figure EV5 Source Data [file 44318_2025_520_MOESM12_ESM.zip › EV5/5N/PGF.xlsx]

## Sheet: Tabelle1
	WT	Nrac KO
	382.02	382.26
	405.32	2349.05
	348.02	2329.11
	392.11	1666.59
	315.71	5966.09
	442.68	790.35
	374.45	1105.21
	355.59	2544.63
	424.18	5703.25
	486.53	4183.34
	390.43	1218.13
	351.02	5456.5
	688.23	1256.7
	372.65	2408.4
	372.41	6515.82
	481.61	1579.61
	394.15	6415.27
	431.75	350.54
	325.2	1758.61
	680.43	1105.57
	614.47	834.91
	336.13	2097.74
	355.71	2650.58
	728.84	893.54
	490.5	424.06
	578.31	1630.19
	356.91	1362.29
	414.45	691.48
	635.5	1196.39
	329.52	2771.92
	347.54	1878.62
	343.22	5619.75
	720.07	3521.18
	573.75	1626.82
	342.01	4906.89
	542.75	4299.99
	321.71	319.55
	496.14	1282.88
	574.23	453.26
	553.33	2017.37
	443.41	573.03
	610.87	3414.02
	472.96	1350.4
	685.95	1322.65
	461.67	5718.86
	341.65	2142.43
	394.75	949.28
	612.79	6719.32
	581.56	424.79
	830.23	1814.23
	610.03	381.06
	853.9	1072.65
	373.73	521.97
	394.75	1065.45
	506.96	784.7
	404.6	6663.58
	383.82	2008.6
	649.19	2896.49
	689.56	2551.71
	595.73	2259.43
	387.18	587.32
	468.03	6756.32
	484.97	633.57
	428.75	3556.74
	362.92	1870.57
	577.95	355.11
	422.86	380.1
	331.08	3381.82
	355.83	5044.32
	452.78	3063.35
	459.86	3217.48
	613.75	2265.2
	413.85	827.23
	464.79	4630.35
	693.28	449.77
	347.78	1473.29
	419.62	1057.52
	429.95	1512.94
	655.92	666.97
	391.03	5857.01
	321.59	718.75
	437.76	4941.13
	326.4	1844.14
	361.72	3641.31
	473.08	1773.74
	703.37	3179.28
	526.06	1660.58
	485.57	3944.04
	717.55	2832.34
	526.18	1682.56
	572.07	3964.22
	468.75	4204.48
	362.68	2154.2
	479.57	3950.89
	1141.49	2786.81
	491.1	2931.93
	507.56	981.11
	436.08	1862.88
	325.08	1972.08
	564.26	3196.46
	851.49	5944.83
	323.75	3073.69
	500.35	3784.62
	373.61	6489.87
	610.27	352.71
	318.95	899.42
	338.05	805.12
	675.62	348.74
	441.12	4946.42
	317.99	4379.76
	413.13	331.8
	361.6	3229.38
	318.11	3353.59
	383.22	5787.7
	512.96	2921.24
	650.15	3615.84
	964.54	2139.3
	730.28	2287.79
	369.64	1802.33
	462.75	2011.12
	617	2436.39
	352.71	4714.68
	416.38	885.85
	317.87	6870.44
	692.44	3982.96
	505.75	576.03
	347.06	2825.85
	500.11	869.87
	348.86	318.23
	502.75	3566.95
	411.33	4565.6
	406.65	5686.91
	490.62	6723.52
	492.54	1284.21
	534.1	1722.33
	561.01	6530.23
	506.11	5430.91
	450.37	5667.93
	394.15	3262.41
	350.78	602.34
	368.92	3407.05
	331.68	1236.03
	378.77	345.62
	389.23	329.52
	470.44	383.1
	328.8	586.6
	358.95	602.46
	387.18	617.84
	743.49	531.94
	618.44	1020.4
	362.44	540.35
	537.11	544.56
	325.68	564.98
	339.97	523.53
	324.96	535.43
	478	397.88
	358.71	447.25
	351.38	496.62
	448.21	606.54
	725.71	746.14
	333.49	732.8
	432.71	566.54
	453.74	362.56
	409.17	516.33
	341.53	565.94
	555.97	383.22
	502.75	420.1
	372.41	629.49
	379.86	411.57
	674.9	365.2
	554.29	420.82
	386.82	783.62
	474.28	805.6
	508.88	471.4
	382.86	488.33
	406.28	991.21
	361.36	507.8
	402.44	497.71
	388.75	687.75
	380.34	552.73
	593.93	362.68
	328.68	1376.59
	477.76	672.26
	322.43	950.48
	485.21	1105.45
	342.13	401.12
	321.71	526.06
	397.28	518.97
	512.96	472.72
	410.49	375.89
	617.48	1024.72
	489.42	573.87
	495.9	445.57
	507.08	901.83
	452.42	393.67
	355.59	487.73
	398	382.5
	777.25	524.97
	742.41	524.25
	399.92	742.65
	317.03	552
	317.75	635.86
	342.13	1459.12
	400.64	627.81
	341.29	574.95
	363.4	1119.27
	555.25	626.01
	594.65	492.06
	363.28	1087.07
	374.81	887.41
	328.08	628.77
	452.3	702.77
	398.36	1442.06
	411.21	966.22
	379.98	1632.71
	430.79	1019.2
	377.57	675.74
	406.16	879.12
	382.62	487.13
	336.37	1052.59
	319.31	625.4
	385.74	862.3
	509.72	1710.55
	342.37	378.65
	373.85	1334.66
	376.61	975.11
	492.54	673.82
	627.81	1005.62
	316.07	446.77
	406.77	845.25
	400.52	1149.54
	343.46	563.54
	400.64	651.11
	348.38	485.69
	318.83	1434.13
	324.96	812.21
	356.55	456.26
	362.56	476.2
	322.31	707.57
	444.37	511.88
	589.01	670.33
	533.14	520.05
	348.98	1737.46
	531.46	413.61
	323.39	456.02
	385.26	392.47
	331.92	1356.29
	420.58	528.46
	1015.11	1498.52
	317.63	463.35
	461.19	425.63
	1270.63	335.05
	403.28	459.62
	796.71	323.99
	622.16	375.89
	2395.66	405.92
	1477.02	587.44
	391.27	830.23
	1708.87	552.61
	576.15	444.01
	1443.38	315.35
	353.07	336.25
	1357.73	485.21
	2545.71	362.68
	722.83	401.36
	1039.74	332.88
	2125.49	487.25
	1571.68	336.13
	1399.89	369.52
	1706.35	345.02
	340.21	632.73
	2720.5	561.74
	1241.8	363.88
	1715	320.03
	1071.45	740.01
	607.63	348.74
	560.89	610.15
	1337.42	431.51
	629.13	515.97
	808.61	375.29
	1884.02	424.42
	1834.05	567.98
	485.57	321.59
	954.2	324.96
	706.25	567.62
	1457.32	587.8
	2838.71	579.75
	891.74	412.65
	2273.13	347.78
	1160.23	572.43
	2024.22	375.65
	2260.52	404.48
	2094.37	530.26
	1274.6	490.26
	799	446.77
	2461.38	479.81
	2011.36	490.5
	1138.25	742.65
	1158.79	538.19
	882.01	343.22
	645.95	415.54
	491.22	510.44
	1529.27	625.89
	2100.5	344.78
	2345.57	438.6
	3450.3	522.33
	363.04	655.2
	2187	341.29
	1509.69	471.64
	2632.2	448.21
	1514.26	314.38
	531.1	320.99
	3072.48	420.34
	5706.37	735.69
	1782.99	540.71
	663.49	489.06
	2189.52	336.85
	1735.54	792.27
	1407.22	479.93
	2785.49	530.14
	1496.84	432.11
	1507.65	415.9
	355.35	436.56
	1941.81	402.68
	515.36	333.97
	1958.87	401
	394.99	552.73
	2239.85	790.83
	2305.69	457.46
	3393.84	379.62
	1699.02	456.98
	603.3	609.43
	2509.43	403.64
	701.93	371.21
	1969.68	500.11
	413.37	380.58
	2521.68	364.6
	415.29	455.54
	336.01	693.64
	388.99	1122.03
	2580.91	491.94
	2474.23	518.73
	1174.41	435.48
	1020.28	420.22
	2030.34	638.26
	2671.37	331.68
	529.78	405.56
	774.01	348.26
	1319.04	728.72
	2799.43	408.69
	2699.36	425.63
	351.26	494.22
	2684.58	610.27
	1928.23	337.45
	1118.42	580.48
	1820.35	585.4
	2563.73	566.3
	1480.02	373.61
	3448.02	594.29
	907.23	571.71
	3188.89	504.07
	1415.75	345.62
	3186.01	389.35
	2467.26	385.38
	1884.02	743.49
	1116.98	461.91
	1047.91	507.08
	3810.45	700.01
	626.61	464.31
	2760.5	633.93
	1659.62	334.57
	1329.62	598.14
	565.22	521.01
	433.19	521.13
	3399.84	440.88
	1288.41	484.73
	2108.55	427.19
	633.69	614.11
	1332.26	623.72
	2927.49	489.3
	1755.96	796.23
	2419.93	588.88
	791.91	573.39
	1826.72	458.54
	2228.8	616.4
	1771.94	525.1
	1064.37	640.42
	3662.45	339.73
	1623.58	374.81
	1802.57	527.5
	4157.15	421.06
	1361.57	379.86
	583.36	316.91
	1324.09	749.14
	1508.01	339.25
	1916.94	483.17
	1860.48	452.42
	2860.21	374.33
	1379.47	452.06
	1762.81	601.38
	1646.16	394.63
	958.65	370.73
	1695.42	495.3
	1547.78	527.14
	2665.24	377.33
	1349.68	450.61
	1949.01	474.28
	1426.32	1113.26
	1514.5	515
	871.07	487.97
	1335.14	432.23
	3171.83	630.09
	506.71	324.96
	2674.73	405.2
	1414.67	342.01
	2019.53	727.88
	425.75	354.63
	819.9	404.24
	395.35	420.94
	2156.48	488.82
	2238.65	604.74
	733.64	317.75
	2600.49	335.41
	2581.51	580.96
	1006.34	582.28
	547.08	562.22
	2782.73	371.21
	1406.14	591.41
	739.29	569.54
	1331.78	501.43
	2387.37	429.11
	1164.68	387.42
	1247.33	385.38
	1874.65	742.65
	1211.41	457.22
	1274.84	503.59
	1243.12	695.92
	1933.88	463.35
	1708.27	629.97
	320.75	328.8
	2349.77	596.93
	1951.42	605.58
	1611.08	521.25
	484.49	439.56
	1036.5	480.65
	352.35	424.06
	803.92	613.39
	2733.71	485.45
	3186.61	619.76
	835.39	794.43
	2071.19	583.48
	1283.13	568.82
	2240.57	463.83
	479.32	612.91
	2589.44	529.06
	523.29	637.66
	1581.77	340.45
	2271.57	373.61
	505.75	526.66
	1710.43	456.62
	3053.5	657.12
	1574.68	416.14
	1518.7	779.05
	2143.39	435.84
	1565.07	373.97
	1135.6	610.99
	369.28	494.34
	2692.63	599.22
	1301.75	410.49
	824.7	426.47
	1778.67	412.77
	924.41	402.08
	866.27	2172.34
	1290.93	532.9
	606.54	406.41
	575.91	339.25
	422.98	384.3
	317.03	337.45
	364.84	428.63
	534.47	573.15
	429.59	1166.84
	488.94	1828.28
	634.05	345.74
	533.98	602.34
	545.76	1236.03
	699.05	536.27
	425.87	484.01
	345.62	329.16
	685.59	518.25
	842.12	526.78
	463.71	583.72
	377.81	1007.54
	360.15	383.46
	478.12	325.32
	608.35	421.78
	388.99	452.78
	441.96	551.76
	512.96	333.49
	476.92	399.56
	659.04	549.48
	540.95	427.43
	448.93	401.84
	747.94	338.65
	607.87	326.04
	536.27	390.55
	448.21	477.16
	990.12	364.6
	455.18	331.8
	476.68	417.82
	649.43	521.73
	517.53	797.07
	392.35	487.49
	461.43	386.82
	512.24	382.98
	329.4	367.84
	482.45	317.51
	394.63	835.88
	352.47	347.66
	316.31	452.42
	316.31	442.8
	688.23	426.23
	482.57	385.02
	554.77	501.67
	424.91	460.22
	764.64	430.07
	685.95	486.29
	378.53	717.31
	682.95	588.4
	355.23	362.44
	343.82	559.57
	592.61	329.64
	320.63	662.77
	524.37	526.9
	874.92	643.91
	379.38	382.5
	482.81	513.08
	348.74	365.44
	693.64	557.77
	341.05	389.23
	412.17	654.96
	397.28	667.81
	766.68	545.16
	541.19	746.14
	421.3	666.73
	629.37	514.16
	456.98	478
	435.6	455.06
	322.43	604.62
	331.68	428.27
	708.3	511.16
	515.72	558.97
	439.8	602.7
	571.95	315.47
	327.48	462.87
	316.79	423.46
	354.27	445.09
	527.98	526.78
	542.99	536.75
	684.51	386.82
	324.11	565.94
	396.67	445.09
	520.53	405.68
	544.56	753.95
	525.82	502.27
	596.09	461.79
	524.73	373.73
	482.45	470.8
	344.3	402.44
	362.08	506.59
	453.14	434.4
	376.25	595.25
	542.03	359.31
	472	2133.18
	416.5	1894.11
	355.59	1341.15
	395.11	372.53
	518.61	2242.26
	686.07	728.48
	459.38	1000.22
	650.15	479.93
	345.98	1342.59
	699.53	2215.11
	576.75	2362.03
	378.41	686.43
	320.27	659.88
	631.41	2437.11
	411.33	807.16
	453.74	337.57
	352.83	448.81
	490.74	929.7
	485.57	614.47
	403.16	338.53
	386.82	432.35
	496.98	1438.94
	326.52	552.97
	515.36	650.87
	419.26	702.77
	379.5	1426.32
	517.53	1787.2
	382.62	970.66
	396.19	805.12
	623.6	1335.86
	532.78	1765.21
	443.29	1817.95
	329.4	1582.49
	523.77	2504.26
	365.2	1623.94
	963.33	1461.28
	399.44	1367.22
	322.79	705.65
	446.17	559.57
	628.41	1154.1
	337.21	762.96
	375.41	1391.36
	413.25	1179.69
	377.69	1189.78
	389.47	907.47
	351.38	1641.36
	362.32	505.03
	532.06	1338.03
	375.65	733.04
	700.49	1930.99
	385.02	2836.79
	577.11	2556.76
	660.36	1292.86
	339.85	2011.36
	844.52	447.13
	387.9	744.09
	393.19	922.25
	482.09	1993.34
	499.39	1827.68
	753.83	3560.22
	497.1	1215.13
	526.3	1300.9
	506.96	2726.39
	334.69	2259.67
	330.84	741.57
	607.99	611.47
	467.19	958.05
	485.93	533.02
	683.79	772.33
	581.44	5182.84
	595.01	1760.89
	487.85	1428.36
	912.64	474.88
	606.54	525.7
	892.46	798.87
	346.82	585.16
	504.79	1317.48
	439.08	690.4
	694.84	1460.8
	872.64	902.55
	774.25	1446.98
	1171.76	1075.3
	751.66	959.49
	377.45	649.31
	574.71	1481.46
	699.05	342.62
	533.26	1082.87
	323.51	2137.38
	337.81	1553.9
	562.34	1337.3
	638.14	522.33
	615.07	1282.04
	498.07	788.42
	756.11	629.25
	330.12	1082.27
	512.84	320.39
	641.74	412.41
	1069.17	1925.59
	829.03	383.94
	987.48	1033.13
	359.19	1472.81
	951.08	1578.29
	730.64	1235.43
	999.13	751.9
	994.93	1109.78
	742.29	755.75
	357.39	1269.55
	828.67	1798.61
	565.22	2116.6
	533.14	1327.09
	830.23	1046.71
	894.86	1428.96
	644.03	966.22
	583.72	831.43
	586	2210.18
	1091.4	1063.64
	450.37	1064.37
	376.85	1402.18
	592.13	1073.02
	620.96	414.57
	441.84	1136.68
	575.31	1860.12
	598.62	752.38
	759.23	4538.93
	433.8	1238.32
	847.77	588.88
	429.23	1612.65
	430.79	1525.79
	905.31	3078.73
	514.88	426.11
	587.68	1015.23
	345.98	577.95
	523.17	1435.33
	1034.09	1455.15
	405.92	450.97
	349.46	899.79
	355.11	1216.93
	1044.9	722.95
	587.68	1093.44
	349.1	1004.06
	794.19	1871.17
	632.61	1158.07
	344.78	1238.32
	469.35	2074.67
	469.23	377.57
	318.35	1026.76
	642.46	1019.56
	622.04	1076.74
	1191.71	978.11
	485.45	867.59
	1088.99	665.53
	462.15	445.45
	482.09	824.94
	518.97	732.44
	378.89	767.04
	524.37	1197.11
	492.18	1163.71
	639.34	480.05
	507.92	824.7
	378.29	1237.72
	519.69	775.81
	635.5	840.8
	869.63	681.63
	409.17	1287.21
	726.44	600.66
	365.32	1333.46
	884.53	840.2
	601.02	1011.03
	743.01	1051.99
	708.78	505.15
	348.38	971.14
	660.96	592.25
	513.32	876.84
	530.14	1070.25
	566.18	916.48
	474.52	881.29
	510.8	929.46
	613.99	2260.28
	818.34	416.38
	778.81	475.12
	753.95	817.26
	443.77	769.8
	398.6	782.66
	795.87	1298.62
	933.54	1335.02
	910.72	797.31
	894.26	877.68
	322.55	600.06
	555.49	1028.69
	388.51	2072.51
	1160.59	503.11
	996.25	1229.67
	538.67	1349.56
	543.96	1542.97
	649.07	452.06
	667.45	1186.78
	418.78	717.91
	1085.27	1762.93
	602.7	1503.81
	445.09	630.21
	892.46	1080.58
	526.78	634.9
	397.64	1290.69
	523.29	1461.4
	441.12	702.77
	320.63	453.26
	408.81	957.69
	367.6	348.98
	557.29	1024.72
	586.84	1040.94
	946.88	346.34
	351.02	351.63
	496.62	1537.68
	774.97	1407.7
	364.24	784.58
	1188.58	995.89
	686.67	1406.98
	1964.27	910.36
	1361.93	404.24
	552.97	602.22
	472.96	955.41
	934.86	1168.52
	445.21	354.51
	734.12	857.26
	5416.73	756.95
	523.41	537.47
	920.45	695.56
	755.87	1128.52
	837.92	339.13
	1193.03	895.58
	1020.88	1691.45
	787.58	1034.93
	1642.08	888.25
	556.81	504.07
	319.91	912.52
	369.89	978.23
	608.95	1282.04
	499.15	1302.95
	418.3	1571.44
	786.02	765.96
	415.29	1197.95
	316.67	511.64
	469.35	1224.86
	1262.82	452.9
	935.34	1197.47
	715.26	777.97
	6350.39	630.69
	425.99	838.28
	746.02	1413.59
	487.13	457.46
	988.44	527.74
	414.57	557.05
	870.47	1228.47
	719.23	1239.76
	988.68	593.69
	1892.07	1704.19
	394.03	938.59
	1666.71	848.85
	1546.33	654.84
	606.18	1614.81
	1393.41	1301.14
	1139.21	1099.32
	365.56	568.82
	740.61	784.7
	1380.43	1036.98
	2370.68	1863
	755.15	555.37
	518.73	966.82
	385.02	1878.62
	1049.23	423.46
	514.4	782.78
	346.1	422.14
	885.13	1240.24
	640.18	611.71
	752.86	1832.97
	687.27	1169.36
	330.96	1076.5
	637.3	737.25
	747.82	1404.46
	608.23	1350.64
	1030.25	972.83
	659.4	860.26
	846.45	713.34
	1030.37	498.55
	354.27	748.3
	820.86	1172.84
	562.58	704.69
	574.59	1396.41
	1339.47	1611.44
	563.54	1182.82
	853.05	1435.81
	894.98	966.46
	604.02	885.01
	740.85	956.25
	886.09	391.27
	344.78	520.29
	603.42	377.69
	1030.01	1393.29
	569.66	677.66
	351.75	595.49
	469.11	1280.36
	451.45	348.86
	1114.1	697.6
	486.53	2758.94
	1043.34	867.11
	604.86	854.74
	1198.67	1866
	1106.65	1665.98
	1047.79	725.96
	1301.63	483.77
	1106.29	1217.65
	678.38	533.98
	550.44	611.83
	982.44	377.21
	546	631.29
	749.98	1037.22
	526.78	849.93
	386.82	990
	1331.9	428.39
	971.38	884.89
	1132.6	1608.32
	441.6	1305.23
	552.24	2164.29
	1686.41	912.4
	1322.29	1162.99
	474.28	981.35
	1801.85	1154.58
	1123.35	1397.37
	603.42	625.28
	1724.97	909.52
	603.9	685.35
	415.41	871.31
	1235.55	1259.46
	1059.8	1200.59
	1059.08	410.37
	471.28	513.08
	636.58	749.14
	664.33	764.88
	858.7	498.79
	935.22	427.91
	588.28	421.06
	1627.78	369.16
	1187.62	837.56
	1323.85	1558.11
	674.06	797.91
	803.44	1580.81
	1390.4	2001.27
	825.66	640.9
	1137.89	1175.61
	901.11	2373.68
	466.11	839.48
	524.97	3373.77
	1451.91	1835.13
	1322.53	2928.69
	1941.33	3244.03
	837.08	1818.91
	975.47	2350.13
	1250.09	355.23
	1436.29	676.7
	2074.79	1948.65
	1453.11	621.92
	1748.51	2454.17
	1233.63	342.37
	347.78	1471.49
	1015.47	443.53
	1168.16	1658.9
	1276.16	932.82
	728.48	1301.39
	839.96	1291.29
	1945.65	1919.94
	691.84	3197.66
	1146.66	2652.26
	986.28	1029.89
	1027.85	3545.8
	1390.76	472.84
	643.42	495.54
	1004.42	1105.21
	1055.84	842.36
	528.34	1053.43
	547.92	1446.5
	609.79	673.46
	1190.02	1136.56
	1808.1	1549.22
	1759.21	1071.45
	461.06	2530.81
	660	1134.52
	1164.8	1483.26
	1224.62	2916.55
	397.28	1317.48
	1164.56	3356.48
	893.18	1431.01
	1075.3	1248.89
	1510.65	1433.77
	1693.73	3952.45
	661.92	1408.06
	725.35	3522.5
	1432.33	2504.86
	1661.06	1055.12
	697.96	855.58
	1772.18	849.69
	887.17	1297.06
	746.74	751.3
	636.94	2179.31
	603.54	2427.38
	977.27	729.32
	436.56	1432.81
	362.08	617.84
	1183.66	1995.87
	543.48	2026.62
	1523.63	528.94
	866.39	833.47
	649.55	2113.11
	1257.78	539.99
	887.05	453.62
	823.98	767.16
	824.1	863.27
	1023.52	1805.1
	695.8	1276.4
	691.48	1177.77
	353.31	540.47
	3664.01	672.98
	414.45	1853.87
	7762.06	1288.29
	561.01	461.91
	4698.23	1185.46
	2829.22	2357.82
	2140.26	785.9
	7178.46	2169.1
	1625.86	496.02
	2787.05	578.43
	4569.2	2233.49
	315.95	1422.48
	382.86	1022.08
	2197.81	1773.98
	1466.21	2190.72
	320.15	2059.78
	4454.36	3723
	3557.1	1200.23
	2262.56	1491.91
	6088.87	641.14
	2292.11	578.55
	1478.94	2089.09
	3010.62	1777.95
	2260.64	1511.5
	847.53	1743.83
	4057.32	613.87
	5958.16	1886.91
	3895.51	1352.92
	1898.92	2216.91
	2888.08	3644.79
	353.31	511.16
	3238.63	1579.61
	6053.79	401.72
	2197.69	823.62
	5701.32	895.46
	1803.66	742.29
	3187.45	686.31
	4557.31	452.54
	3674.46	1360.85
	3350.95	418.3
	6253.45	2473.75
	1371.42	1044.78
	3996.78	1525.07
	4197.04	1269.67
	2865.14	314.74
	504.91	2037.91
	4108.62	369.28
	1124.79	1782.63
	4554.67	1212.37
	3978.4	1298.14
	430.79	932.7
	3350.71	1369.14
	6669.22	1661.3
	1307.87	2304
	7104.7	2661.75
	1630.43	1358.45
	496.98	666.97
	6702.5	863.27
	3429.4	461.19
	2678.69	1650.85
	3614.88	792.63
	2891.69	857.5
	5851.97	1754.16
	4465.41	385.26
	2299.32	1189.66
	5766.56	445.21
	908.55	1104.85
	2397.95	1308.35
	351.14	2145.43
	5300.68	962.49
	2453.93	1346.19
	1212.37	1909.73
	746.5	467.31
	2600.37	1744.31
	2917.03	942.43
	5433.67	1190.14
	1113.74	851.85
	3907.64	1794.65
	399.56	373.61
	1720.76	1226.9
	648.59	385.26
	3438.41	1504.53
	5908.07	1136.44
	5969.58	1545.37
	1413.71	961.41
	4703.27	2414.76
	3065.04	1581.65
	1945.89	749.26
	1835.85	929.94
	331.08	1767.26
	1694.94	2176.18
	2375	1190.14
	4105.38	584.2
	3559.14	1725.57
	3028.88	734.12
	1867.81	347.78
	3534.15	1350.16
	1212.49	761.27
	2704.52	1118.3
	5041.92	1162.99
	2350.25	825.06
	3936.47	413.13
	477.52	2340.28
	2860.09	736.05
	6564.59	1081.18
	7179.66	1086.47
	3501.83	1727.13
	6220.41	505.39
	2998.36	1509.81
	4218.9	1259.82
	445.81	345.38
	5556.81	893.66
	392.23	1011.99
	5603.06	1134.16
	2058.69	875.4
	1193.75	1638.11
	494.94	1113.98
	2217.27	1751.4
	2406.84	887.65
	4857.16	1339.71
	2693.23	612.91
	5162.41	688.35
	6938.2	334.45
	4011.79	1577.93
	1600.75	1860.6
	2710.65	1138.37
	4647.05	995.53
	1527.35	878.4
	415.29	718.75
	430.31	2267.96
	2898.05	711.42
	2646.26	977.99
	393.79	1071.93
	4662.91	428.99
	1629.34	1021.48
	3059.39	1886.55
	322.91	340.45
	4716.49	410.49
	3166.43	1446.02
	407.37	521.37
	3576.68	1784.07
	1150.02	1423.2
	2623.67	612.31
	646.55	2322.98
	1200.84	1996.11
	338.41	1568.08
	1360.49	462.15
	365.08	1579.73
	959.13	1357.61
	861.46	572.55
	658.92	2134.74
	885.37	327.48
	1478.1	976.31
	405.92	418.42
	436.32	5509.83
	1773.38	865.91
	1821.92	860.86
	1104.97	543.72
	1011.99	352.95
	666.97	940.63
	442.32	1323.61
	318.11	2368.39
	1563.15	344.54
	736.29	2043.68
	1730.37	1129.6
	1048.15	1393.77
	423.94	2288.27
	1693.37	845.37
	1136.56	929.94
	2154.08	701.81
	1129.84	596.33
	1180.77	767.52
	1073.5	355.35
	499.03	355.71
	1047.43	846.57
	505.03	527.98
	1320.61	662.89
	611.11	1159.87
	883.33	977.15
	1437.01	455.9
	1248.89	1109.78
	701.09	533.5
	483.77	459.26
	765.48	672.98
	1718.72	834.91
	989.76	872.88
	750.34	867.95
	980.75	575.55
	1395.09	1154.94
	1235.43	881.65
	1303.43	801.04
	1180.65	583.36
	1381.63	880.2
	1003.82	753.95
	1498.04	506.71
	853.65	550.2
	1211.05	903.75
	548.16	370.73
	1214.17	515.72
	665.41	844.89
	1136.56	371.21
	467.67	685.59
	995.05	979.07
	831.31	796.11
	795.63	1277.72
	733.16	602.22
	1645.8	583.72
	1038.9	418.42
	1442.54	1058.48
	429.35	596.57
	707.82	748.3
	464.67	490.38
	840.68	842.24
	1395.93	675.14
	659.76	891.14
	485.33	607.27
	1437.61	569.3
	1661.3	438
	2113.96	685.47
	1219.1	317.87
	842.96	807.04
	429.95	802.12
	353.31	937.51
	564.26	481.85
	436.56	582.16
	490.74	743.97
	492.9	386.1
	1470.29	369.64
	542.27	600.66
	1173.93	863.87
	507.32	384.78
	465.87	460.7
	483.29	394.63
	533.5	994.09
	373.49	443.77
	542.51	379.02
	733.4	374.09
	445.81	659.76
	1154.22	426.83
	469.71	393.31
	733.16	635.86
	352.59	672.02
	1253.21	770.04
	695.44	480.77
	759.95	582.04
	970.54	737.97
	581.68	630.69
	641.62	760.07
	652.55	456.02
	569.66	441.36
	389.71	508.28
	437.76	1015.11
	726.68	321.23
	468.75	961.89
	500.23	1129
	848.25	873.96
	361.48	643.91
	1073.86	711.18
	627.21	666.25
	756.35	1557.63
	601.14	809.21
	872.52	375.29
	724.39	529.9
	635.02	923.69
	753.59	696.4
	1013.55	828.19
	423.1	982.56
	390.91	380.58
	681.99	680.31
	1039.86	596.93
	1359.89	1743.11
	351.99	690.04
	1236.63	955.53
	783.26	816.05
	355.35	465.39
	775.81	767.16
	1475.82	786.5
	373.85	1605.56
	1082.02	616.4
	317.75	742.89
	1344.15	756.23
	418.78	374.21
	561.86	556.21
	670.21	1108.57
	659.28	626.37
	822.06	328.44
	438.24	768.84
	498.31	756.83
	999.85	369.89
	1347.76	511.28
	620.6	897.74
	512.72	463.59
	1999.83	1070.85
	1502.25	651.35
	435.36	515.72
	667.69	478
	677.78	856.78
	774.49	743.85
	788.06	425.87
	714.9	1374.91
	319.67	789.02
	498.19	791.91
	574.71	613.39
	1205.64	666.61
	608.35	773.29
	715.62	891.74
	1603.28	639.1
	1052.47	711.66
	1227.62	553.21
	878.88	505.51
	941.35	790.71
	1040.58	434.16
	1033.25	344.18
	517.17	1134.76
	470.07	511.76
	318.59	576.27
	425.99	815.33
	749.74	697.72
	712.14	909.76
	1084.67	784.58
	1218.97	548.64
	621.08	398.6
	686.31	511.88
	1146.42	1073.5
	806.08	2357.1
	788.54	1010.91
	829.51	371.93
	884.41	774.97
	459.74	1819.39
	555.13	2662.12
	580.6	1016.91
	609.55	3233.94
	1081.42	494.7
	376.61	1896.88
	624.32	469.11
	458.06	1890.15
	409.53	2736.12
	1099.92	1009.11
	395.59	558.01
	580.24	1347.04
	800.56	2646.86
	341.17	725.23
	345.14	3387.95
	560.17	344.3
	1009.35	2346.17
	663.85	3670.74
	545.64	2956.68
	1281.44	2581.15
	441	2672.45
	411.33	3235.38
	524.61	704.93
	1215.25	554.17
	329.52	2744.53
	789.62	3713.63
	814.25	2103.98
	962.61	4134.45
	592.97	2766.15
	1065.45	1162.99
	320.51	2139.66
	482.57	3549.17
	549	2800.51
	1342.11	2648.9
	510.32	5463.46
	460.94	2589.2
	338.41	1754.52
	564.86	1492.27
	533.26	3460.27
	587.32	453.98
	618.8	1975.92
	751.9	2180.03
	493.38	1238.8
	425.27	1361.81
	639.7	693.16
	572.31	999.98
	619.16	2541.62
	375.05	524.61
	386.34	671.42
	468.27	1977.85
	794.43	2719.06
	497.71	2700.2
	655.2	362.92
	452.66	827.47
	702.17	2785.25
	376.97	4317.53
	556.57	1405.78
	779.17	4724.89
	458.54	817.62
	355.83	2038.15
	736.29	5160.37
	349.46	3416.9
	653.16	1330.34
	476.8	3775.98
	902.67	1894.11
	574.35	5618.91
	519.45	1796.69
	461.67	500.71
	554.53	2552.44
	606.78	1313.04
	753.47	3653.2
	510.32	431.15
	945.68	902.31
	698.93	611.83
	769.08	3200.06
	316.43	3151.41
	393.55	2550.99
	1320.25	1424.64
	341.53	3569.83
	478.48	1723.53
	485.93	2040.92
	406.04	2226.4
	489.42	4805.62
	706.37	356.55
	889.09	1359.89
	413.01	4616.42
	327.6	2533.09
	334.45	1763.05
	701.45	3498.71
	719.59	547.56
	913.48	362.8
	385.38	2489.01
	664.21	2159.36
	580.48	392.47
	424.06	1537.68
	529.54	735.93
	1043.46	325.92
	556.93	683.91
	1348.24	3696.21
	873.6	2333.8
	382.62	1855.31
	461.79	395.23
	408.45	1545.49
	394.87	791.43
	365.08	5042.76
	1023.16	4242.93
	322.31	4129.88
	777.85	3316.23
	428.03	623.48
	544.08	505.99
	441	620
	645.23	2893.13
	407.25	390.91
	373.49	1236.27
	473.2	1868.89
	371.33	432.83
	618.92	1210.45
	355.83	472.96
	949.04	3956.89
	815.09	1748.76
	508.88	2708.01
	489.9	2452.13
	899.18	2966.17
	341.89	1786.48
	623.24	1959.59
	818.22	1416.83
	820.38	1499.72
	363.64	2476.87
	755.27	655.68
	541.07	1661.78
	569.9	3230.7
	331.44	416.74
	352.59	2118.76
	395.35	3471.44
	328.92	4134.33
	628.05	4474.9
	401.96	4309.24
	454.94	2932.89
	495.18	3592.77
	1030.25	2770.95
	753.95	478.72
	780.25	1414.91
	480.53	815.93
	708.3	479.2
	764.64	3719.51
	386.94	2026.86
	821.58	1321.33
	858.1	1061.36
	666.97	466.83
	589.85	2224.96
	400.04	324.11
	440.64	1617.69
	615.91	2606.97
	538.67	3265.66
	1195.79	423.1
	451.57	3441.29
	3237.19	2569.13
	502.87	737.37
	907.23	687.51
	1300.66	580.6
	3078.25	3363.56
	508.88	1825.52
	359.31	3646.47
	2321.66	3696.57
	2261.72	1398.57
	2948.51	3306.26
	843.56	747.94
	2034.79	1601.59
	4795.29	2723.26
	368.2	2470.75
	3444.89	650.99
	1368.3	2782.25
	372.41	4667.35
	1236.63	2471.59
	744.94	2318.54
	1843.18	4110.3
	912.76	1927.27
	727.16	1273.75
	2051.37	700.73
	3551.93	1055.96
	1616.97	2488.77
	407.13	2628.84
	478.84	4048.91
	2800.87	2920.88
	756.47	2148.55
	761.15	1441.34
	3216.04	660
	855.46	1295.98
	583.36	1375.39
	1833.21	1198.91
	2452.37	1772.66
	569.66	502.99
	1218.61	332.76
	1573.24	1513.78
	1574.56	1208.64
	999.85	357.87
	1522.07	744.58
	467.19	1438.58
	682.35	735.09
	1429.81	1001.18
	3038.01	334.81
	1997.19	479.2
	1225.82	424.67
	2239.25	1988.9
	2647.58	530.02
	2181.47	1498.76
	1002.62	488.33
	701.33	362.08
	1977.37	469.35
	2078.28	1222.7
	2672.33	472.84
	793.71	634.66
	405.08	1727.73
	901.95	467.43
	396.19	622.64
	3555.77	2166.57
	1232.07	1500.68
	594.65	2633.88
	2328.39	530.62
	1165.16	373.13
	1582.37	429.47
	1485.07	359.43
	2228.32	662.65
	1638.47	324.11
	2380.17	1413.83
	3724.2	564.5
	1206.72	1016.07
	1999.71	1910.33
	933.06	561.37
	2410.92	459.74
	2482.4	335.65
	1590.18	464.55
	1081.78	489.66
	478.24	340.09
	2276.61	1110.14
	1956.34	453.14
	1740.83	389.83
	501.91	1172.24
	2877.99	462.51
	2102.18	1126.83
	1391	361.36
	2357.1	450.49
	3717.47	448.09
	1512.82	1019.92
	873.72	1494.56
	477.52	937.87
	1678.72	405.2
	1051.63	1418.51
	2084.04	572.91
	910.48	1262.7
	1039.14	418.9
	510.8	598.5
	2615.5	342.37
	1551.14	456.86
	724.15	416.5
	1916.94	1234.71
	1266.91	995.05
	1582.13	921.65
	2668.96	1476.3
	2821.53	938.59
	1463.32	719.95
	2676.41	1207.08
	863.63	450.61
	553.81	420.7
	2115.28	700.37
	383.7	382.02
	973.43	480.89
	428.63	405.56
	741.45	1062.2
	532.54	703.49
	1110.86	1214.77
	1263.54	1212.13
	1061.48	345.02
	3804.69	676.7
	1273.27	1240.24
	1090.31	753.1
	1232.79	538.31
	542.15	855.22
	1715.36	866.87
	2022.9	523.65
	3139.52	430.07
	2360.83	1192.07
	528.82	738.45
	1536.72	420.34
	410.13	412.65
	865.67	600.78
	441.84	379.5
	777.85	1335.5
	1076.86	630.81
	334.09	909.28
	1447.35	599.46
	3049.3	550.44
	2285.98	524.37
	2773.96	499.15
	1152.06	402.2
	3071.04	638.98
	1199.87	653.88
	525.34	359.31
	2544.03	1145.33
	1236.87	672.62
	2937.58	685.23
	614.11	746.5
	1339.23	1003.7
	3564.06	902.19
	1478.7	1070.01
	4233.92	1067.13
	1142.09	399.08
	634.66	1168.88
	670.21	403.16
	2879.91	1186.18
	1448.55	639.82
	1255.62	673.7
	1532.16	341.89
	1955.14	663.85
	457.46	424.3
	973.79	1213.57
	1322.77	932.22
	487.73	429.95
	509.12	639.1
	2826.82	928.38
	3566.35	362.8
	548.52	982.68
	845.61	1027.24
	2998.12	343.34
	446.65	859.3
	1550.54	355.71
	2807.71	1324.09
	1028.09	1331.42
	2404.07	445.81
	1224.62	876
	3220.01	794.31
	2611.18	891.62
	1243	1308.23
	493.62	500.59
	1624.78	438.6
	1119.51	590.21
	2608.9	654.12
	2237.21	636.7
	1087.43	352.35
	1088.99	537.59
	388.63	495.78
	3707.98	1003.58
	897.26	862.18
	393.43	434.28
	1487.11	625.89
	1845.94	676.58
	2448.4	1106.65
	1035.77	801.76
	2810.12	396.07
	2153.96	1426.92
	2873.67	744.09
	3510.36	1546.57
	3557.58	1667.19
	385.86	1594.99
	1035.05	1085.75
	329.28	624.44
	1940.36	673.34
	1666.34	1316.76
	678.86	1647.12
	1085.87	1721.49
	1905.89	1398.21
	534.95	415.54
	2945.39	1638.47
	755.03	515.72
	715.86	622.76
	1296.94	1761.49
	1164.8	2349.65
	2179.55	1326.61
	886.45	1599.67
	500.47	981.23
	2106.87	1379.83
	1022.08	1390.64
	339.73	414.81
	1396.89	1074.46
	1680.76	476.32
	1624.06	1205.16
	3167.51	506.11
	630.69	588.16
	1543.09	1359.77
	1526.39	1527.47
	864.59	1268.83
	2488.04	2043.68
	1512.46	785.78
	650.15	1042.02
	1409.86	514.16
	2161.29	796.83
	557.77	1511.01
	2060.38	983.52
	1906.49	1258.14
	472.48	1363.37
	1159.51	986.28
	424.67	406.28
	932.82	2121.76
	868.67	1060.04
	350.42	550.2
	1487.59	448.69
	2045	1099.44
	2858.29	686.55
	2370.68	811.49
	1854.59	873.96
	1646.04	635.26
	1232.55	1942.05
	1007.54	555.13
	2174.02	1746.83
	2139.54	1422.72
	1407.34	1307.99
	1017.15	927.06
	884.65	1087.43
	1701.3	1009.71
	917.2	351.99
	916.96	712.98
	1326.13	2164.29
	416.62	432.95
	931.02	951.44
	2967.97	1007.42
	1171.52	1546.93
	1403.98	1405.9
	319.67	1284.93
	2396.86	1715.36
	2593.88	2368.39
	550.56	1062.92
	2698.76	394.15
	372.65	1372.74
	592.13	1349.32
	974.75	679.94
	393.43	1415.99
	2740.8	754.79
	1836.57	1870.57
	2655.87	460.58
	1575.04	1833.57
	321.35	1114.1
	342.13	1304.51
	1446.14	508.04
	814.85	953.24
	1805.7	1615.53
	1293.82	1379.95
	850.05	1149.78
	1711.63	1505.37
	1770.5	675.14
	1444.7	681.15
	941.83	964.9
	389.59	769.44
	563.54	856.3
	583.48	546
	704.09	534.23
		438.12
		704.09
		774.49
		327.72
		362.08
		504.91
		512.48
		446.65
		493.38
		333
		412.29
		425.51
		781.58
		597.41
		500.71
		474.52
		889.69
		481.97
		920.45
		849.45
		1051.39
		778.09
		689.31
		675.98
		875.76
		460.82
		475.6
		590.45
		449.17
		1018.36
		1407.7
		780.61
		651.59
		726.56
		336.61
		445.81
		493.26
		963.46
		536.03
		561.98
		477.28
		330.72
		555.37
		347.66
		724.99
		858.1
		715.86
		694.72
		577.23
		694.6
		601.5
		527.86
		732.56
		702.77
		505.75
		461.79
		944.23
		515.48
		865.67
		1270.27
		617.84
		512
		575.67
		351.26
		571.35
		507.92
		1022.68
		534.83
		938.83
		518.49
		1029.53
		833.83
		537.59
		652.31
		1156.03
		784.58
		817.5
		662.65
		518.49
		573.99
		342.98
		684.03
		1194.23
		475.48
		603.42
		854.38
		805.6
		576.75
		488.94
		1091.76
		732.32
		970.66
		913.12
		615.55
		408.93
		887.29
		607.39
		1168.64
		914.68
		618.32
		746.62
		1361.45
		515.36
		680.67
		1261.74
		624.32
		822.42
		501.19
		955.53
		1182.33
		336.49
		1862.88
		1412.27
		882.01
		707.21
		695.2
		829.03
		428.39
		520.29
		511.28
