# Supplementary material for: NRAC controls CD36-mediated fatty acid uptake in adipocytes and lipid clearance in vivo
Source: EMBO J. 2025 Aug 1;44(18):5037–65. doi: 10.1038/s44318-025-00520-2 (PMC12436663; doi:10.1038/s44318-025-00520-2)
Supplement: Supplementary file 12 — Figure EV5 Source Data [file 44318_2025_520_MOESM12_ESM.zip › EV5/5N/SCF.xlsx]

## Sheet: Tabelle1
		WT	Nrac KO
		382.02	382.26
		405.32	2349.05
		348.02	2329.11
		392.11	1666.59
		315.71	5966.09
		442.68	790.35
		374.45	1105.21
		355.59	2544.63
		424.18	5703.25
		486.53	4183.34
		390.43	1218.13
		351.02	5456.5
		688.23	1256.7
		372.65	2408.4
		372.41	6515.82
		481.61	1579.61
		394.15	6415.27
		431.75	350.54
		325.2	1758.61
		680.43	1105.57
		614.47	834.91
		336.13	2097.74
		355.71	2650.58
		728.84	893.54
		490.5	424.06
		578.31	1630.19
		356.91	1362.29
		414.45	691.48
		635.5	1196.39
		329.52	2771.92
		347.54	1878.62
		343.22	5619.75
		720.07	3521.18
		573.75	1626.82
		342.01	4906.89
		542.75	4299.99
		321.71	319.55
		496.14	1282.88
		574.23	453.26
		553.33	2017.37
		443.41	573.03
		610.87	3414.02
		472.96	1350.4
		685.95	1322.65
		461.67	5718.86
		341.65	2142.43
		394.75	949.28
		612.79	6719.32
		581.56	424.79
		830.23	1814.23
		610.03	381.06
		853.9	1072.65
		373.73	521.97
		394.75	1065.45
		506.96	784.7
		404.6	6663.58
		383.82	2008.6
		649.19	2896.49
		689.56	2551.71
		595.73	2259.43
		387.18	587.32
		468.03	6756.32
		484.97	633.57
		428.75	3556.74
		362.92	1870.57
		577.95	355.11
		422.86	380.1
		331.08	3381.82
		355.83	5044.32
		452.78	3063.35
		459.86	3217.48
		613.75	2265.2
		413.85	827.23
		464.79	4630.35
		693.28	449.77
		347.78	1473.29
		419.62	1057.52
		429.95	1512.94
		655.92	666.97
		391.03	5857.01
		321.59	718.75
		437.76	4941.13
		326.4	1844.14
		361.72	3641.31
		473.08	1773.74
		703.37	3179.28
		526.06	1660.58
		485.57	3944.04
		717.55	2832.34
		526.18	1682.56
		572.07	3964.22
		468.75	4204.48
		362.68	2154.2
		479.57	3950.89
		1141.49	2786.81
		491.1	2931.93
		507.56	981.11
		436.08	1862.88
		325.08	1972.08
		564.26	3196.46
		851.49	5944.83
		323.75	3073.69
		500.35	3784.62
		373.61	6489.87
		610.27	352.71
		318.95	899.42
		338.05	805.12
		675.62	348.74
		441.12	4946.42
		317.99	4379.76
		413.13	331.8
		361.6	3229.38
		318.11	3353.59
		383.22	5787.7
		512.96	2921.24
		650.15	3615.84
		964.54	2139.3
		730.28	2287.79
		369.64	1802.33
		462.75	2011.12
		617	2436.39
		352.71	4714.68
		416.38	885.85
		317.87	6870.44
		692.44	3982.96
		505.75	576.03
		347.06	2825.85
		500.11	869.87
		348.86	318.23
		502.75	3566.95
		411.33	4565.6
		406.65	5686.91
		490.62	6723.52
		492.54	1284.21
		534.1	1722.33
		561.01	6530.23
		506.11	5430.91
		450.37	5667.93
		394.15	3262.41
		350.78	602.34
		368.92	3407.05
		331.68	1236.03
		378.77	345.62
		389.23	329.52
		470.44	383.1
		328.8	586.6
		358.95	602.46
		387.18	617.84
		743.49	531.94
		618.44	1020.4
		362.44	540.35
		537.11	544.56
		325.68	564.98
		339.97	523.53
		324.96	535.43
		478	397.88
		358.71	447.25
		351.38	496.62
		448.21	606.54
		725.71	746.14
		333.49	732.8
		432.71	566.54
		453.74	362.56
		409.17	516.33
		341.53	565.94
		555.97	383.22
		502.75	420.1
		372.41	629.49
		379.86	411.57
		674.9	365.2
		554.29	420.82
		386.82	783.62
		474.28	805.6
		508.88	471.4
		382.86	488.33
		406.28	991.21
		361.36	507.8
		402.44	497.71
		388.75	687.75
		380.34	552.73
		593.93	362.68
		328.68	1376.59
		477.76	672.26
		322.43	950.48
		485.21	1105.45
		342.13	401.12
		321.71	526.06
		397.28	518.97
		512.96	472.72
		410.49	375.89
		617.48	1024.72
		489.42	573.87
		495.9	445.57
		507.08	901.83
		452.42	393.67
		355.59	487.73
		398	382.5
		777.25	524.97
		742.41	524.25
		399.92	742.65
		317.03	552
		317.75	635.86
		342.13	1459.12
		400.64	627.81
		341.29	574.95
		363.4	1119.27
		555.25	626.01
		594.65	492.06
		363.28	1087.07
		374.81	887.41
		328.08	628.77
		452.3	702.77
		398.36	1442.06
		411.21	966.22
		379.98	1632.71
		430.79	1019.2
		377.57	675.74
		406.16	879.12
		382.62	487.13
		336.37	1052.59
		319.31	625.4
		385.74	862.3
		509.72	1710.55
		342.37	378.65
		373.85	1334.66
		376.61	975.11
		492.54	673.82
		627.81	1005.62
		316.07	446.77
		406.77	845.25
		400.52	1149.54
		343.46	563.54
		400.64	651.11
		348.38	485.69
		318.83	1434.13
		324.96	812.21
		356.55	456.26
		362.56	476.2
		322.31	707.57
		444.37	511.88
		589.01	670.33
		533.14	520.05
		348.98	1737.46
		531.46	413.61
		323.39	456.02
		385.26	392.47
		331.92	1356.29
		420.58	528.46
		1015.11	1498.52
		317.63	463.35
		461.19	425.63
		1270.63	335.05
		403.28	459.62
		796.71	323.99
		622.16	375.89
		2395.66	405.92
		1477.02	587.44
		391.27	830.23
		1708.87	552.61
		576.15	444.01
		1443.38	315.35
		353.07	336.25
		1357.73	485.21
		2545.71	362.68
		722.83	401.36
		1039.74	332.88
		2125.49	487.25
		1571.68	336.13
		1399.89	369.52
		1706.35	345.02
		340.21	632.73
		2720.5	561.74
		1241.8	363.88
		1715	320.03
		1071.45	740.01
		607.63	348.74
		560.89	610.15
		1337.42	431.51
		629.13	515.97
		808.61	375.29
		1884.02	424.42
		1834.05	567.98
		485.57	321.59
		954.2	324.96
		706.25	567.62
		1457.32	587.8
		2838.71	579.75
		891.74	412.65
		2273.13	347.78
		1160.23	572.43
		2024.22	375.65
		2260.52	404.48
		2094.37	530.26
		1274.6	490.26
		799	446.77
		2461.38	479.81
		2011.36	490.5
		1138.25	742.65
		1158.79	538.19
		882.01	343.22
		645.95	415.54
		491.22	510.44
		1529.27	625.89
		2100.5	344.78
		2345.57	438.6
		3450.3	522.33
		363.04	655.2
		2187	341.29
		1509.69	471.64
		2632.2	448.21
		1514.26	314.38
		531.1	320.99
		3072.48	420.34
		5706.37	735.69
		1782.99	540.71
		663.49	489.06
		2189.52	336.85
		1735.54	792.27
		1407.22	479.93
		2785.49	530.14
		1496.84	432.11
		1507.65	415.9
		355.35	436.56
		1941.81	402.68
		515.36	333.97
		1958.87	401
		394.99	552.73
		2239.85	790.83
		2305.69	457.46
		3393.84	379.62
		1699.02	456.98
		603.3	609.43
		2509.43	403.64
		701.93	371.21
		1969.68	500.11
		413.37	380.58
		2521.68	364.6
		415.29	455.54
		336.01	693.64
		388.99	1122.03
		2580.91	491.94
		2474.23	518.73
		1174.41	435.48
		1020.28	420.22
		2030.34	638.26
		2671.37	331.68
		529.78	405.56
		774.01	348.26
		1319.04	728.72
		2799.43	408.69
		2699.36	425.63
		351.26	494.22
		2684.58	610.27
		1928.23	337.45
		1118.42	580.48
		1820.35	585.4
		2563.73	566.3
		1480.02	373.61
		3448.02	594.29
		907.23	571.71
		3188.89	504.07
		1415.75	345.62
		3186.01	389.35
		2467.26	385.38
		1884.02	743.49
		1116.98	461.91
		1047.91	507.08
		3810.45	700.01
		626.61	464.31
		2760.5	633.93
		1659.62	334.57
		1329.62	598.14
		565.22	521.01
		433.19	521.13
		3399.84	440.88
		1288.41	484.73
		2108.55	427.19
		633.69	614.11
		1332.26	623.72
		2927.49	489.3
		1755.96	796.23
		2419.93	588.88
		791.91	573.39
		1826.72	458.54
		2228.8	616.4
		1771.94	525.1
		1064.37	640.42
		3662.45	339.73
		1623.58	374.81
		1802.57	527.5
		4157.15	421.06
		1361.57	379.86
		583.36	316.91
		1324.09	749.14
		1508.01	339.25
		1916.94	483.17
		1860.48	452.42
		2860.21	374.33
		1379.47	452.06
		1762.81	601.38
		1646.16	394.63
		958.65	370.73
		1695.42	495.3
		1547.78	527.14
		2665.24	377.33
		1349.68	450.61
		1949.01	474.28
		1426.32	1113.26
		1514.5	515
		871.07	487.97
		1335.14	432.23
		3171.83	630.09
		506.71	324.96
		2674.73	405.2
		1414.67	342.01
		2019.53	727.88
		425.75	354.63
		819.9	404.24
		395.35	420.94
		2156.48	488.82
		2238.65	604.74
		733.64	317.75
		2600.49	335.41
		2581.51	580.96
		1006.34	582.28
		547.08	562.22
		2782.73	371.21
		1406.14	591.41
		739.29	569.54
		1331.78	501.43
		2387.37	429.11
		1164.68	387.42
		1247.33	385.38
		1874.65	742.65
		1211.41	457.22
		1274.84	503.59
		1243.12	695.92
		1933.88	463.35
		1708.27	629.97
		320.75	328.8
		2349.77	596.93
		1951.42	605.58
		1611.08	521.25
		484.49	439.56
		1036.5	480.65
		352.35	424.06
		803.92	613.39
		2733.71	485.45
		3186.61	619.76
		835.39	794.43
		2071.19	583.48
		1283.13	568.82
		2240.57	463.83
		479.32	612.91
		2589.44	529.06
		523.29	637.66
		1581.77	340.45
		2271.57	373.61
		505.75	526.66
		1710.43	456.62
		3053.5	657.12
		1574.68	416.14
		1518.7	779.05
		2143.39	435.84
		1565.07	373.97
		1135.6	610.99
		369.28	494.34
		2692.63	599.22
		1301.75	410.49
		824.7	426.47
		1778.67	412.77
		924.41	402.08
		866.27	2172.34
		1290.93	532.9
		606.54	406.41
		575.91	339.25
		422.98	384.3
		317.03	337.45
		364.84	428.63
		534.47	573.15
		429.59	1166.84
		488.94	1828.28
		634.05	345.74
		533.98	602.34
		545.76	1236.03
		699.05	536.27
		425.87	484.01
		345.62	329.16
		685.59	518.25
		842.12	526.78
		463.71	583.72
		377.81	1007.54
		360.15	383.46
		478.12	325.32
		608.35	421.78
		388.99	452.78
		441.96	551.76
		512.96	333.49
		476.92	399.56
		659.04	549.48
		540.95	427.43
		448.93	401.84
		747.94	338.65
		607.87	326.04
		536.27	390.55
		448.21	477.16
		990.12	364.6
		455.18	331.8
		476.68	417.82
		649.43	521.73
		517.53	797.07
		392.35	487.49
		461.43	386.82
		512.24	382.98
		329.4	367.84
		482.45	317.51
		394.63	835.88
		352.47	347.66
		316.31	452.42
		316.31	442.8
		688.23	426.23
		482.57	385.02
		554.77	501.67
		424.91	460.22
		764.64	430.07
		685.95	486.29
		378.53	717.31
		682.95	588.4
		355.23	362.44
		343.82	559.57
		592.61	329.64
		320.63	662.77
		524.37	526.9
		874.92	643.91
		379.38	382.5
		482.81	513.08
		348.74	365.44
		693.64	557.77
		341.05	389.23
		412.17	654.96
		397.28	667.81
		766.68	545.16
		541.19	746.14
		421.3	666.73
		629.37	514.16
		456.98	478
		435.6	455.06
		322.43	604.62
		331.68	428.27
		708.3	511.16
		515.72	558.97
		439.8	602.7
		571.95	315.47
		327.48	462.87
		316.79	423.46
		354.27	445.09
		527.98	526.78
		542.99	536.75
		684.51	386.82
		324.11	565.94
		396.67	445.09
		520.53	405.68
		544.56	753.95
		525.82	502.27
		596.09	461.79
		524.73	373.73
		482.45	470.8
		344.3	402.44
		362.08	506.59
		453.14	434.4
		376.25	595.25
		542.03	359.31
		472	2133.18
		416.5	1894.11
		355.59	1341.15
		395.11	372.53
		518.61	2242.26
		686.07	728.48
		459.38	1000.22
		650.15	479.93
		345.98	1342.59
		699.53	2215.11
		576.75	2362.03
		378.41	686.43
		320.27	659.88
		631.41	2437.11
		411.33	807.16
		453.74	337.57
		352.83	448.81
		490.74	929.7
		485.57	614.47
		403.16	338.53
		386.82	432.35
		496.98	1438.94
		326.52	552.97
		515.36	650.87
		419.26	702.77
		379.5	1426.32
		517.53	1787.2
		382.62	970.66
		396.19	805.12
		623.6	1335.86
		532.78	1765.21
		443.29	1817.95
		329.4	1582.49
		523.77	2504.26
		365.2	1623.94
		963.33	1461.28
		399.44	1367.22
		322.79	705.65
		446.17	559.57
		628.41	1154.1
		337.21	762.96
		375.41	1391.36
		413.25	1179.69
		377.69	1189.78
		389.47	907.47
		351.38	1641.36
		362.32	505.03
		532.06	1338.03
		375.65	733.04
		700.49	1930.99
		385.02	2836.79
		577.11	2556.76
		660.36	1292.86
		339.85	2011.36
		844.52	447.13
		387.9	744.09
		393.19	922.25
		482.09	1993.34
		499.39	1827.68
		753.83	3560.22
		497.1	1215.13
		526.3	1300.9
		506.96	2726.39
		334.69	2259.67
		330.84	741.57
		607.99	611.47
		467.19	958.05
		485.93	533.02
		683.79	772.33
		581.44	5182.84
		595.01	1760.89
		487.85	1428.36
		912.64	474.88
		606.54	525.7
		892.46	798.87
		346.82	585.16
		504.79	1317.48
		439.08	690.4
		694.84	1460.8
		872.64	902.55
		774.25	1446.98
		1171.76	1075.3
		751.66	959.49
		377.45	649.31
		574.71	1481.46
		699.05	342.62
		533.26	1082.87
		323.51	2137.38
		337.81	1553.9
		562.34	1337.3
		638.14	522.33
		615.07	1282.04
		498.07	788.42
		756.11	629.25
		330.12	1082.27
		512.84	320.39
		641.74	412.41
		1069.17	1925.59
		829.03	383.94
		987.48	1033.13
		359.19	1472.81
		951.08	1578.29
		730.64	1235.43
		999.13	751.9
		994.93	1109.78
		742.29	755.75
		357.39	1269.55
		828.67	1798.61
		565.22	2116.6
		533.14	1327.09
		830.23	1046.71
		894.86	1428.96
		644.03	966.22
		583.72	831.43
		586	2210.18
		1091.4	1063.64
		450.37	1064.37
		376.85	1402.18
		592.13	1073.02
		620.96	414.57
		441.84	1136.68
		575.31	1860.12
		598.62	752.38
		759.23	4538.93
		433.8	1238.32
		847.77	588.88
		429.23	1612.65
		430.79	1525.79
		905.31	3078.73
		514.88	426.11
		587.68	1015.23
		345.98	577.95
		523.17	1435.33
		1034.09	1455.15
		405.92	450.97
		349.46	899.79
		355.11	1216.93
		1044.9	722.95
		587.68	1093.44
		349.1	1004.06
		794.19	1871.17
		632.61	1158.07
		344.78	1238.32
		469.35	2074.67
		469.23	377.57
		318.35	1026.76
		642.46	1019.56
		622.04	1076.74
		1191.71	978.11
		485.45	867.59
		1088.99	665.53
		462.15	445.45
		482.09	824.94
		518.97	732.44
		378.89	767.04
		524.37	1197.11
		492.18	1163.71
		639.34	480.05
		507.92	824.7
		378.29	1237.72
		519.69	775.81
		635.5	840.8
		869.63	681.63
		409.17	1287.21
		726.44	600.66
		365.32	1333.46
		884.53	840.2
		601.02	1011.03
		743.01	1051.99
		708.78	505.15
		348.38	971.14
		660.96	592.25
		513.32	876.84
		530.14	1070.25
		566.18	916.48
		474.52	881.29
		510.8	929.46
		613.99	2260.28
		818.34	416.38
		778.81	475.12
		753.95	817.26
		443.77	769.8
		398.6	782.66
		795.87	1298.62
		933.54	1335.02
		910.72	797.31
		894.26	877.68
		322.55	600.06
		555.49	1028.69
		388.51	2072.51
		1160.59	503.11
		996.25	1229.67
		538.67	1349.56
		543.96	1542.97
		649.07	452.06
		667.45	1186.78
		418.78	717.91
		1085.27	1762.93
		602.7	1503.81
		445.09	630.21
		892.46	1080.58
		526.78	634.9
		397.64	1290.69
		523.29	1461.4
		441.12	702.77
		320.63	453.26
		408.81	957.69
		367.6	348.98
		557.29	1024.72
		586.84	1040.94
		946.88	346.34
		351.02	351.63
		496.62	1537.68
		774.97	1407.7
		364.24	784.58
		1188.58	995.89
		686.67	1406.98
		1964.27	910.36
		1361.93	404.24
		552.97	602.22
		472.96	955.41
		934.86	1168.52
		445.21	354.51
		734.12	857.26
		5416.73	756.95
		523.41	537.47
		920.45	695.56
		755.87	1128.52
		837.92	339.13
		1193.03	895.58
		1020.88	1691.45
		787.58	1034.93
		1642.08	888.25
		556.81	504.07
		319.91	912.52
		369.89	978.23
		608.95	1282.04
		499.15	1302.95
		418.3	1571.44
		786.02	765.96
		415.29	1197.95
		316.67	511.64
		469.35	1224.86
		1262.82	452.9
		935.34	1197.47
		715.26	777.97
		6350.39	630.69
		425.99	838.28
		746.02	1413.59
		487.13	457.46
		988.44	527.74
		414.57	557.05
		870.47	1228.47
		719.23	1239.76
		988.68	593.69
		1892.07	1704.19
		394.03	938.59
		1666.71	848.85
		1546.33	654.84
		606.18	1614.81
		1393.41	1301.14
		1139.21	1099.32
		365.56	568.82
		740.61	784.7
		1380.43	1036.98
		2370.68	1863
		755.15	555.37
		518.73	966.82
		385.02	1878.62
		1049.23	423.46
		514.4	782.78
		346.1	422.14
		885.13	1240.24
		640.18	611.71
		752.86	1832.97
		687.27	1169.36
		330.96	1076.5
		637.3	737.25
		747.82	1404.46
		608.23	1350.64
		1030.25	972.83
		659.4	860.26
		846.45	713.34
		1030.37	498.55
		354.27	748.3
		820.86	1172.84
		562.58	704.69
		574.59	1396.41
		1339.47	1611.44
		563.54	1182.82
		853.05	1435.81
		894.98	966.46
		604.02	885.01
		740.85	956.25
		886.09	391.27
		344.78	520.29
		603.42	377.69
		1030.01	1393.29
		569.66	677.66
		351.75	595.49
		469.11	1280.36
		451.45	348.86
		1114.1	697.6
		486.53	2758.94
		1043.34	867.11
		604.86	854.74
		1198.67	1866
		1106.65	1665.98
		1047.79	725.96
		1301.63	483.77
		1106.29	1217.65
		678.38	533.98
		550.44	611.83
		982.44	377.21
		546	631.29
		749.98	1037.22
		526.78	849.93
		386.82	990
		1331.9	428.39
		971.38	884.89
		1132.6	1608.32
		441.6	1305.23
		552.24	2164.29
		1686.41	912.4
		1322.29	1162.99
		474.28	981.35
		1801.85	1154.58
		1123.35	1397.37
		603.42	625.28
		1724.97	909.52
		603.9	685.35
		415.41	871.31
		1235.55	1259.46
		1059.8	1200.59
		1059.08	410.37
		471.28	513.08
		636.58	749.14
		664.33	764.88
		858.7	498.79
		935.22	427.91
		588.28	421.06
		1627.78	369.16
		1187.62	837.56
		1323.85	1558.11
		674.06	797.91
		803.44	1580.81
		1390.4	2001.27
		825.66	640.9
		1137.89	1175.61
		901.11	2373.68
		466.11	839.48
		524.97	3373.77
		1451.91	1835.13
		1322.53	2928.69
		1941.33	3244.03
		837.08	1818.91
		975.47	2350.13
		1250.09	355.23
		1436.29	676.7
		2074.79	1948.65
		1453.11	621.92
		1748.51	2454.17
		1233.63	342.37
		347.78	1471.49
		1015.47	443.53
		1168.16	1658.9
		1276.16	932.82
		728.48	1301.39
		839.96	1291.29
		1945.65	1919.94
		691.84	3197.66
		1146.66	2652.26
		986.28	1029.89
		1027.85	3545.8
		1390.76	472.84
		643.42	495.54
		1004.42	1105.21
		1055.84	842.36
		528.34	1053.43
		547.92	1446.5
		609.79	673.46
		1190.02	1136.56
		1808.1	1549.22
		1759.21	1071.45
		461.06	2530.81
		660	1134.52
		1164.8	1483.26
		1224.62	2916.55
		397.28	1317.48
		1164.56	3356.48
		893.18	1431.01
		1075.3	1248.89
		1510.65	1433.77
		1693.73	3952.45
		661.92	1408.06
		725.35	3522.5
		1432.33	2504.86
		1661.06	1055.12
		697.96	855.58
		1772.18	849.69
		887.17	1297.06
		746.74	751.3
		636.94	2179.31
		603.54	2427.38
		977.27	729.32
		436.56	1432.81
		362.08	617.84
		1183.66	1995.87
		543.48	2026.62
		1523.63	528.94
		866.39	833.47
		649.55	2113.11
		1257.78	539.99
		887.05	453.62
		823.98	767.16
		824.1	863.27
		1023.52	1805.1
		695.8	1276.4
		691.48	1177.77
		353.31	540.47
		3664.01	672.98
		414.45	1853.87
		7762.06	1288.29
		561.01	461.91
		4698.23	1185.46
		2829.22	2357.82
		2140.26	785.9
		7178.46	2169.1
		1625.86	496.02
		2787.05	578.43
		4569.2	2233.49
		315.95	1422.48
		382.86	1022.08
		2197.81	1773.98
		1466.21	2190.72
		320.15	2059.78
		4454.36	3723
		3557.1	1200.23
		2262.56	1491.91
		6088.87	641.14
		2292.11	578.55
		1478.94	2089.09
		3010.62	1777.95
		2260.64	1511.5
		847.53	1743.83
		4057.32	613.87
		5958.16	1886.91
		3895.51	1352.92
		1898.92	2216.91
		2888.08	3644.79
		353.31	511.16
		3238.63	1579.61
		6053.79	401.72
		2197.69	823.62
		5701.32	895.46
		1803.66	742.29
		3187.45	686.31
		4557.31	452.54
		3674.46	1360.85
		3350.95	418.3
		6253.45	2473.75
		1371.42	1044.78
		3996.78	1525.07
		4197.04	1269.67
		2865.14	314.74
		504.91	2037.91
		4108.62	369.28
		1124.79	1782.63
		4554.67	1212.37
		3978.4	1298.14
		430.79	932.7
		3350.71	1369.14
		6669.22	1661.3
		1307.87	2304
		7104.7	2661.75
		1630.43	1358.45
		496.98	666.97
		6702.5	863.27
		3429.4	461.19
		2678.69	1650.85
		3614.88	792.63
		2891.69	857.5
		5851.97	1754.16
		4465.41	385.26
		2299.32	1189.66
		5766.56	445.21
		908.55	1104.85
		2397.95	1308.35
		351.14	2145.43
		5300.68	962.49
		2453.93	1346.19
		1212.37	1909.73
		746.5	467.31
		2600.37	1744.31
		2917.03	942.43
		5433.67	1190.14
		1113.74	851.85
		3907.64	1794.65
		399.56	373.61
		1720.76	1226.9
		648.59	385.26
		3438.41	1504.53
		5908.07	1136.44
		5969.58	1545.37
		1413.71	961.41
		4703.27	2414.76
		3065.04	1581.65
		1945.89	749.26
		1835.85	929.94
		331.08	1767.26
		1694.94	2176.18
		2375	1190.14
		4105.38	584.2
		3559.14	1725.57
		3028.88	734.12
		1867.81	347.78
		3534.15	1350.16
		1212.49	761.27
		2704.52	1118.3
		5041.92	1162.99
		2350.25	825.06
		3936.47	413.13
		477.52	2340.28
		2860.09	736.05
		6564.59	1081.18
		7179.66	1086.47
		3501.83	1727.13
		6220.41	505.39
		2998.36	1509.81
		4218.9	1259.82
		445.81	345.38
		5556.81	893.66
		392.23	1011.99
		5603.06	1134.16
		2058.69	875.4
		1193.75	1638.11
		494.94	1113.98
		2217.27	1751.4
		2406.84	887.65
		4857.16	1339.71
		2693.23	612.91
		5162.41	688.35
		6938.2	334.45
		4011.79	1577.93
		1600.75	1860.6
		2710.65	1138.37
		4647.05	995.53
		1527.35	878.4
		415.29	718.75
		430.31	2267.96
		2898.05	711.42
		2646.26	977.99
		393.79	1071.93
		4662.91	428.99
		1629.34	1021.48
		3059.39	1886.55
		322.91	340.45
		4716.49	410.49
		3166.43	1446.02
		407.37	521.37
		3576.68	1784.07
		1150.02	1423.2
		2623.67	612.31
		646.55	2322.98
		1200.84	1996.11
		338.41	1568.08
		1360.49	462.15
		365.08	1579.73
		959.13	1357.61
		861.46	572.55
		658.92	2134.74
		885.37	327.48
		1478.1	976.31
		405.92	418.42
		436.32	5509.83
		1773.38	865.91
		1821.92	860.86
		1104.97	543.72
		1011.99	352.95
		666.97	940.63
		442.32	1323.61
		318.11	2368.39
		1563.15	344.54
		736.29	2043.68
		1730.37	1129.6
		1048.15	1393.77
		423.94	2288.27
		1693.37	845.37
		1136.56	929.94
		2154.08	701.81
		1129.84	596.33
		1180.77	767.52
		1073.5	355.35
		499.03	355.71
		1047.43	846.57
		505.03	527.98
		1320.61	662.89
		611.11	1159.87
		883.33	977.15
		1437.01	455.9
		1248.89	1109.78
		701.09	533.5
		483.77	459.26
		765.48	672.98
		1718.72	834.91
		989.76	872.88
		750.34	867.95
		980.75	575.55
		1395.09	1154.94
		1235.43	881.65
		1303.43	801.04
		1180.65	583.36
		1381.63	880.2
		1003.82	753.95
		1498.04	506.71
		853.65	550.2
		1211.05	903.75
		548.16	370.73
		1214.17	515.72
		665.41	844.89
		1136.56	371.21
		467.67	685.59
		995.05	979.07
		831.31	796.11
		795.63	1277.72
		733.16	602.22
		1645.8	583.72
		1038.9	418.42
		1442.54	1058.48
		429.35	596.57
		707.82	748.3
		464.67	490.38
		840.68	842.24
		1395.93	675.14
		659.76	891.14
		485.33	607.27
		1437.61	569.3
		1661.3	438
		2113.96	685.47
		1219.1	317.87
		842.96	807.04
		429.95	802.12
		353.31	937.51
		564.26	481.85
		436.56	582.16
		490.74	743.97
		492.9	386.1
		1470.29	369.64
		542.27	600.66
		1173.93	863.87
		507.32	384.78
		465.87	460.7
		483.29	394.63
		533.5	994.09
		373.49	443.77
		542.51	379.02
		733.4	374.09
		445.81	659.76
		1154.22	426.83
		469.71	393.31
		733.16	635.86
		352.59	672.02
		1253.21	770.04
		695.44	480.77
		759.95	582.04
		970.54	737.97
		581.68	630.69
		641.62	760.07
		652.55	456.02
		569.66	441.36
		389.71	508.28
		437.76	1015.11
		726.68	321.23
		468.75	961.89
		500.23	1129
		848.25	873.96
		361.48	643.91
		1073.86	711.18
		627.21	666.25
		756.35	1557.63
		601.14	809.21
		872.52	375.29
		724.39	529.9
		635.02	923.69
		753.59	696.4
		1013.55	828.19
		423.1	982.56
		390.91	380.58
		681.99	680.31
		1039.86	596.93
		1359.89	1743.11
		351.99	690.04
		1236.63	955.53
		783.26	816.05
		355.35	465.39
		775.81	767.16
		1475.82	786.5
		373.85	1605.56
		1082.02	616.4
		317.75	742.89
		1344.15	756.23
		418.78	374.21
		561.86	556.21
		670.21	1108.57
		659.28	626.37
		822.06	328.44
		438.24	768.84
		498.31	756.83
		999.85	369.89
		1347.76	511.28
		620.6	897.74
		512.72	463.59
		1999.83	1070.85
		1502.25	651.35
		435.36	515.72
		667.69	478
		677.78	856.78
		774.49	743.85
		788.06	425.87
		714.9	1374.91
		319.67	789.02
		498.19	791.91
		574.71	613.39
		1205.64	666.61
		608.35	773.29
		715.62	891.74
		1603.28	639.1
		1052.47	711.66
		1227.62	553.21
		878.88	505.51
		941.35	790.71
		1040.58	434.16
		1033.25	344.18
		517.17	1134.76
		470.07	511.76
		318.59	576.27
		425.99	815.33
		749.74	697.72
		712.14	909.76
		1084.67	784.58
		1218.97	548.64
		621.08	398.6
		686.31	511.88
		1146.42	1073.5
		806.08	2357.1
		788.54	1010.91
		829.51	371.93
		884.41	774.97
		459.74	1819.39
		555.13	2662.12
		580.6	1016.91
		609.55	3233.94
		1081.42	494.7
		376.61	1896.88
		624.32	469.11
		458.06	1890.15
		409.53	2736.12
		1099.92	1009.11
		395.59	558.01
		580.24	1347.04
		800.56	2646.86
		341.17	725.23
		345.14	3387.95
		560.17	344.3
		1009.35	2346.17
		663.85	3670.74
		545.64	2956.68
		1281.44	2581.15
		441	2672.45
		411.33	3235.38
		524.61	704.93
		1215.25	554.17
		329.52	2744.53
		789.62	3713.63
		814.25	2103.98
		962.61	4134.45
		592.97	2766.15
		1065.45	1162.99
		320.51	2139.66
		482.57	3549.17
		549	2800.51
		1342.11	2648.9
		510.32	5463.46
		460.94	2589.2
		338.41	1754.52
		564.86	1492.27
		533.26	3460.27
		587.32	453.98
		618.8	1975.92
		751.9	2180.03
		493.38	1238.8
		425.27	1361.81
		639.7	693.16
		572.31	999.98
		619.16	2541.62
		375.05	524.61
		386.34	671.42
		468.27	1977.85
		794.43	2719.06
		497.71	2700.2
		655.2	362.92
		452.66	827.47
		702.17	2785.25
		376.97	4317.53
		556.57	1405.78
		779.17	4724.89
		458.54	817.62
		355.83	2038.15
		736.29	5160.37
		349.46	3416.9
		653.16	1330.34
		476.8	3775.98
		902.67	1894.11
		574.35	5618.91
		519.45	1796.69
		461.67	500.71
		554.53	2552.44
		606.78	1313.04
		753.47	3653.2
		510.32	431.15
		945.68	902.31
		698.93	611.83
		769.08	3200.06
		316.43	3151.41
		393.55	2550.99
		1320.25	1424.64
		341.53	3569.83
		478.48	1723.53
		485.93	2040.92
		406.04	2226.4
		489.42	4805.62
		706.37	356.55
		889.09	1359.89
		413.01	4616.42
		327.6	2533.09
		334.45	1763.05
		701.45	3498.71
		719.59	547.56
		913.48	362.8
		385.38	2489.01
		664.21	2159.36
		580.48	392.47
		424.06	1537.68
		529.54	735.93
		1043.46	325.92
		556.93	683.91
		1348.24	3696.21
		873.6	2333.8
		382.62	1855.31
		461.79	395.23
		408.45	1545.49
		394.87	791.43
		365.08	5042.76
		1023.16	4242.93
		322.31	4129.88
		777.85	3316.23
		428.03	623.48
		544.08	505.99
		441	620
		645.23	2893.13
		407.25	390.91
		373.49	1236.27
		473.2	1868.89
		371.33	432.83
		618.92	1210.45
		355.83	472.96
		949.04	3956.89
		815.09	1748.76
		508.88	2708.01
		489.9	2452.13
		899.18	2966.17
		341.89	1786.48
		623.24	1959.59
		818.22	1416.83
		820.38	1499.72
		363.64	2476.87
		755.27	655.68
		541.07	1661.78
		569.9	3230.7
		331.44	416.74
		352.59	2118.76
		395.35	3471.44
		328.92	4134.33
		628.05	4474.9
		401.96	4309.24
		454.94	2932.89
		495.18	3592.77
		1030.25	2770.95
		753.95	478.72
		780.25	1414.91
		480.53	815.93
		708.3	479.2
		764.64	3719.51
		386.94	2026.86
		821.58	1321.33
		858.1	1061.36
		666.97	466.83
		589.85	2224.96
		400.04	324.11
		440.64	1617.69
		615.91	2606.97
		538.67	3265.66
		1195.79	423.1
		451.57	3441.29
		3237.19	2569.13
		502.87	737.37
		907.23	687.51
		1300.66	580.6
		3078.25	3363.56
		508.88	1825.52
		359.31	3646.47
		2321.66	3696.57
		2261.72	1398.57
		2948.51	3306.26
		843.56	747.94
		2034.79	1601.59
		4795.29	2723.26
		368.2	2470.75
		3444.89	650.99
		1368.3	2782.25
		372.41	4667.35
		1236.63	2471.59
		744.94	2318.54
		1843.18	4110.3
		912.76	1927.27
		727.16	1273.75
		2051.37	700.73
		3551.93	1055.96
		1616.97	2488.77
		407.13	2628.84
		478.84	4048.91
		2800.87	2920.88
		756.47	2148.55
		761.15	1441.34
		3216.04	660
		855.46	1295.98
		583.36	1375.39
		1833.21	1198.91
		2452.37	1772.66
		569.66	502.99
		1218.61	332.76
		1573.24	1513.78
		1574.56	1208.64
		999.85	357.87
		1522.07	744.58
		467.19	1438.58
		682.35	735.09
		1429.81	1001.18
		3038.01	334.81
		1997.19	479.2
		1225.82	424.67
		2239.25	1988.9
		2647.58	530.02
		2181.47	1498.76
		1002.62	488.33
		701.33	362.08
		1977.37	469.35
		2078.28	1222.7
		2672.33	472.84
		793.71	634.66
		405.08	1727.73
		901.95	467.43
		396.19	622.64
		3555.77	2166.57
		1232.07	1500.68
		594.65	2633.88
		2328.39	530.62
		1165.16	373.13
		1582.37	429.47
		1485.07	359.43
		2228.32	662.65
		1638.47	324.11
		2380.17	1413.83
		3724.2	564.5
		1206.72	1016.07
		1999.71	1910.33
		933.06	561.37
		2410.92	459.74
		2482.4	335.65
		1590.18	464.55
		1081.78	489.66
		478.24	340.09
		2276.61	1110.14
		1956.34	453.14
		1740.83	389.83
		501.91	1172.24
		2877.99	462.51
		2102.18	1126.83
		1391	361.36
		2357.1	450.49
		3717.47	448.09
		1512.82	1019.92
		873.72	1494.56
		477.52	937.87
		1678.72	405.2
		1051.63	1418.51
		2084.04	572.91
		910.48	1262.7
		1039.14	418.9
		510.8	598.5
		2615.5	342.37
		1551.14	456.86
		724.15	416.5
		1916.94	1234.71
		1266.91	995.05
		1582.13	921.65
		2668.96	1476.3
		2821.53	938.59
		1463.32	719.95
		2676.41	1207.08
		863.63	450.61
		553.81	420.7
		2115.28	700.37
		383.7	382.02
		973.43	480.89
		428.63	405.56
		741.45	1062.2
		532.54	703.49
		1110.86	1214.77
		1263.54	1212.13
		1061.48	345.02
		3804.69	676.7
		1273.27	1240.24
		1090.31	753.1
		1232.79	538.31
		542.15	855.22
		1715.36	866.87
		2022.9	523.65
		3139.52	430.07
		2360.83	1192.07
		528.82	738.45
		1536.72	420.34
		410.13	412.65
		865.67	600.78
		441.84	379.5
		777.85	1335.5
		1076.86	630.81
		334.09	909.28
		1447.35	599.46
		3049.3	550.44
		2285.98	524.37
		2773.96	499.15
		1152.06	402.2
		3071.04	638.98
		1199.87	653.88
		525.34	359.31
		2544.03	1145.33
		1236.87	672.62
		2937.58	685.23
		614.11	746.5
		1339.23	1003.7
		3564.06	902.19
		1478.7	1070.01
		4233.92	1067.13
		1142.09	399.08
		634.66	1168.88
		670.21	403.16
		2879.91	1186.18
		1448.55	639.82
		1255.62	673.7
		1532.16	341.89
		1955.14	663.85
		457.46	424.3
		973.79	1213.57
		1322.77	932.22
		487.73	429.95
		509.12	639.1
		2826.82	928.38
		3566.35	362.8
		548.52	982.68
		845.61	1027.24
		2998.12	343.34
		446.65	859.3
		1550.54	355.71
		2807.71	1324.09
		1028.09	1331.42
		2404.07	445.81
		1224.62	876
		3220.01	794.31
		2611.18	891.62
		1243	1308.23
		493.62	500.59
		1624.78	438.6
		1119.51	590.21
		2608.9	654.12
		2237.21	636.7
		1087.43	352.35
		1088.99	537.59
		388.63	495.78
		3707.98	1003.58
		897.26	862.18
		393.43	434.28
		1487.11	625.89
		1845.94	676.58
		2448.4	1106.65
		1035.77	801.76
		2810.12	396.07
		2153.96	1426.92
		2873.67	744.09
		3510.36	1546.57
		3557.58	1667.19
		385.86	1594.99
		1035.05	1085.75
		329.28	624.44
		1940.36	673.34
		1666.34	1316.76
		678.86	1647.12
		1085.87	1721.49
		1905.89	1398.21
		534.95	415.54
		2945.39	1638.47
		755.03	515.72
		715.86	622.76
		1296.94	1761.49
		1164.8	2349.65
		2179.55	1326.61
		886.45	1599.67
		500.47	981.23
		2106.87	1379.83
		1022.08	1390.64
		339.73	414.81
		1396.89	1074.46
		1680.76	476.32
		1624.06	1205.16
		3167.51	506.11
		630.69	588.16
		1543.09	1359.77
		1526.39	1527.47
		864.59	1268.83
		2488.04	2043.68
		1512.46	785.78
		650.15	1042.02
		1409.86	514.16
		2161.29	796.83
		557.77	1511.01
		2060.38	983.52
		1906.49	1258.14
		472.48	1363.37
		1159.51	986.28
		424.67	406.28
		932.82	2121.76
		868.67	1060.04
		350.42	550.2
		1487.59	448.69
		2045	1099.44
		2858.29	686.55
		2370.68	811.49
		1854.59	873.96
		1646.04	635.26
		1232.55	1942.05
		1007.54	555.13
		2174.02	1746.83
		2139.54	1422.72
		1407.34	1307.99
		1017.15	927.06
		884.65	1087.43
		1701.3	1009.71
		917.2	351.99
		916.96	712.98
		1326.13	2164.29
		416.62	432.95
		931.02	951.44
		2967.97	1007.42
		1171.52	1546.93
		1403.98	1405.9
		319.67	1284.93
		2396.86	1715.36
		2593.88	2368.39
		550.56	1062.92
		2698.76	394.15
		372.65	1372.74
		592.13	1349.32
		974.75	679.94
		393.43	1415.99
		2740.8	754.79
		1836.57	1870.57
		2655.87	460.58
		1575.04	1833.57
		321.35	1114.1
		342.13	1304.51
		1446.14	508.04
		814.85	953.24
		1805.7	1615.53
		1293.82	1379.95
		850.05	1149.78
		1711.63	1505.37
		1770.5	675.14
		1444.7	681.15
		941.83	964.9
		389.59	769.44
		563.54	856.3
		583.48	546
		704.09	534.23
			438.12
			704.09
			774.49
			327.72
			362.08
			504.91
			512.48
			446.65
			493.38
			333
			412.29
			425.51
			781.58
			597.41
			500.71
			474.52
			889.69
			481.97
			920.45
			849.45
			1051.39
			778.09
			689.31
			675.98
			875.76
			460.82
			475.6
			590.45
			449.17
			1018.36
			1407.7
			780.61
			651.59
			726.56
			336.61
			445.81
			493.26
			963.46
			536.03
			561.98
			477.28
			330.72
			555.37
			347.66
			724.99
			858.1
			715.86
			694.72
			577.23
			694.6
			601.5
			527.86
			732.56
			702.77
			505.75
			461.79
			944.23
			515.48
			865.67
			1270.27
			617.84
			512
			575.67
			351.26
			571.35
			507.92
			1022.68
			534.83
			938.83
			518.49
			1029.53
			833.83
			537.59
			652.31
			1156.03
			784.58
			817.5
			662.65
			518.49
			573.99
			342.98
			684.03
			1194.23
			475.48
			603.42
			854.38
			805.6
			576.75
			488.94
			1091.76
			732.32
			970.66
			913.12
			615.55
			408.93
			887.29
			607.39
			1168.64
			914.68
			618.32
			746.62
			1361.45
			515.36
			680.67
			1261.74
			624.32
			822.42
			501.19
			955.53
			1182.33
			336.49
			1862.88
			1412.27
			882.01
			707.21
			695.2
			829.03
			428.39
			520.29
			511.28
