# Supplementary material for: NRAC controls CD36-mediated fatty acid uptake in adipocytes and lipid clearance in vivo
Source: EMBO J. 2025 Aug 1;44(18):5037–65. doi: 10.1038/s44318-025-00520-2 (PMC12436663; doi:10.1038/s44318-025-00520-2)
Supplement: Supplementary file 12 — Figure EV5 Source Data [file 44318_2025_520_MOESM12_ESM.zip › EV5/5S/Relative_mRNA_expression.xlsx]

## Sheet: Tabelle1
		CD	HFD
		3.91768	7.94474
		5.77572	30.91
		8.87656	37.014
		9.44794	25.9921
		6.02099	0.002388*
