# Supplementary material for: NRAC controls CD36-mediated fatty acid uptake in adipocytes and lipid clearance in vivo
Source: EMBO J. 2025 Aug 1;44(18):5037–65. doi: 10.1038/s44318-025-00520-2 (PMC12436663; doi:10.1038/s44318-025-00520-2)
Supplement: Supplementary file 12 — Figure EV5 Source Data [file 44318_2025_520_MOESM12_ESM.zip › EV5/5A/GTT_HFD.xlsx]

## Sheet: Tabelle1
		WT									Nrac KO
		125	136	112	142	111	104	133	142	121	98	122	128	147	100	121	114
		412	388	299	376	360	303	374	328	332	289	364	412	324	289	366	302
		383	388	216	276	333	302	323	298	273	311	311	342	309	222	341	298
		245	287	211	254	312	255	267	252	219	245	298	277	234	193	244	206
		205	221	178	173	241	176	163	189	194	166	183	152	207	163	194	144
		178	164	153	143	188	145	142	158	143	139	152	134	188	129	138	127
