# Supplementary material for: NRAC controls CD36-mediated fatty acid uptake in adipocytes and lipid clearance in vivo
Source: EMBO J. 2025 Aug 1;44(18):5037–65. doi: 10.1038/s44318-025-00520-2 (PMC12436663; doi:10.1038/s44318-025-00520-2)
Supplement: Supplementary file 12 — Figure EV5 Source Data [file 44318_2025_520_MOESM12_ESM.zip › EV5/5A/AUC.xlsx]

## Sheet: Tabelle1
		WT	Nrac KO
		771.5	639.5
		754	683
		476.5	674
		511.5	506.5
		840.5	481.5
		640.5	669.5
		599.5	500.5
		507
		545
