# Supplementary material for: NRAC controls CD36-mediated fatty acid uptake in adipocytes and lipid clearance in vivo
Source: EMBO J. 2025 Aug 1;44(18):5037–65. doi: 10.1038/s44318-025-00520-2 (PMC12436663; doi:10.1038/s44318-025-00520-2)
Supplement: Supplementary file 12 — Figure EV5 Source Data [file 44318_2025_520_MOESM12_ESM.zip › EV5/5F/Liver_weight_HFD.xlsx]

## Sheet: Tabelle1
			weight in grams
			WT	Nrac-KO
			1.459	1.8245
			1.1483	1.577
			1.9084	1.4534
			1.6364	1.5146
			1.602	1.3043
			1.3208	1.1749
			1.4755
			1.277
