# Supplementary material for: NRAC controls CD36-mediated fatty acid uptake in adipocytes and lipid clearance in vivo
Source: EMBO J. 2025 Aug 1;44(18):5037–65. doi: 10.1038/s44318-025-00520-2 (PMC12436663; doi:10.1038/s44318-025-00520-2)
Supplement: Supplementary file 12 — Figure EV5 Source Data [file 44318_2025_520_MOESM12_ESM.zip › EV5/5C/ITT.xlsx]

## Sheet: Tabelle1
			Time	WT									Nrac KO
			0	95	127	104	126	110	110	132	142	127	140	119	126	124	125	112	95
			15	97	116	88	87	96	77	124	87	96	103	108	87	112	108	83	77
			30	83	96	82	75	73	63	92	80	82	80	115	84	105	92	72	59
			60	87	94	87	74	63	62	73	95	84	87	96	89	80	90	68	61
			90	84	96	72	83	75	61	94	88	87	99	88	80	102	94	87	63
			120	92	110	88	99	94	79	113	94	89	109	118	88	100	109	87	83
