# Supplementary material for: NRAC controls CD36-mediated fatty acid uptake in adipocytes and lipid clearance in vivo
Source: EMBO J. 2025 Aug 1;44(18):5037–65. doi: 10.1038/s44318-025-00520-2 (PMC12436663; doi:10.1038/s44318-025-00520-2)
Supplement: Supplementary file 12 — Figure EV5 Source Data [file 44318_2025_520_MOESM12_ESM.zip › EV5/5C/AUC_ITT.xlsx]

## Sheet: Tabelle1
			WT	Nrac KO
			444.5	493.5
			520.5	572.5
			425	458
			431.5	546.5
			421	555
			370.5	431.5
			524.5	352.5
			468
			474
