# Supplementary material for: NRAC controls CD36-mediated fatty acid uptake in adipocytes and lipid clearance in vivo
Source: EMBO J. 2025 Aug 1;44(18):5037–65. doi: 10.1038/s44318-025-00520-2 (PMC12436663; doi:10.1038/s44318-025-00520-2)
Supplement: Supplementary file 12 — Figure EV5 Source Data [file 44318_2025_520_MOESM12_ESM.zip › EV5/5E/Liver_TG_HFD.xlsx]

## Sheet: Tabelle1
	WT	Nrac KO
	3.4245	4.2
	3.492	4.1
	3.0795	3.1395
	3	3.3195
	3.0195	3.21
	2.712	3.1
	3.462	3.2
	3.687
