# Supplementary material for: NRAC controls CD36-mediated fatty acid uptake in adipocytes and lipid clearance in vivo
Source: EMBO J. 2025 Aug 1;44(18):5037–65. doi: 10.1038/s44318-025-00520-2 (PMC12436663; doi:10.1038/s44318-025-00520-2)
Supplement: Supplementary file 12 — Figure EV5 Source Data [file 44318_2025_520_MOESM12_ESM.zip › EV5/5B/HbA1c_HFD.xlsx]

## Sheet: Tabelle1
			WT	Nrac- KO
			3.8	4.3
			4.3	4
			4.4	4.5
			3.9	4.5
			4.5	4.5
			4.4	4.2
			4.3
			4.4
			4.4
			4.5
			4.6
