# Supplementary material for: NRAC controls CD36-mediated fatty acid uptake in adipocytes and lipid clearance in vivo
Source: EMBO J. 2025 Aug 1;44(18):5037–65. doi: 10.1038/s44318-025-00520-2 (PMC12436663; doi:10.1038/s44318-025-00520-2)
Supplement: Supplementary file 12 — Figure EV5 Source Data [file 44318_2025_520_MOESM12_ESM.zip › EV5/5K/Lipoprotein_profile.xlsx]

## Sheet: Tabelle1
		1 WT	2 WT	13 WT	14 WT	21 WT	7 KO	27 KO	8 KO	9 KO	29 KO
		0	0	0.11	0	0	0	0	0	0	0.087
		0	0	0.063	0	0	0	0	0	0	0.049
		0	0	0.099	0	0	0	0	0	0	0.093
		0	0	0.094	0.004	0	0	0	0	0	0.082
		0	0	0.066	0.009	0	0	0	0	0	0.16
		0	0	0.074	0.035	0	0	0	0	0	0.113
		0	0	0.116	0.045	0	0	0	0	0.035	0.143
		0.17	0	0.236	0.253	0.203	0.277	0.507	0.337	0.293	0.336
		1.224	0.222	1.164	1.582	1.929	2.384	2.966	2.705	1.752	2.239
		2.992	1.833	2.312	2.964	3.801	3.452	4.789	4.668	3.233	5.771
		1.71	1.202	1.463	1.663	1.983	1.637	2.313	2.282	1.638	2.998
		0.676	0.367	0.531	0.84	0.703	0.501	0.929	0.902	0.489	1.208
		0.236	0.085	0.279	0.389	0.265	0.268	0.242	0.328	0.292	0.582
		0.07	0.005	0.198	0.244	0.148	0.031	0.036	0.143	0.156	0.352
		0.057	-0.007	0.161	0.179	0.006	0	0	0.056	0.089	0.309
		0.038	0.035	0.204	0.201	0	0	0	0.044	0.053	0.291
		0.031	-0.005	0.207	0.221	0	0	0	0.038	0.032	0.36
		0.045	0.008	0.202	0.223	-0.006	0.003	0	0.062	0.19	0.36
		0.09	0.1	0.251	0.654	0.03	0.044	0.036	0.135	0.145	0.375
		0.133	0.113	0.317	0.341	0.061	0.164	0.062	0.228	0.345	0.449
		0.245	0.204	0.485	0.429	0.164	0.382	0.184	0.414	0.763	0.583
		0.432	0.27	0.695	0.693	0.342	0.755	0.332	0.699	1.097	0.815
		0.79	0.557	1.15	1.013	0.699	1.237	0.609	1.183	1.993	1.138
		1.418	1.049	1.72	1.676	1.312	2.289	1.07	1.985	3.166	1.545
		2.326	1.622	2.785	2.343	2.117	3.452	1.812	2.58	4.034	2.225
		3.493	2.064	3.383	2.88	3.072	4.47	2.91	3.423	4.079	2.647
		4.888	3.334	4.629	3.828	3.802	7.74	5.104	5.603	5.225	3.648
		7.12	4.776	6.978	5.312	4.933	10.89	8.334	7.711	6.757	5.281
		8.476	6.052	9.53	7.125	6.78	12.86	10.678	9.656	8.602	6.989
		9.304	6.562	11.24	8.238	7.892	12.765	11.842	9.816	9.727	7.632
		9.257	7.463	11.769	8.725	8.981	13.224	11.792	9.609	10.036	8.157
		9.132	7.273	12.172	8.767	8.805	13.391	11.053	9.39	10.508	8.151
		9.279	7.123	10.436	7.916	8.255	12.926	10.425	9.712	9.464	7.758
		10.478	6.961	9.728	7.518	7.884	13.349	9.903	9.714	9.013	7.757
		12.482	7.985	9.876	7.715	8.134	15.311	9.86	11.343	9.376	8.485
		13.39	8.427	9.592	8.304	7.926	14.505	9.572	11.181	9.788	9.156
		14.179	9.988	11.201	9.276	9.063	14.436	11.242	11.362	10.765	11.241
		16.873	15.545	15.366	16.569	16.911	19.961	19.421	18.53	20.077	19.557
		23.902	24.308	20.271	22.205	30.742	36.784	36.886	36.743	36.353	35.343
		28.06	28.85	25.23	27.271	39.001	41.471	41.285	41.245	39.918	39.135
		23.042	19.798	21.414	23.054	27.279	32.575	32.401	31.424	30.73	31.854
		15.365	16.687	15.244	13.695	16.136	18.557	19.049	18.023	19.361	17.324
		7.419	11.885	10.254	7.093	9.304	8.96	9.987	9.071	10.014	10.475
		2.75	4.144	4.378	2.91	4.485	3.78	4.828	4.487	4.929	5.18
		1.122	1.3	1.765	1.383	1.509	1.647	2.313	2.628	3.457	2.546
		1.134	1.107	1.476	1.536	1.662	1.812	2.446	2.673	4.028	1.612
		1.52	1.193	1.565	1.674	1.4	1.719	2.551	2.538	3.903	1.728
		1.553	1.74	1.908	1.37	1.535	1.503	1.864	1.978	3.582	1.255
