# Supplementary material for: NRAC controls CD36-mediated fatty acid uptake in adipocytes and lipid clearance in vivo
Source: EMBO J. 2025 Aug 1;44(18):5037–65. doi: 10.1038/s44318-025-00520-2 (PMC12436663; doi:10.1038/s44318-025-00520-2)
Supplement: Supplementary file 12 — Figure EV5 Source Data [file 44318_2025_520_MOESM12_ESM.zip › EV5/5L/Body weight.xlsx]

## Sheet: Tabelle1
						WT								NRAC KO
			25.4*	25.9	26.8	26	24.8	26.2	26	23.2	22	28.9*	25	27.8	26.5	23	21.9	21.4
			28*	27.3	27.9	29.4	27.2	27	27.1	25.1	23.1	29.5*	28	28.4	28.2	25	23.5	24.2
			28.4*	27.9	27.9	31.1	28.7	28.7	27.9	26.9	23.7	30.4*	29.4	30.2	28.8	26.2	24.2	25.8
			29.2*	28.8	27.1	33.9	30.3	29.3	28.3	29.6	24.9	31.2*	31.3	31.3	29.7	27.4	25.9	26.6
			31*	29.8	29	35	31.8	29.3	29.4	30.4	26.3		34.2	32.2	30.1	30	28.4	28.4
			32*	30	30.1	36.8	32.3	29.4	29.3	31.1	27.1		35	33.5	30.9	31.1	29	30.4
			32*	31.6	32.3	38.1	34.8	29.9	30.1	36.9	28.7		37.6	34.4	31.9	32.6	30.2	34
			32.3*	33	34.1	40.8	36.4	31.4	30.5	38.8	30.7		39.6	36.7	33.2	35.9	31.9	37
				33	33.5	41.1	37	32.4	30.1	38.8	30.6		39	37	34	35.1	32	36.8
				33.5	34	42.3	38.1	35.1	31.5	37.8	31.8		40.2	39.3	36.1	35.3	32.3	34.7
