# Supplementary material for: NRAC controls CD36-mediated fatty acid uptake in adipocytes and lipid clearance in vivo
Source: EMBO J. 2025 Aug 1;44(18):5037–65. doi: 10.1038/s44318-025-00520-2 (PMC12436663; doi:10.1038/s44318-025-00520-2)
Supplement: Supplementary file 12 — Figure EV5 Source Data [file 44318_2025_520_MOESM12_ESM.zip › EV5/5G-J/Females.xlsx]

## Sheet: Tabelle1
				conc_FGF_21	conc_IL.6	conc_Leptin	conc_TNF
				-	-	-	-
		Gender	Genotype	Concentration FGF21	Concentration IL-6	Concentration Leptin	Concentration TNF
		f	+/+ (Nrac)	1279.35	0.814344	41249.7	9.48157
		f	+/+ (Nrac)	1076.08	3.77403	24704.4	7.79263
		f	+/+ (Nrac)	831.639	3.50774	51188.5	11.4769
		f	+/+ (Nrac)	651.192	0.613089	24318.7	8.58963
		f	+/+ (Nrac)	1007.43	2.33357	9170.71	9.20452
		f	+/+ (Nrac)	438.769	1.77695	8609.4	5.93878
		f	+/+ (Nrac)	636.092	1.30266	9386.19	8.96348
		f	+/+ (Nrac)	650.335	_bLOQ_	9798.91	7.49034
		f	+/+ (Nrac)	682.543	0.714263	27438.8	17.7963
		f	+/+ (Nrac)	ok	ok	ok	ok
		f	+/+ (Nrac)	476.239	8.13997	29886.5	8.05846
		f	+/+ (Nrac)	146.875	1.58857	10447.4	5.96307
		f	+/+ (Nrac)	1101.41	1.49375	9789.52	7.33306
		f	+/+ (Nrac)	352.258	_bLOQ_	20899.2	7.34516
		f	-/- (Nrac)	942.394	2.42528	31300	9.86678
		f	-/- (Nrac)	1781.18	4.2147	18399.7	14.5893
		f	-/- (Nrac)	754.542	4.12686	34075.9	8.14301
		f	-/- (Nrac)	1260.15	8.38999	45028	9.325
		f	-/- (Nrac)	1460.96	2.24158	34597.3	9.3009
		f	-/- (Nrac)	1312.53	1.39846	33535	7.29676
		f	-/- (Nrac)	639.305	_bLOQ_	24486.7	8.27583
		f	-/- (Nrac)	806.059	0.913485	24150.7	6.67904
		f	-/- (Nrac)	530.95	1.30266	23529	8.60169
		f	-/- (Nrac)	182.003	2.78957	18680.7	5.45241
		f	-/- (Nrac)	390.93	7.80568	25586.6	9.65014
		f	-/- (Nrac)	882.665	3.06038	17346.2	9.99913
		f	-/- (Nrac)	993.59	0.191032	40654.1	7.64756
