# Supplementary material for: NRAC controls CD36-mediated fatty acid uptake in adipocytes and lipid clearance in vivo
Source: EMBO J. 2025 Aug 1;44(18):5037–65. doi: 10.1038/s44318-025-00520-2 (PMC12436663; doi:10.1038/s44318-025-00520-2)
Supplement: Supplementary file 12 — Figure EV5 Source Data [file 44318_2025_520_MOESM12_ESM.zip › EV5/5G-J/Males.xlsx]

## Sheet: Tabelle1
				conc_FGF_21	conc_IL.6	conc_Leptin	conc_TNF
		Gender	Genotype	-	-	-	-
		m	-/- (Nrac)	846.983	3.06038	45855.1	6.31518
		m	-/- (Nrac)	582.465	0.40651	7192.78	6.40012
		m	-/- (Nrac)	1321.81	_bLOQ_	41605.6	7.35726
		m	-/- (Nrac)	1173.51	8.22337	24585.7	10.5042
		m	-/- (Nrac)	707.877	84.9782	3081.91	7.65965
		m	-/- (Nrac)	1362.39	425.507	5202.35	21.0161
		m	-/- (Nrac)	607.042	3.23989	10438	15.4966
		m	-/- (Nrac)	707.984	3.77403	24427.4	6.61843
		m	-/- (Nrac)	1056.7	4.56469	20547.8	9.48157
		m	-/- (Nrac)	921.529	3.95075	42350	8.27583
		m	-/- (Nrac)	911.415	_bLOQ_	38511.1	6.49716
		m	-/- (Nrac)	624.305	8.88834	12061.3	7.23624
		m	-/- (Nrac)	697.617	1.58857	5848.66	6.0481
		m	-/- (Nrac)	850.179	15.447	36836.4	9.28886
		m	-/- (Nrac)	771.294	1.10939	35653.1	7.80472
		m	+/+ (Nrac)	869.992	0.300294	17703.4	5.39156
		m	+/+ (Nrac)	2338.76	19.1484	42822.7	7.70801
		m	+/+ (Nrac)	991.994	342.786	3273.86	18.8905
		m	+/+ (Nrac)	1182.13	197.699	11673.5	16.9271
		m	+/+ (Nrac)	1432.72	9.71424	26760.3	10.0833
		m	+/+ (Nrac)	773.107	4.3024	17529.5	8.20339
		m	+/+ (Nrac)	1014.02	_bLOQ_	45695.9	7.04253
		m	+/+ (Nrac)	2082.51	1.30266	45993.2	5.282
		m	+/+ (Nrac)	777.908	2.69886	20284.5	5.70785
		m	+/+ (Nrac)	1231.69	3.06038	24635.1	7.55082
		m	+/+ (Nrac)	598.46	27.9946	20157.8	9.33704
		m	+/+ (Nrac)	719.843	18.9921	22869.3	9.80661
		m	+/+ (Nrac)	864.24	9.71424	44287.7	9.54178
