# Supplementary material for: NRAC controls CD36-mediated fatty acid uptake in adipocytes and lipid clearance in vivo
Source: EMBO J. 2025 Aug 1;44(18):5037–65. doi: 10.1038/s44318-025-00520-2 (PMC12436663; doi:10.1038/s44318-025-00520-2)
Supplement: Supplementary file 13 — Figure EV6 Source Data [file 44318_2025_520_MOESM13_ESM.zip]

Archive with 60 entries (52 files):
- EV6/
- EV6/6F/
- EV6/6A/
- EV6/6G/
- EV6/.DS_Store
- __MACOSX/EV6/._.DS_Store
- EV6/6B/
- EV6/6E/
- EV6/6D/
- EV6/6C/
- EV6/6F/Relative_mRNA_expression.xlsx
- __MACOSX/EV6/6F/._Relative_mRNA_expression.xlsx
- EV6/6A/Thumbs.db
- __MACOSX/EV6/6A/._Thumbs.db
- EV6/6A/Oleate_5min.tif
- __MACOSX/EV6/6A/._Oleate_5min.tif
- EV6/6A/BSA_5min.tif
- __MACOSX/EV6/6A/._BSA_5min.tif
- EV6/6A/Palmitate_5min.tif
- __MACOSX/EV6/6A/._Palmitate_5min.tif
- EV6/6A/Palmitate_1h.tif
- __MACOSX/EV6/6A/._Palmitate_1h.tif
- EV6/6A/BSA_30min.tif
- __MACOSX/EV6/6A/._BSA_30min.tif
- EV6/6A/Oleate_1h.tif
- __MACOSX/EV6/6A/._Oleate_1h.tif
- EV6/6A/Oleate_30min.tif
- __MACOSX/EV6/6A/._Oleate_30min.tif
- EV6/6A/Palmitate_30min.tif
- __MACOSX/EV6/6A/._Palmitate_30min.tif
- EV6/6A/BSA_1h.tif
- __MACOSX/EV6/6A/._BSA_1h.tif
- EV6/6G/Heat_map_C14orf180.csv
- EV6/6B/Oleate_200uM.tif
- __MACOSX/EV6/6B/._Oleate_200uM.tif
- EV6/6B/Thumbs.db
- __MACOSX/EV6/6B/._Thumbs.db
- EV6/6B/Oleate_100uM.tif
- __MACOSX/EV6/6B/._Oleate_100uM.tif
- EV6/6B/Oleate_10uM.tif
- __MACOSX/EV6/6B/._Oleate_10uM.tif
- EV6/6E/Relative_mRNA_expression.xlsx
- __MACOSX/EV6/6E/._Relative_mRNA_expression.xlsx
- EV6/6D/Relative_mRNA_expression.xlsx
- EV6/6C/Thumbs.db
- __MACOSX/EV6/6C/._Thumbs.db
- EV6/6C/Oleate_WT.tif
- __MACOSX/EV6/6C/._Oleate_WT.tif
- EV6/6C/WT_Oleate+CPZ.tif
- __MACOSX/EV6/6C/._WT_Oleate+CPZ.tif
- EV6/6C/Oleate_KO.tif
- __MACOSX/EV6/6C/._Oleate_KO.tif
- EV6/6C/KO_BSA.tif
- __MACOSX/EV6/6C/._KO_BSA.tif
- EV6/6C/WT_BSA.tif
- __MACOSX/EV6/6C/._WT_BSA.tif
- EV6/6C/BSA_WT.tif
- __MACOSX/EV6/6C/._BSA_WT.tif
- EV6/6C/KO_Oleate+CPZ.tif
- __MACOSX/EV6/6C/._KO_Oleate+CPZ.tif
