# Supplementary material for: NRAC controls CD36-mediated fatty acid uptake in adipocytes and lipid clearance in vivo
Source: EMBO J. 2025 Aug 1;44(18):5037–65. doi: 10.1038/s44318-025-00520-2 (PMC12436663; doi:10.1038/s44318-025-00520-2)
Supplement: Supplementary file 13 — Figure EV6 Source Data [file 44318_2025_520_MOESM13_ESM.zip › EV6/6G/Heat_map_C14orf180.csv]

Meta;"r";"p";"sign.p";"adj.p";"sign.adj.p";"Gene";"N";"Group"
BMI;0.02343;0.36772;"";0.55158;"";"C14orf180";1480;"VIS"
Body fat;0.07656;0.0037552;"**";0.028962;"*";"C14orf180";1431;"VIS"
Cholesterol;-0.02293;0.4729;"";0.63053;"";"C14orf180";982;"VIS"
FPG;0.03687;0.17847;"";0.35084;"";"C14orf180";1333;"VIS"
FPI;0.07256;0.0068447;"**";0.028962;"*";"C14orf180";1388;"VIS"
HbA1c;-0.05969;0.023173;"*";0.069518;"";"C14orf180";1447;"VIS"
HDL cholesterol;-0.01537;0.64093;"";0.76912;"";"C14orf180";923;"VIS"
Hip;0.06058;0.12545;"";0.30108;"";"C14orf180";641;"VIS"
HOMA-IR;0.07556;0.0072405;"**";0.028962;"*";"C14orf180";1262;"VIS"
LDL cholesterol;-0.00615;0.85717;"";0.88313;"";"C14orf180";859;"VIS"
Triglycerides;-0.004678;0.88313;"";0.88313;"";"C14orf180";990;"VIS"
Waist;0.04285;0.20466;"";0.35084;"";"C14orf180";878;"VIS"
BMI;-0.001799;0.95363;"";0.95363;"";"C14orf180";1047;"VIS F"
Body fat;0.08975;0.0041772;"**";0.050126;"";"C14orf180";1017;"VIS F"
Cholesterol;0.01317;0.72918;"";0.87502;"";"C14orf180";694;"VIS F"
FPG;0.04639;0.15551;"";0.37321;"";"C14orf180";939;"VIS F"
FPI;0.08159;0.010773;"*";0.064636;"";"C14orf180";976;"VIS F"
HbA1c;-0.06651;0.033243;"*";0.099729;"";"C14orf180";1025;"VIS F"
HDL cholesterol;-0.02749;0.48586;"";0.83291;"";"C14orf180";645;"VIS F"
Hip;-0.005354;0.91217;"";0.95363;"";"C14orf180";427;"VIS F"
HOMA-IR;0.07686;0.022223;"*";0.08889;"";"C14orf180";885;"VIS F"
LDL cholesterol;0.05021;0.21979;"";0.43959;"";"C14orf180";599;"VIS F"
Triglycerides;0.01656;0.66183;"";0.87502;"";"C14orf180";700;"VIS F"
Waist;0.01713;0.66779;"";0.87502;"";"C14orf180";630;"VIS F"
BMI;0.08624;0.073029;"";0.26601;"";"C14orf180";433;"VIS M"
Body fat;0.06516;0.18574;"";0.3184;"";"C14orf180";414;"VIS M"
Cholesterol;-0.09415;0.11084;"";0.26601;"";"C14orf180";288;"VIS M"
FPG;0.01468;0.77142;"";0.84155;"";"C14orf180";394;"VIS M"
FPI;0.05088;0.30292;"";0.40821;"";"C14orf180";412;"VIS M"
HbA1c;-0.04654;0.34017;"";0.40821;"";"C14orf180";422;"VIS M"
HDL cholesterol;0.003421;0.95472;"";0.95472;"";"C14orf180";278;"VIS M"
Hip;0.1626;0.017313;"*";0.20776;"";"C14orf180";214;"VIS M"
HOMA-IR;0.07061;0.17129;"";0.3184;"";"C14orf180";377;"VIS M"
LDL cholesterol;-0.1302;0.035895;"*";0.21537;"";"C14orf180";260;"VIS M"
Triglycerides;-0.05976;0.31047;"";0.40821;"";"C14orf180";290;"VIS M"
Waist;0.1021;0.10877;"";0.26601;"";"C14orf180";248;"VIS M"
BMI;-0.04574;0.078536;"";0.13463;"";"C14orf180";1480;"SC"
Body fat;-0.02347;0.37495;"";0.44994;"";"C14orf180";1431;"SC"
Cholesterol;0.09313;0.0034882;"**";0.013953;"*";"C14orf180";982;"SC"
FPG;-0.06209;0.02338;"*";0.046761;"*";"C14orf180";1333;"SC"
FPI;0.03363;0.21053;"";0.2807;"";"C14orf180";1388;"SC"
HbA1c;-0.08879;0.00072162;"***";0.0043297;"**";"C14orf180";1447;"SC"
HDL cholesterol;0.1321;5.6683e-05;"***";0.0006802;"***";"C14orf180";923;"SC"
Hip;-0.1097;0.0054449;"**";0.016335;"*";"C14orf180";641;"SC"
HOMA-IR;0.001579;0.95531;"";0.95531;"";"C14orf180";1262;"SC"
LDL cholesterol;0.09151;0.0072806;"**";0.017473;"*";"C14orf180";859;"SC"
Triglycerides;0.01661;0.6016;"";0.65629;"";"C14orf180";990;"SC"
Waist;-0.05701;0.091379;"";0.13707;"";"C14orf180";878;"SC"
BMI;-0.05792;0.06099;"";0.13497;"";"C14orf180";1047;"SC F"
Body fat;-0.03373;0.28255;"";0.37673;"";"C14orf180";1017;"SC F"
Cholesterol;0.09244;0.014846;"*";0.044538;"*";"C14orf180";694;"SC F"
FPG;-0.04613;0.15781;"";0.23671;"";"C14orf180";939;"SC F"
FPI;0.02327;0.46783;"";0.5614;"";"C14orf180";976;"SC F"
HbA1c;-0.05713;0.067487;"";0.13497;"";"C14orf180";1025;"SC F"
HDL cholesterol;0.1405;0.00034334;"***";0.0041201;"**";"C14orf180";645;"SC F"
Hip;-0.1415;0.0033767;"**";0.02026;"*";"C14orf180";427;"SC F"
HOMA-IR;-0.006277;0.85208;"";0.85208;"";"C14orf180";885;"SC F"
LDL cholesterol;0.1033;0.01139;"*";0.044538;"*";"C14orf180";599;"SC F"
Triglycerides;0.0246;0.51575;"";0.56264;"";"C14orf180";700;"SC F"
Waist;-0.05937;0.13663;"";0.23422;"";"C14orf180";630;"SC F"
BMI;-0.03294;0.49423;"";0.65898;"";"C14orf180";433;"SC M"
Body fat;0.01529;0.75648;"";0.82525;"";"C14orf180";414;"SC M"
Cholesterol;0.1014;0.085848;"";0.25754;"";"C14orf180";288;"SC M"
FPG;-0.09737;0.053462;"";0.25754;"";"C14orf180";394;"SC M"
FPI;0.057;0.24832;"";0.42569;"";"C14orf180";412;"SC M"
HbA1c;-0.1727;0.00036408;"***";0.004369;"**";"C14orf180";422;"SC M"
HDL cholesterol;0.1108;0.065101;"";0.25754;"";"C14orf180";278;"SC M"
Hip;-0.05454;0.42731;"";0.64096;"";"C14orf180";214;"SC M"
HOMA-IR;0.02022;0.69557;"";0.82525;"";"C14orf180";377;"SC M"
LDL cholesterol;0.07406;0.23399;"";0.42569;"";"C14orf180";260;"SC M"
Triglycerides;-0.0002512;0.9966;"";0.9966;"";"C14orf180";290;"SC M"
Waist;-0.07601;0.23298;"";0.42569;"";"C14orf180";248;"SC M"
