# Supplementary material for: NRAC controls CD36-mediated fatty acid uptake in adipocytes and lipid clearance in vivo
Source: EMBO J. 2025 Aug 1;44(18):5037–65. doi: 10.1038/s44318-025-00520-2 (PMC12436663; doi:10.1038/s44318-025-00520-2)
Supplement: Supplementary file 13 — Figure EV6 Source Data [file 44318_2025_520_MOESM13_ESM.zip › EV6/6E/Relative_mRNA_expression.xlsx]

## Sheet: Tabelle1
		Control	OVR
		47.5915	12.4791
		27.4137	17.7278
		16.4742	16.8759
			5.2749
			9.38775
			11.3673
